# Supplementary material for: Mapping the bacterial ecology on the phyllosphere of dry and post soaked grass hay for horses
Source: PLoS One. 2020 Jan 27;15(1):e0227151. doi: 10.1371/journal.pone.0227151 (PMC6984722; doi:10.1371/journal.pone.0227151)
Supplement: S1 Table — (XLSX) [file pone.0227151.s001.xlsx]

## Sheet: Sheet1
Hay	Rep!	Hay!	Treatment!	DM	TVC	log TVC	geo mean	WSC
Meadow Hay Sian	1	MS	0	95.4	9413900	6.97377	9.4139e+06	126.4
	2	MS	0	98.1	60956333	7.78502	6.09563e+07	100.1
	3	MS	0	96.2	1.68017e+06	6.22535	1.68017e+06	147.3
	1	MS	1.5	56	23579467	7.37253	2.35795e+07	99.9
	2	MS	1.5	46.3	31602900	7.49973	3.16029e+07	100.6
	3	MS	1.5	45	15808067	7.19888	1.58081e+07	111.1
	1	MS	9	46.5	32616400	7.51344	3.26164e+07	103.9
	2	MS	9	46.3	30276167	7.4811	3.02762e+07	108.8
	3	MS	9	40.5	26545833	7.424	2.65458e+07	96.3
	1	MS	16	46.3	41720333	7.62035	4.17203e+07	86.1
	2	MS	16	46.7	34323267	7.53559	3.43233e+07	108.9
	3	MS	16	44.1	18545600	7.26824	1.85456e+07	95.8
	Rep!	Hay!	Treatment!	DM	TVC	log TVC	geo mean	WSC
Meadow Hay Charlie	1	MC	0	92.2	54589567	7.73711	5.45896e+07	250.3
	2	MC	0	94.6	2220540000	9.34646	2.22054e+09	240
	3	MC	0	92.9	12848133	7.10884	1.28481e+07	237.4
	1	MC	1.5	46.2	35397333	7.54897	3.53973e+07	235.1
	2	MC	1.5	48	24232333	7.3844	2.42323e+07	177.5
	3	MC	1.5	51.8	33616533	7.52655	3.36165e+07	186.3
	1	MC	9	45.3	38323633	7.58347	3.83236e+07	157.2
	2	MC	9	43.4	51827667	7.71456	5.18277e+07	132.8
	3	MC	9	51.8	37660033	7.57588	3.766e+07	155.4
	1	MC	16	45.2	49838833	7.69757	4.98388e+07	136.2
	2	MC	16	39.1	18881567	7.27604	1.88816e+07	156.6
	3	MC	16	44.7	42063733	7.62391	4.20637e+07	162.6
	Rep!	Hay!	Treatment!	DM	TVC	log TVC	geo mean	WSC
Perenial rye-grass	1	PRG	0	90.9	*	*	*	180.1
	2	PRG	0	94	10094433	7.00408	1.00944e+07	222.7
	3	PRG	0	93	65266000	7.81469	6.5266e+07	210
	1	PRG	1.5	36	26639933	7.42553	2.66399e+07	156.4
	2	PRG	1.5	31.3	23915533	7.37868	2.39155e+07	153.9
	3	PRG	1.5	43	27922633	7.44596	2.79226e+07	190.2
	1	PRG	9	35.8	33996833	7.53144	3.39968e+07	101.3
	2	PRG	9	31.2	41330100	7.61627	4.13301e+07	102.3
	3	PRG	9	38	2072568667	9.31651	2.07257e+09	107.4
	1	PRG	16	32.9	33656567	7.52707	3.36566e+07	87.9
	2	PRG	16	57	35343267	7.54831	3.53433e+07	82.3
	3	PRG	16	38.4	38710667	7.58783	3.87107e+07	78.9

## Sheet: Sheet4
Rep!	Hay!	Treatment!	DM		Rep!	Hay!	Treatment!	DM
1	MS	D	95.4		1	MS	D	95.4
2	MS	D	98.1		2	MS	D	98.1			Key for genstat
3	MS	D	96.2		3	MS	D	96.2			D = 0
1	MS	SS	56		1	MC	D	92.2			SS = 1.5
2	MS	SS	46.3		2	MC	D	94.6			MS = 9
3	MS	SS	45		3	MC	D	92.9			LS = 16
1	MS	MS	46.5		1	PRG	D	90.9
2	MS	MS	46.3		2	PRG	D	94
3	MS	MS	40.5		3	PRG	D	93
1	MS	LS	46.3
2	MS	LS	46.7
3	MS	LS	44.1
1	MC	D	92.2
2	MC	D	94.6
3	MC	D	92.9
1	MC	SS	46.2
2	MC	SS	48
3	MC	SS	51.8
1	MC	MS	45.3
2	MC	MS	43.4
3	MC	MS	51.8
1	MC	LS	45.2
2	MC	LS	39.1
3	MC	LS	44.7
1	PRG	D	90.9
2	PRG	D	94
3	PRG	D	93
1	PRG	SS	36
2	PRG	SS	31.3
3	PRG	SS	43
1	PRG	MS	35.8
2	PRG	MS	31.2
3	PRG	MS	38
1	PRG	LS	32.9
2	PRG	LS	57
3	PRG	LS	38.4

## Sheet: Sheet2
	Treatment!	TVC	WSC	log TVC	geo mean
MS	0	9413900	126.4	6.97377	9.4139e+06
	0	60956333	100.1	7.78502	6.09563e+07
	0	1.68017e+06	147.3	6.22535	1.68017e+06
	1.5	23579467	99.9	7.37253	2.35795e+07
	1.5	31602900	100.6	7.49973	3.16029e+07
	1.5	15808067	111.1	7.19888	1.58081e+07
	9	32616400	103.9	7.51344	3.26164e+07
	9	30276167	108.8	7.4811	3.02762e+07
	9	26545833	96.3	7.424	2.65458e+07
	16	41720333	86.1	7.62035	4.17203e+07
	16	34323267	108.9	7.53559	3.43233e+07
	16	18545600	95.8	7.26824	1.85456e+07
MC	0	54589567	250.3	7.73711	5.45896e+07
	0	2220540000	240	9.34646	2.22054e+09
	0	12848133	237.4	7.10884	1.28481e+07
	1.5	35397333	235.1	7.54897	3.53973e+07
	1.5	24232333	177.5	7.3844	2.42323e+07
	1.5	33616533	186.3	7.52655	3.36165e+07
	9	38323633	157.2	7.58347	3.83236e+07
	9	51827667	132.8	7.71456	5.18277e+07
	9	37660033	155.4	7.57588	3.766e+07
	16	49838833	136.2	7.69757	4.98388e+07
	16	18881567	156.6	7.27604	1.88816e+07
	16	42063733	162.6	7.62391	4.20637e+07
PRG	0	*	180.1	*	*
	0	10094433	222.7	7.00408	1.00944e+07
	0	65266000	210	7.81469	6.5266e+07
	1.5	26639933	156.4	7.42553	2.66399e+07
	1.5	23915533	153.9	7.37868	2.39155e+07
	1.5	27922633	190.2	7.44596	2.79226e+07
	9	33996833	101.3	7.53144	3.39968e+07
	9	41330100	102.3	7.61627	4.13301e+07
	9	2072568667	107.4	9.31651	2.07257e+09
	16	33656567	87.9	7.52707	3.36566e+07
	16	35343267	82.3	7.54831	3.53433e+07
	16	38710667	78.9	7.58783	3.87107e+07
mean
SD

## Sheet: Sheet3
	Treatment!	WSC dry	time	WSC 1.5	loss g/kg	% loss	time	WSC 9	loss	%loss	time	WSC 16	loss	% loss
MS	0	126.4	1.5	99.9	26.5	20.9652	9	103.9	22.5	17.8006	16	86.1	40.3	31.8829
	0	100.1	1.5	100.6	-0.5	*	9	108.8	-8.7	*	16	108.9	-8.8	*
	0	147.3	1.5	111.1	36.2	24.5757	9	96.3	51	34.6232	16	95.8	51.5	34.9627
MC	0	250.3	1.5	235.1	15.2	6.07271	9	157.2	93.1	37.1954	16	136.2	114.1	45.5853
	0	240	1.5	177.5	62.5	26.0417	9	132.8	107.2	44.6667	16	156.6	83.4	34.75
	0	237.4	1.5	186.3	51.1	21.5249	9	155.4	82	34.5409	16	162.6	74.8	31.508
PRG	0	180.1	1.5	156.4	23.7	13.1594	9	101.3	78.8	43.7535	16	87.9	92.2	51.1938
	0	222.7	1.5	153.9	68.8	30.8936	9	102.3	120.4	54.0638	16	82.3	140.4	63.0445
	0	210	1.5	190.2	19.8	9.42857	9	107.4	102.6	48.8571	16	78.9	131.1	62.4286
Mean		190.478	1.5	156.778			9	118.378			16	110.589
SD		54.6561	0	46.1496			0	23.836			0	32.8226
