# Supplementary material for: Mapping the bacterial ecology on the phyllosphere of dry and post soaked grass hay for horses
Source: PLoS One. 2020 Jan 27;15(1):e0227151. doi: 10.1371/journal.pone.0227151 (PMC6984722; doi:10.1371/journal.pone.0227151)
Supplement: S2 Table — (XLSX) [file pone.0227151.s002.xlsx]

## Sheet: Shannon Div index
Family	PD	Pi	InPi	pi(Inpi)	p*(Inpi)2	Family	P 1.5	Pi	InPi	pi(Inpi)	p*(Inpi)2	Family	P 9	Pi	InPi	pi(Inpi)	p*(Inpi)2	Family	P 16	Pi	InPi	pi(Inpi)	p*(Inpi)2			Family	CD	Pi	InPi	pi(Inpi)	p*(Inpi)2		Family	SD	Pi	InPi	pi(Inpi)	p*(Inpi)2		Family	C 1.5	Pi	InPi	pi(Inpi)	p*(Inpi)2		Family	C 9	Pi
Pseudomonadaceae	54852	0.0409063	-3.19647	-0.130756	0.417957	Pseudomonadaceae	9852.09	0.00917193	-4.69161	-0.0430311	0.201885	Pseudomonadaceae	5000.18	0.00536498	-5.22786	-0.0280474	0.146628	Pseudomonadaceae	24051.1	0.0170013	-4.07446	-0.0692714	0.282244			Pseudomonadaceae	139376	0.168132	-1.78301	-0.29978	0.53451		Pseudomonadaceae	58262.7	0.0432641	-3.14043	-0.135868	0.426684		Pseudomonadaceae	10797.9	0.0121835	-4.40768	-0.0537007	0.236695		Pseudomonadaceae	19406.8	0.0243727
Sphingomonadaceae	138435	0.103239	-2.27071	-0.234426	0.532313	Sphingomonadaceae	43045.9	0.0400742	-3.21702	-0.12892	0.414737	Sphingomonadaceae	57036	0.0611971	-2.79366	-0.170964	0.477613	Sphingomonadaceae	42996.7	0.0303937	-3.49352	-0.106181	0.370946			Sphingomonadaceae	144804	0.17468	-1.7448	-0.304782	0.531783		Sphingomonadaceae	266202	0.197674	-1.62114	-0.320456	0.519504		Sphingomonadaceae	262418	0.296091	-1.21709	-0.360369	0.4386		Sphingomonadaceae	239607	0.300919
Rivulariaceae	403949	0.301248	-1.19982	-0.361444	0.433668	Rivulariaceae	546372	0.508653	-0.67599	-0.343844	0.232435	Rivulariaceae	349383	0.374873	-0.981168	-0.367813	0.360887	Rivulariaceae	197207	0.139403	-1.97039	-0.274678	0.541221			Rivulariaceae	218865	0.264021	-1.33173	-0.351604	0.46824		Rivulariaceae	322366	0.239379	-1.42971	-0.342242	0.489306		Rivulariaceae	209926	0.236864	-1.44027	-0.341148	0.491345		Rivulariaceae	54294.5	0.0681875
Enterobacteriaceae	341742	0.254857	-1.36705	-0.348403	0.476285	Enterobacteriaceae	38967.7	0.0362775	-3.31656	-0.120316	0.399036	Enterobacteriaceae	31050.8	0.0333162	-3.40171	-0.113332	0.385523	Enterobacteriaceae	673191	0.475869	-0.742613	-0.353386	0.262429			Enterobacteriaceae	1698.49	0.00204892	-6.19044	-0.0126837	0.0785179		Enterobacteriaceae	7314.13	0.00543125	-5.21559	-0.0283271	0.147743		Enterobacteriaceae	2763.77	0.00311841	-5.77043	-0.0179946	0.103837		Enterobacteriaceae	26934.9	0.033827
Oxalobacteraceae	17926.2	0.0133686	-4.31485	-0.0576835	0.248895	Oxalobacteraceae	1797.38	0.0016733	-6.39296	-0.0106973	0.0683876	Oxalobacteraceae	10841	0.0116319	-4.45401	-0.0518084	0.230755	Oxalobacteraceae	23498.8	0.016611	-4.09769	-0.0680666	0.278916			Oxalobacteraceae	4900.54	0.00591161	-5.13084	-0.0303315	0.155626		Oxalobacteraceae	28594.6	0.0212335	-3.85218	-0.0817951	0.315089		Oxalobacteraceae	6439.82	0.00726618	-4.92452	-0.0357825	0.176212		Oxalobacteraceae	18361.6	0.02306
Flexibacteraceae	33060.1	0.0246549	-3.70278	-0.0912915	0.338033	Flexibacteraceae	7555.23	0.00703364	-4.95705	-0.0348661	0.172833	Flexibacteraceae	6193.38	0.00664523	-5.01386	-0.0333182	0.167053	Flexibacteraceae	7717.96	0.00545572	-5.21109	-0.0284302	0.148153			Flexibacteraceae	42515.7	0.0512875	-2.97031	-0.15234	0.452496		Flexibacteraceae	74885.6	0.0556077	-2.88943	-0.160675	0.464259		Flexibacteraceae	70522.8	0.0795723	-2.53109	-0.201405	0.509773		Flexibacteraceae	59009.6	0.0741092
Microbacteriaceae	47829.1	0.035669	-3.33347	-0.118902	0.396355	Microbacteriaceae	20771.6	0.0193376	-3.9457	-0.0763005	0.301059	Microbacteriaceae	19342.4	0.0207536	-3.87504	-0.0804209	0.311634	Microbacteriaceae	58565.3	0.041399	-3.1845	-0.131835	0.419829			Microbacteriaceae	49498	0.0597104	-2.81825	-0.168279	0.474251		Microbacteriaceae	88794.2	0.0659359	-2.71907	-0.179284	0.487487		Microbacteriaceae	62201.3	0.070183	-2.65665	-0.186452	0.495336		Microbacteriaceae	59901.9	0.0752298
Methylobacteriaceae	22887.7	0.0170687	-4.07051	-0.0694783	0.282812	Methylobacteriaceae	9149.09	0.00851747	-4.76564	-0.0405911	0.193443	Methylobacteriaceae	8200.01	0.00879826	-4.7332	-0.0416439	0.197109	Methylobacteriaceae	10746.4	0.0075965	-4.88007	-0.0370714	0.180911			Methylobacteriaceae	26592.8	0.0320794	-3.43954	-0.110338	0.379513		Methylobacteriaceae	82115.5	0.0609765	-2.79727	-0.170567	0.477123		Methylobacteriaceae	33140.6	0.0373932	-3.28627	-0.122884	0.40383		Methylobacteriaceae	43610.3	0.0547694
Rickettsiaceae	41264.5	0.0307734	-3.48111	-0.107125	0.372915	Rickettsiaceae	152860	0.142307	-1.94977	-0.277466	0.540994	Rickettsiaceae	92780.4	0.0995493	-2.3071	-0.22967	0.529873	Rickettsiaceae	28872.3	0.0204094	-3.89176	-0.0794285	0.309117			Rickettsiaceae	23071	0.0278309	-3.58161	-0.0996794	0.357013		Rickettsiaceae	36766.8	0.0273019	-3.6008	-0.0983086	0.353989		Rickettsiaceae	49749.4	0.0561332	-2.88003	-0.161665	0.4656		Rickettsiaceae	11934	0.0149877
Sphingobacteriaceae	27477.2	0.0204913	-3.88775	-0.0796652	0.309719	Sphingobacteriaceae	3587.63	0.00333995	-5.7018	-0.0190437	0.108583	Sphingobacteriaceae	5392.8	0.00578625	-5.15227	-0.0298123	0.153601	Sphingobacteriaceae	47875.8	0.0338427	-3.38603	-0.114593	0.388014			Sphingobacteriaceae	21518.7	0.0259584	-3.65126	-0.0947809	0.34607		Sphingobacteriaceae	58078.6	0.0431274	-3.1436	-0.135575	0.426194		Sphingobacteriaceae	19458.3	0.0219552	-3.81875	-0.0838414	0.320169		Sphingobacteriaceae	44602.2	0.0560151
Rhizobiaceae	36853.2	0.0274836	-3.59417	-0.0987805	0.355034	Rhizobiaceae	84341.6	0.0785189	-2.54442	-0.199785	0.508336	Rhizobiaceae	137571	0.147608	-1.9132	-0.282403	0.540292	Rhizobiaceae	110707	0.0782571	-2.54776	-0.19938	0.507971			Rhizobiaceae	14061	0.016962	-4.07678	-0.0691504	0.281911		Rhizobiaceae	35333.9	0.0262378	-3.64055	-0.0955202	0.347746		Rhizobiaceae	15782.7	0.0178079	-4.02811	-0.0717323	0.288946		Rhizobiaceae	25055.2	0.0314665
Nocardiaceae	13773.2	0.0102715	-4.57838	-0.0470268	0.215307	Nocardiaceae	4754.54	0.0044263	-5.42019	-0.0239914	0.130038	Nocardiaceae	3503.36	0.00375896	-5.58361	-0.0209886	0.117192	Nocardiaceae	2206.53	0.00155976	-6.46322	-0.0100811	0.0651564			Nocardiaceae	24941.4	0.0300873	-3.50365	-0.105415	0.369339		Nocardiaceae	32892.1	0.0244247	-3.71216	-0.0906683	0.336576		Nocardiaceae	26290.9	0.0296646	-3.5178	-0.104354	0.367097		Nocardiaceae	30972.9	0.0388983
Comamonadaceae	8952.7	0.00667655	-5.00915	-0.0334439	0.167525	Comamonadaceae	7648.35	0.00712033	-4.9448	-0.0352086	0.1741	Comamonadaceae	5258.28	0.0056419	-5.17753	-0.0292111	0.151242	Comamonadaceae	2385.88	0.00168654	-6.38507	-0.0107687	0.068759			Comamonadaceae	8121.73	0.00979739	-4.62564	-0.0453192	0.20963		Comamonadaceae	13684	0.0101613	-4.58917	-0.046632	0.214002		Comamonadaceae	10706	0.0120797	-4.41623	-0.0533469	0.235592		Comamonadaceae	17990.9	0.0225944
Nocardioidaceae	8316.76	0.00620229	-5.08284	-0.0315252	0.160238	Nocardioidaceae	2966.06	0.00276129	-5.89206	-0.0162697	0.0958618	Nocardioidaceae	2425.59	0.00260256	-5.95126	-0.0154885	0.0921761	Nocardioidaceae	2390.14	0.00168956	-6.38329	-0.0107849	0.0688433			Nocardioidaceae	23499.2	0.0283475	-3.56321	-0.101008	0.359915		Nocardioidaceae	36077.1	0.0267897	-3.61974	-0.0969717	0.351012		Nocardioidaceae	18748.6	0.0211544	-3.85591	-0.0815694	0.314524		Nocardioidaceae	21542.7	0.0270551
Flavobacteriaceae	20938.6	0.0156151	-4.15952	-0.0649513	0.270166	Flavobacteriaceae	2759.45	0.00256895	-5.96426	-0.0153219	0.0913836	Flavobacteriaceae	7028.51	0.00754129	-4.88736	-0.036857	0.180134	Flavobacteriaceae	41239.4	0.0291516	-3.53525	-0.103058	0.364335			Flavobacteriaceae	10968.7	0.0132317	-4.32514	-0.0572291	0.247524		Flavobacteriaceae	43954.1	0.0326389	-3.42225	-0.111699	0.38226		Flavobacteriaceae	6223.63	0.00702225	-4.95867	-0.034821	0.172666		Flavobacteriaceae	18855.5	0.0236803
Cellulomonadaceae	1669.15	0.00124478	-6.6888	-0.00832607	0.0556914	Cellulomonadaceae	397.669	0.000370216	-7.90143	-0.00292523	0.0231135	Cellulomonadaceae	398.098	0.000427142	-7.75839	-0.00331394	0.0257108	Cellulomonadaceae	2117.91	0.00149712	-6.50421	-0.0097376	0.0633354			Cellulomonadaceae	1181.09	0.00142477	-6.55374	-0.00933759	0.0611961		Cellulomonadaceae	2725.64	0.00202398	-6.20269	-0.0125541	0.0778692		Cellulomonadaceae	1163.07	0.00131231	-6.63596	-0.00870846	0.057789		Cellulomonadaceae	1439.76	0.00180817
Caulobacteraceae	7550.31	0.0056307	-5.17952	-0.0291644	0.151057	Caulobacteraceae	966.23	0.000899525	-7.01364	-0.00630895	0.0442487	Caulobacteraceae	1010.75	0.0010845	-6.82664	-0.00740346	0.0505408	Caulobacteraceae	2536	0.00179266	-6.32405	-0.0113369	0.0716951			Caulobacteraceae	7932.57	0.0095692	-4.64921	-0.0444892	0.206839		Caulobacteraceae	13672.4	0.0101527	-4.59001	-0.0466012	0.2139		Caulobacteraceae	7361.92	0.00830659	-4.79071	-0.0397944	0.190643		Caulobacteraceae	13574.1	0.0170475
Aurantimonadaceae	4367.57	0.00325715	-5.7269	-0.0186534	0.106826	Aurantimonadaceae	823.527	0.000766673	-7.17345	-0.00549969	0.0394518	Aurantimonadaceae	972.259	0.00104319	-6.86547	-0.007162	0.0491705	Aurantimonadaceae	808.212	0.000571313	-7.46757	-0.00426632	0.0318591			Aurantimonadaceae	5082.6	0.00613123	-5.09436	-0.0312347	0.159121		Aurantimonadaceae	7765.25	0.00576624	-5.15574	-0.0297292	0.153276		Aurantimonadaceae	6502.37	0.00733675	-4.91486	-0.0360591	0.177225		Aurantimonadaceae	8376.09	0.0105194
Kineosporiaceae	4864.26	0.00362756	-5.61919	-0.020384	0.114542	Kineosporiaceae	1348.35	0.00125527	-6.68041	-0.00838568	0.0560198	Kineosporiaceae	823.098	0.000883149	-7.03202	-0.00621032	0.043671	Kineosporiaceae	925.587	0.000654284	-7.33197	-0.00479719	0.0351729			Kineosporiaceae	6033.85	0.00727874	-4.9228	-0.0358318	0.176392		Kineosporiaceae	4900.89	0.00363925	-5.61598	-0.0204379	0.114779		Kineosporiaceae	6642.3	0.00749464	-4.89357	-0.0366755	0.179474		Kineosporiaceae	7104.95	0.00892299
Deinococcaceae	4561.85	0.00340204	-5.68338	-0.0193351	0.109889	Deinococcaceae	217.536	0.000202518	-8.50468	-0.00172235	0.014648	Deinococcaceae	165.259	0.000177316	-8.63758	-0.00153158	0.0132292	Deinococcaceae	530.248	0.000374824	-7.88905	-0.00295701	0.023328			Deinococcaceae	3117.15	0.00376028	-5.58326	-0.0209946	0.117219		Deinococcaceae	4791.41	0.00355796	-5.63857	-0.0200618	0.11312		Deinococcaceae	2949.62	0.00332812	-5.70535	-0.0189881	0.108334		Deinococcaceae	1988.61	0.00249747
Geodermatophilaceae	3347.07	0.0024961	-5.99303	-0.0149592	0.0896509	Geodermatophilaceae	773.248	0.000719865	-7.23645	-0.00520927	0.0376966	Geodermatophilaceae	522.444	0.00056056	-7.48657	-0.00419668	0.0314187	Geodermatophilaceae	623.88	0.000441012	-7.72644	-0.00340745	0.0263275			Geodermatophilaceae	5170.67	0.00623747	-5.07718	-0.0316688	0.160788		Geodermatophilaceae	6769.92	0.00502713	-5.29291	-0.0266081	0.140834		Geodermatophilaceae	6217.23	0.00701502	-4.9597	-0.0347924	0.17256		Geodermatophilaceae	7210.33	0.00905533
Leuconostocaceae	4927.94	0.00367505	-5.60619	-0.020603	0.115505	Leuconostocaceae	1661.65	0.00154694	-6.47148	-0.010011	0.0647857	Leuconostocaceae	8248.43	0.00885022	-4.72731	-0.0418377	0.19778	Leuconostocaceae	802.681	0.000567403	-7.47444	-0.00424102	0.0316993			Leuconostocaceae	4317	0.00520768	-5.25762	-0.02738	0.143954		Leuconostocaceae	20983.3	0.0155815	-4.16167	-0.0648452	0.269864		Leuconostocaceae	3849	0.0043429	-5.43921	-0.023622	0.128485		Leuconostocaceae	5253.26	0.00659747
Phyllobacteriaceae	3642.12	0.00271614	-5.90854	-0.0160484	0.0948228	Phyllobacteriaceae	7506.68	0.00698845	-4.9635	-0.0346871	0.172169	Phyllobacteriaceae	8999.91	0.00965651	-4.64012	-0.0448074	0.207912	Phyllobacteriaceae	7251.57	0.00512603	-5.27342	-0.0270317	0.14255			Phyllobacteriaceae	2440.42	0.00294392	-5.82801	-0.0171572	0.0999924		Phyllobacteriaceae	5175.49	0.00384316	-5.56146	-0.0213736	0.118868		Phyllobacteriaceae	2936.03	0.00331279	-5.70997	-0.0189159	0.108009		Phyllobacteriaceae	3884.26	0.00487817
Hyphomicrobiaceae	2962.95	0.00220964	-6.11493	-0.0135118	0.0826236	Hyphomicrobiaceae	838.36	0.000780482	-7.1556	-0.00558482	0.0399627	Hyphomicrobiaceae	631.752	0.000677843	-7.29659	-0.00494595	0.0360886	Hyphomicrobiaceae	522.035	0.000369019	-7.90466	-0.00291697	0.0230577			Hyphomicrobiaceae	2557.3	0.00308492	-5.78123	-0.0178346	0.103106		Hyphomicrobiaceae	5812.12	0.0043159	-5.44545	-0.023502	0.127979		Hyphomicrobiaceae	2376.77	0.00268176	-5.92128	-0.0158795	0.0940268		Hyphomicrobiaceae	5575.98	0.00700278
Xanthomonadaceae	24050.4	0.0179358	-4.02096	-0.072119	0.289987	Xanthomonadaceae	13450.2	0.0125216	-4.3803	-0.0548484	0.240252	Xanthomonadaceae	17648.8	0.0189364	-3.96667	-0.0751145	0.297954	Xanthomonadaceae	23675.2	0.0167357	-4.09021	-0.0684524	0.279985			Xanthomonadaceae	1359.97	0.00164056	-6.41272	-0.0105204	0.0674645		Xanthomonadaceae	4974.72	0.00369407	-5.60103	-0.0206906	0.115889		Xanthomonadaceae	1303.44	0.00147069	-6.52202	-0.0095919	0.0625586		Xanthomonadaceae	5040.71	0.00633054
Mycoplasmataceae	1281.6	0.000955766	-6.953	-0.00664544	0.0462057	Mycoplasmataceae	678.549	0.000631704	-7.36709	-0.00465382	0.0342851	Mycoplasmataceae	591.14	0.000634268	-7.36304	-0.00467014	0.0343864	Mycoplasmataceae	410.675	0.0002903	-8.14459	-0.00236438	0.0192569			Mycoplasmataceae	2059.35	0.00248423	-5.99779	-0.0148999	0.0893666		Mycoplasmataceae	9504.48	0.00705774	-4.95363	-0.0349614	0.173186		Mycoplasmataceae	2441.64	0.00275495	-5.89436	-0.0162387	0.0957164		Mycoplasmataceae	2042.85	0.00256559
Rhodospirillaceae	2061.16	0.00153712	-6.47784	-0.00995725	0.0645015	Rhodospirillaceae	1297.89	0.00120828	-6.71855	-0.00811792	0.0545407	Rhodospirillaceae	1705.78	0.00183022	-6.30332	-0.0115365	0.0727181	Rhodospirillaceae	2372.66	0.0016772	-6.39063	-0.0107183	0.068497			Rhodospirillaceae	1169.04	0.00141024	-6.564	-0.0092568	0.0607616		Rhodospirillaceae	2171.75	0.00161267	-6.42986	-0.0103693	0.0666729		Rhodospirillaceae	2907.11	0.00328015	-5.71987	-0.018762	0.107316		Rhodospirillaceae	1807.36	0.00226983
Pseudonocardiaceae	2003.87	0.0014944	-6.50603	-0.0097226	0.0632556	Pseudonocardiaceae	489.158	0.000455388	-7.69436	-0.00350392	0.0269604	Pseudonocardiaceae	329.063	0.00035307	-7.94884	-0.0028065	0.0223084	Pseudonocardiaceae	360.702	0.000254975	-8.27434	-0.00210975	0.0174568			Pseudonocardiaceae	2333.18	0.00281456	-5.87295	-0.0165298	0.0970786		Pseudonocardiaceae	3582.86	0.00266052	-5.92923	-0.0157748	0.0935327		Pseudonocardiaceae	2280.5	0.00257313	-5.96263	-0.0153426	0.0914824		Pseudonocardiaceae	3051.25	0.00383201
Heliobacteriaceae	3062.48	0.00228387	-6.08189	-0.0138902	0.0844787	Heliobacteriaceae	5046.88	0.00469846	-5.36052	-0.0251862	0.135011	Heliobacteriaceae	3796.22	0.00407318	-5.50333	-0.0224161	0.123363	Heliobacteriaceae	2236.36	0.00158085	-6.44979	-0.0101962	0.0657631			Heliobacteriaceae	2602.23	0.00313912	-5.76381	-0.0180933	0.104286		Heliobacteriaceae	3725.18	0.0027662	-5.89028	-0.0162937	0.0959745		Heliobacteriaceae	2963.66	0.00334396	-5.7006	-0.0190626	0.108668		Heliobacteriaceae	785.495	0.000986489
Mycobacteriaceae	674.332	0.000502888	-7.59514	-0.00381951	0.0290097	Mycobacteriaceae	430.725	0.000400989	-7.82158	-0.00313636	0.0245313	Mycobacteriaceae	455.84	0.000489097	-7.62295	-0.00372836	0.0284211	Mycobacteriaceae	473.564	0.000334755	-8.00211	-0.00267875	0.0214357			Mycobacteriaceae	1176.44	0.00141916	-6.55769	-0.00930642	0.0610286		Mycobacteriaceae	3848.63	0.00285788	-5.85768	-0.0167405	0.0980605		Mycobacteriaceae	1506.75	0.0017001	-6.37707	-0.0108416	0.0691379		Mycobacteriaceae	2718.72	0.0034144
Acetobacteraceae	404.673	0.000301788	-8.10579	-0.00244623	0.0198286	Acetobacteraceae	205.642	0.000191445	-8.56091	-0.00163894	0.0140309	Acetobacteraceae	166.235	0.000178363	-8.63169	-0.00153957	0.0132891	Acetobacteraceae	188.147	0.000132998	-8.92518	-0.00118703	0.0105945			Acetobacteraceae	723.728	0.000873046	-7.04352	-0.00614932	0.0433129		Acetobacteraceae	1461.87	0.00108554	-6.82568	-0.00740953	0.0505751		Acetobacteraceae	972.528	0.00109732	-6.81488	-0.00747813	0.0509625		Acetobacteraceae	1372.06	0.00172314
Oceanospirillaceae	1508.62	0.00112506	-6.78992	-0.00763908	0.0518687	Oceanospirillaceae	141.473	0.000131706	-8.93494	-0.00117679	0.0105145	Oceanospirillaceae	125.974	0.000135165	-8.90902	-0.00120419	0.0107281	Oceanospirillaceae	682.981	0.000482789	-7.63593	-0.00368655	0.0281502			Oceanospirillaceae	397.962	0.000480069	-7.64158	-0.00366849	0.028033		Oceanospirillaceae	454.098	0.0003372	-7.99484	-0.00269586	0.0215529		Oceanospirillaceae	98.0232	0.000110601	-9.10958	-0.00100753	0.0091782		Oceanospirillaceae	134.88	0.000169394
Chitinophagaceae	1274.03	0.000950117	-6.95893	-0.0066118	0.046011	Chitinophagaceae	206.267	0.000192027	-8.55788	-0.00164334	0.0140635	Chitinophagaceae	171.071	0.000183552	-8.60301	-0.0015791	0.013585	Chitinophagaceae	121.317	8.57575e-05	-9.36399	-0.000803032	0.00751958			Chitinophagaceae	1089.97	0.00131485	-6.63403	-0.00872277	0.0578671		Chitinophagaceae	3231.82	0.00239985	-6.03235	-0.0144767	0.0873288		Chitinophagaceae	1695.68	0.00191327	-6.25894	-0.0119751	0.0749512		Chitinophagaceae	3387.33	0.00425409
Nostocaceae	3023.7	0.00225495	-6.09463	-0.0137431	0.0837588	Nostocaceae	4591.98	0.00427497	-5.45498	-0.0233199	0.127209	Nostocaceae	3174.3	0.00340589	-5.68225	-0.0193531	0.109969	Nostocaceae	1740.1	0.00123005	-6.7007	-0.00824222	0.0552286			Nostocaceae	2135.24	0.00257577	-5.9616	-0.0153558	0.0915449		Nostocaceae	3028.22	0.00224866	-6.09742	-0.013711	0.083602		Nostocaceae	2174.66	0.00245371	-6.01015	-0.0147472	0.0886329		Nostocaceae	579.517	0.000727806
Xanthobacteraceae	1512.02	0.0011276	-6.78766	-0.00765379	0.0519513	Xanthobacteraceae	2919.75	0.00271818	-5.90779	-0.0160584	0.09487	Xanthobacteraceae	4537.26	0.00486829	-5.32501	-0.0259237	0.138044	Xanthobacteraceae	3744.5	0.00264694	-5.93435	-0.0157079	0.0932159			Xanthobacteraceae	922.079	0.00111232	-6.80131	-0.00756523	0.0514535		Xanthobacteraceae	1942.83	0.00144268	-6.54125	-0.00943696	0.0617295		Xanthobacteraceae	1131.03	0.00127616	-6.6639	-0.00850422	0.0566712		Xanthobacteraceae	1097.8	0.00137871
Phormidiaceae	2253.58	0.00168063	-6.38859	-0.0107368	0.0685932	Phormidiaceae	3224.28	0.00300168	-5.80858	-0.0174355	0.101276	Phormidiaceae	2064.95	0.00221561	-6.11223	-0.0135423	0.0827736	Phormidiaceae	1346.82	0.000952046	-6.9569	-0.00662329	0.0460775			Phormidiaceae	1744.04	0.00210387	-6.16398	-0.0129682	0.0799358		Phormidiaceae	2080.61	0.001545	-6.47273	-0.0100004	0.0647296		Phormidiaceae	1408.3	0.00158901	-6.44464	-0.0102406	0.0659971		Phormidiaceae	329.896	0.000414311
Aeromonadaceae	3148.82	0.00234826	-6.05408	-0.0142166	0.0860682	Aeromonadaceae	198.654	0.00018494	-8.59548	-0.00158965	0.0136638	Aeromonadaceae	122.077	0.000130983	-8.94044	-0.00117105	0.0104697	Aeromonadaceae	4872.6	0.00344437	-5.67101	-0.0195331	0.110772			Aeromonadaceae	26.4688	3.19298e-05	-10.352	-0.000330536	0.0034217		Aeromonadaceae	129.118	9.58794e-05	-9.25242	-0.000887116	0.00820797		Aeromonadaceae	24.3014	2.74198e-05	-10.5042	-0.000288024	0.00302547		Aeromonadaceae	165.468	0.000207808
Rhodocyclaceae	159.684	0.000119086	-9.03567	-0.00107602	0.00972254	Rhodocyclaceae	48.8236	4.54529e-05	-9.99883	-0.000454476	0.00454423	Rhodocyclaceae	165.158	0.000177207	-8.63819	-0.00153075	0.0132229	Rhodocyclaceae	204.01	0.000144212	-8.84423	-0.00127544	0.0112803			Rhodocyclaceae	74.6812	9.00893e-05	-9.31471	-0.000839156	0.00781649		Rhodocyclaceae	443.399	0.000329254	-8.01868	-0.00264019	0.0211708		Rhodocyclaceae	68.4328	7.72141e-05	-9.46893	-0.000731135	0.00692306		Rhodocyclaceae	206.717	0.000259612
Williamsiaceae	86.091	6.42031e-05	-9.65346	-0.000619782	0.00598304	Williamsiaceae	85.1474	7.92691e-05	-9.44266	-0.000748511	0.00706794	Williamsiaceae	130.052	0.000139541	-8.87715	-0.00123872	0.0109963	Williamsiaceae	65.2728	4.61404e-05	-9.98382	-0.000460658	0.00459913			Williamsiaceae	805.656	0.000971877	-6.93628	-0.00674121	0.046759		Williamsiaceae	4371.37	0.00324604	-5.73032	-0.0186009	0.106589		Williamsiaceae	855.699	0.000965502	-6.94286	-0.00670335	0.0465404		Williamsiaceae	1852.35	0.00232634
Paenibacillaceae	948.057	0.000707021	-7.25445	-0.00512905	0.0372084	Paenibacillaceae	241.789	0.000225097	-8.39898	-0.00189058	0.015879	Paenibacillaceae	1220.62	0.00130967	-6.63798	-0.00869357	0.0577078	Paenibacillaceae	843.046	0.000595937	-7.42538	-0.00442506	0.0328577			Paenibacillaceae	896.013	0.00108088	-6.82998	-0.00738237	0.0504215		Paenibacillaceae	2535.27	0.00188261	-6.27509	-0.0118136	0.0741313		Paenibacillaceae	953.958	0.00107637	-6.83416	-0.00735608	0.0502726		Paenibacillaceae	998.512	0.00125401
Burkholderiaceae	280.786	0.000209399	-8.47127	-0.00177387	0.015027	Burkholderiaceae	69.0033	6.42396e-05	-9.65289	-0.000620098	0.00598573	Burkholderiaceae	157.818	0.000169332	-8.68365	-0.00147042	0.0127686	Burkholderiaceae	264.855	0.000187222	-8.58321	-0.00160697	0.013793			Burkholderiaceae	156.901	0.000189272	-8.57232	-0.0016225	0.0139086		Burkholderiaceae	521.814	0.000387483	-7.85584	-0.003044	0.0239132		Burkholderiaceae	141.783	0.000159976	-8.74048	-0.00139827	0.0122216		Burkholderiaceae	392.895	0.00049343
Staphylococcaceae	779.897	0.000581614	-7.4497	-0.00433285	0.0322785	Staphylococcaceae	5975.43	0.00556291	-5.19163	-0.0288806	0.149937	Staphylococcaceae	1854.89	0.00199022	-6.21951	-0.0123782	0.0769863	Staphylococcaceae	1887.92	0.00133454	-6.61917	-0.00883355	0.0584708			Staphylococcaceae	282.485	0.000340767	-7.98431	-0.00272079	0.0217236		Staphylococcaceae	833.156	0.000618676	-7.38793	-0.00457074	0.0337683		Staphylococcaceae	257.909	0.000291004	-8.14217	-0.00236941	0.0192921		Staphylococcaceae	1321.07	0.0016591
Rhodobacteraceae	606.612	0.000452386	-7.70098	-0.00348381	0.0268287	Rhodobacteraceae	1518.97	0.0014141	-6.56126	-0.0092783	0.0608773	Rhodobacteraceae	1289.35	0.00138341	-6.5832	-0.00910729	0.0599551	Rhodobacteraceae	1032.78	0.000730055	-7.22239	-0.00527274	0.0380818			Rhodobacteraceae	515.535	0.000621899	-7.38273	-0.00459132	0.0338965		Rhodobacteraceae	1283.43	0.000953037	-6.95586	-0.00662919	0.0461117		Rhodobacteraceae	743.769	0.00083921	-7.08305	-0.00594416	0.0421028		Rhodobacteraceae	912.522	0.00114602
Streptomycetaceae	667.476	0.000497776	-7.60536	-0.00378576	0.0287921	Streptomycetaceae	433.882	0.000403928	-7.81427	-0.0031564	0.024665	Streptomycetaceae	380.483	0.000408242	-7.80365	-0.00318577	0.0248607	Streptomycetaceae	493.699	0.000348988	-7.96047	-0.00277811	0.0221151			Streptomycetaceae	818.108	0.000986899	-6.92094	-0.00683027	0.0472719		Streptomycetaceae	1051.26	0.000780632	-7.15541	-0.00558574	0.0399683		Streptomycetaceae	910.306	0.00102712	-6.881	-0.00706759	0.0486321		Streptomycetaceae	951.835	0.00119539
Streptococcaceae	556.846	0.000415273	-7.78658	-0.00323355	0.0251783	Streptococcaceae	4894.41	0.00455651	-5.3912	-0.0245651	0.132435	Streptococcaceae	9158.21	0.00982637	-4.62269	-0.0454242	0.209982	Streptococcaceae	1403.55	0.000992152	-6.91563	-0.00686136	0.0474507			Streptococcaceae	269.794	0.000325457	-8.03028	-0.00261351	0.0209872		Streptococcaceae	987.959	0.000733628	-7.21751	-0.00529497	0.0382165		Streptococcaceae	358.757	0.000404792	-7.81214	-0.00316229	0.0247043		Streptococcaceae	704.004	0.000884147
Alteromonadaceae	219.784	0.000163906	-8.71622	-0.00142864	0.0124523	Alteromonadaceae	241.057	0.000224415	-8.40201	-0.00188554	0.0158423	Alteromonadaceae	219.044	0.000235024	-8.35582	-0.00196382	0.0164093	Alteromonadaceae	668.045	0.000472232	-7.65804	-0.00361637	0.0276943			Alteromonadaceae	168.171	0.000202868	-8.50296	-0.00172498	0.0146674		Alteromonadaceae	164.243	0.000121962	-9.0118	-0.00109909	0.00990483		Alteromonadaceae	84.7691	9.56466e-05	-9.25485	-0.000885195	0.00819235		Alteromonadaceae	119.565	0.00015016
Halomonadaceae	73.1025	5.45168e-05	-9.817	-0.000535191	0.00525397	Halomonadaceae	58.0537	5.40459e-05	-9.82568	-0.000531037	0.0052178	Halomonadaceae	74.7289	8.01809e-05	-9.43122	-0.000756205	0.00713193	Halomonadaceae	224.965	0.000159025	-8.74645	-0.0013909	0.0121655			Halomonadaceae	152.858	0.000184396	-8.59843	-0.00158551	0.0136329		Halomonadaceae	112.561	8.35844e-05	-9.38965	-0.000784828	0.00736927		Halomonadaceae	39.9507	4.50771e-05	-10.0071	-0.000451093	0.00451415		Halomonadaceae	61.0891	7.67208e-05
Bacillaceae	436.089	0.000325217	-8.03102	-0.00261182	0.0209756	Bacillaceae	1112.63	0.00103582	-6.87256	-0.00711873	0.0489239	Bacillaceae	1069.87	0.00114793	-6.7698	-0.00777124	0.0526097	Bacillaceae	1087.54	0.000768768	-7.17072	-0.00551262	0.0395295			Bacillaceae	352.809	0.0004256	-7.76201	-0.00330351	0.0256419		Bacillaceae	584.77	0.000434232	-7.74193	-0.00336179	0.0260268		Bacillaceae	576.366	0.000650325	-7.33804	-0.00477211	0.0350179		Bacillaceae	330.447	0.000415003
Bdellovibrionaceae	501.868	0.000374272	-7.89053	-0.0029532	0.0233023	Bdellovibrionaceae	81.9491	7.62916e-05	-9.48095	-0.000723316	0.00685773	Bdellovibrionaceae	50.2681	5.39355e-05	-9.82772	-0.000530063	0.00520932	Bdellovibrionaceae	52.1091	3.68352e-05	-10.2091	-0.000376052	0.00383914			Bdellovibrionaceae	595.254	0.000718066	-7.23895	-0.00519804	0.0376284		Bdellovibrionaceae	1851.09	0.00137456	-6.58962	-0.00905785	0.0596878		Bdellovibrionaceae	487.991	0.00055061	-7.50448	-0.00413204	0.0310089		Bdellovibrionaceae	725.027	0.000910549
Propionibacteriaceae	231.531	0.000172666	-8.66415	-0.00149601	0.0129616	Propionibacteriaceae	267.552	0.000249081	-8.29773	-0.00206681	0.0171498	Propionibacteriaceae	184.232	0.000197673	-8.5289	-0.00168593	0.0143791	Propionibacteriaceae	450.194	0.000318236	-8.05272	-0.00256266	0.0206364			Propionibacteriaceae	458.278	0.000552829	-7.50046	-0.00414648	0.0311005		Propionibacteriaceae	941.796	0.000699349	-7.26536	-0.00508102	0.0369155		Propionibacteriaceae	347.699	0.000392316	-7.84344	-0.00307711	0.0241351		Propionibacteriaceae	810.907	0.0010184
Thermomonosporaceae	433.689	0.000323427	-8.03654	-0.00259923	0.0208888	Thermomonosporaceae	116.252	0.000108227	-9.13128	-0.000988249	0.00902398	Thermomonosporaceae	88.2644	9.47039e-05	-9.26476	-0.000877409	0.00812898	Thermomonosporaceae	91.8073	6.48973e-05	-9.6427	-0.000625785	0.00603426			Thermomonosporaceae	429.458	0.000518063	-7.56541	-0.00391936	0.0296516		Thermomonosporaceae	596.982	0.000443301	-7.72126	-0.00342284	0.0264286		Thermomonosporaceae	622.934	0.000702869	-7.26034	-0.00510307	0.03705		Thermomonosporaceae	585.442	0.000735246
Desulfuromonadaceae	762.843	0.000568897	-7.47181	-0.00425069	0.0317603	Desulfuromonadaceae	1299.5	0.00120979	-6.71731	-0.00812653	0.0545884	Desulfuromonadaceae	1023.54	0.00109822	-6.81407	-0.00748332	0.0509919	Desulfuromonadaceae	604.296	0.000427168	-7.75833	-0.00331411	0.025712			Desulfuromonadaceae	724.359	0.000873808	-7.04265	-0.00615392	0.0433399		Desulfuromonadaceae	990.717	0.000735676	-7.21472	-0.00530769	0.0382935		Desulfuromonadaceae	751.355	0.000847769	-7.0729	-0.00599619	0.0424104		Desulfuromonadaceae	189.163	0.000237566
Clostridiaceae	612.342	0.000456659	-7.69157	-0.00351243	0.0270161	Clostridiaceae	256.394	0.000238694	-8.34033	-0.00199078	0.0166038	Clostridiaceae	836.024	0.000897018	-7.01643	-0.00629387	0.0441605	Clostridiaceae	417.29	0.000294976	-8.12862	-0.00239775	0.0194904			Clostridiaceae	660.619	0.000796917	-7.13476	-0.00568581	0.0405669		Clostridiaceae	1244.16	0.000923878	-6.98693	-0.00645507	0.0451011		Clostridiaceae	845.424	0.000953909	-6.95494	-0.00663438	0.0461417		Clostridiaceae	807.498	0.00101412
Actinosynnemataceae	337.02	0.000251335	-8.28872	-0.00208325	0.0172675	Actinosynnemataceae	131.253	0.000122192	-9.00992	-0.00110094	0.00991936	Actinosynnemataceae	92.289	9.90221e-05	-9.22017	-0.000913	0.00841802	Actinosynnemataceae	79.7307	5.63605e-05	-9.78374	-0.000551417	0.00539492			Actinosynnemataceae	580.07	0.000699749	-7.26479	-0.00508353	0.0369308		Actinosynnemataceae	1717.8	0.00127558	-6.66435	-0.00850094	0.0566533		Actinosynnemataceae	685.773	0.000773771	-7.16423	-0.00554348	0.0397148		Actinosynnemataceae	688.891	0.000865167
Chromatiaceae	493.47	0.000368009	-7.9074	-0.00291	0.0230105	Chromatiaceae	240.372	0.000223778	-8.40486	-0.00188082	0.015808	Chromatiaceae	259.806	0.00027876	-8.18516	-0.0022817	0.0186761	Chromatiaceae	1586.92	0.00112177	-6.79285	-0.00762	0.0517615			Chromatiaceae	100.073	0.00012072	-9.02204	-0.00108914	0.00982624		Chromatiaceae	150.321	0.000111623	-9.10038	-0.00101582	0.00924431		Chromatiaceae	76.269	8.60558e-05	-9.36051	-0.000805527	0.00754014		Chromatiaceae	125.454	0.000157555
Ectothiorhodospiraceae	61.4056	4.57938e-05	-9.99136	-0.000457542	0.00457147	Ectothiorhodospiraceae	47.5364	4.42546e-05	-10.0256	-0.000443677	0.0044481	Ectothiorhodospiraceae	56.9789	6.11359e-05	-9.70241	-0.000593166	0.00575514	Ectothiorhodospiraceae	118.034	8.34366e-05	-9.39142	-0.000783589	0.00735901			Ectothiorhodospiraceae	122.12	0.000147316	-8.82293	-0.00129976	0.0114677		Ectothiorhodospiraceae	120.661	8.95995e-05	-9.32016	-0.000835081	0.00778309		Ectothiorhodospiraceae	57.4188	6.47867e-05	-9.64441	-0.00062483	0.00602611		Ectothiorhodospiraceae	58.2218	7.31198e-05
Neisseriaceae	189.771	0.000141523	-8.86305	-0.00125433	0.0111172	Neisseriaceae	405.372	0.000377387	-7.88224	-0.00297465	0.0234469	Neisseriaceae	2898.29	0.00310974	-5.77322	-0.0179532	0.103648	Neisseriaceae	176.598	0.000124835	-8.98852	-0.00112208	0.0100858			Neisseriaceae	106.894	0.000128948	-8.9561	-0.00115488	0.0103432		Neisseriaceae	212.317	0.00015766	-8.75507	-0.00138033	0.0120849		Neisseriaceae	106.672	0.00012036	-9.02503	-0.00108625	0.00980343		Neisseriaceae	496.467	0.000623504
Alcaligenaceae	748.191	0.000557969	-7.49121	-0.00417986	0.0313122	Alcaligenaceae	66.7796	6.21693e-05	-9.68565	-0.00060215	0.00583222	Alcaligenaceae	57.0272	6.11877e-05	-9.70156	-0.000593617	0.00575901	Alcaligenaceae	846.25	0.000598202	-7.42158	-0.00443961	0.0329489			Alcaligenaceae	202.79	0.000244629	-8.31577	-0.00203428	0.0169166		Alcaligenaceae	679.328	0.000504448	-7.59205	-0.00382979	0.029076		Alcaligenaceae	306.484	0.000345811	-7.96962	-0.00275598	0.0219641		Alcaligenaceae	1396.51	0.00175385
Thermodesulfovibrionaceae	200.292	0.00014937	-8.80909	-0.00131581	0.0115911	Thermodesulfovibrionaceae	364.384	0.000339228	-7.98884	-0.00271004	0.0216501	Thermodesulfovibrionaceae	304.157	0.000326348	-8.02755	-0.00261977	0.0210303	Thermodesulfovibrionaceae	180.629	0.000127684	-8.96595	-0.00114481	0.0102643			Thermodesulfovibrionaceae	281.616	0.000339719	-7.98739	-0.00271347	0.0216735		Thermodesulfovibrionaceae	339.464	0.000252076	-8.28578	-0.00208864	0.017306		Thermodesulfovibrionaceae	236.702	0.000267075	-8.22798	-0.00219749	0.0180809		Thermodesulfovibrionaceae	96.3649	0.000121023
Geobacteraceae	921.756	0.000687407	-7.28258	-0.0050061	0.0364573	Geobacteraceae	126.065	0.000117362	-9.05025	-0.00106215	0.00961274	Geobacteraceae	60.7872	6.5222e-05	-9.63771	-0.000628591	0.00605818	Geobacteraceae	334.364	0.000236357	-8.35017	-0.00197362	0.0164801			Geobacteraceae	251.944	0.000303924	-8.09873	-0.0024614	0.0199342		Geobacteraceae	504.003	0.000374257	-7.89057	-0.0029531	0.0233016		Geobacteraceae	1978.45	0.00223232	-6.10471	-0.0136277	0.083193		Geobacteraceae	637.543	0.000800679
Methylocystaceae	299.442	0.000223311	-8.40694	-0.00187737	0.0157829	Methylocystaceae	65.9604	6.14067e-05	-9.69799	-0.000595521	0.00577536	Methylocystaceae	55.3194	5.93553e-05	-9.73197	-0.000577644	0.00562162	Methylocystaceae	36.9633	2.61288e-05	-10.5525	-0.000275724	0.00290957			Methylocystaceae	425.117	0.000512826	-7.57557	-0.00388495	0.0294307		Methylocystaceae	1421.95	0.0010559	-6.85336	-0.00723646	0.0495941		Methylocystaceae	575.68	0.000649551	-7.33923	-0.00476721	0.0349876		Methylocystaceae	677.394	0.000850728
Bifidobacteriaceae	276.062	0.000205875	-8.48824	-0.00174752	0.0148334	Bifidobacteriaceae	94.0099	8.75198e-05	-9.34365	-0.000817754	0.0076408	Bifidobacteriaceae	171.829	0.000184365	-8.59859	-0.00158528	0.0136312	Bifidobacteriaceae	114.048	8.06188e-05	-9.42578	-0.000759895	0.0071626			Bifidobacteriaceae	309.091	0.000372863	-7.8943	-0.00294349	0.0232368		Bifidobacteriaceae	503.376	0.000373791	-7.89181	-0.00294989	0.02328		Bifidobacteriaceae	285.082	0.000321664	-8.042	-0.00258682	0.0208032		Bifidobacteriaceae	222.736	0.00027973
Amoebophilaceae	1636.29	0.00122027	-6.70868	-0.00818643	0.0549201	Amoebophilaceae	10926.9	0.0101726	-4.58806	-0.0466724	0.214136	Amoebophilaceae	12178.8	0.0130673	-4.33764	-0.0566814	0.245863	Amoebophilaceae	14842.5	0.010492	-4.55715	-0.0478134	0.217893			Amoebophilaceae	287.848	0.000347236	-7.96551	-0.00276591	0.0220319		Amoebophilaceae	884.224	0.000656598	-7.32844	-0.00481184	0.0352632		Amoebophilaceae	438.641	0.000494927	-7.6111	-0.00376694	0.0286706		Amoebophilaceae	330.574	0.000415162
Solirubrobacteraceae	231.168	0.000172396	-8.66572	-0.00149393	0.012946	Solirubrobacteraceae	63.0367	5.86848e-05	-9.74333	-0.000571786	0.0055711	Solirubrobacteraceae	51.4033	5.51535e-05	-9.80539	-0.000540802	0.00530277	Solirubrobacteraceae	33.3636	2.35842e-05	-10.6549	-0.000251288	0.00267746			Solirubrobacteraceae	777.685	0.000938136	-6.97162	-0.00654032	0.0455966		Solirubrobacteraceae	2204.61	0.00163707	-6.41484	-0.0105016	0.067366		Solirubrobacteraceae	416.213	0.000469621	-7.66359	-0.00359898	0.0275811		Solirubrobacteraceae	3119.03	0.00391713
Actinomycetaceae	515.281	0.000384275	-7.86415	-0.00302199	0.0237654	Actinomycetaceae	1660.47	0.00154584	-6.47219	-0.0100049	0.0647539	Actinomycetaceae	2157.69	0.00231511	-6.0683	-0.0140488	0.0852522	Actinomycetaceae	452.116	0.000319595	-8.04846	-0.00257224	0.0207026			Actinomycetaceae	273.028	0.000329358	-8.01836	-0.00264091	0.0211758		Actinomycetaceae	405.094	0.00030081	-8.10903	-0.00243928	0.0197802		Actinomycetaceae	216.159	0.000243897	-8.31877	-0.00202892	0.0168781		Actinomycetaceae	149.534	0.000187797
Micromonosporaceae	371.577	0.000277107	-8.19111	-0.00226981	0.0185923	Micromonosporaceae	189.455	0.000176376	-8.64289	-0.0015244	0.0131752	Micromonosporaceae	187.598	0.000201285	-8.51079	-0.00171309	0.0145798	Micromonosporaceae	306.449	0.000216625	-8.43734	-0.00182774	0.0154212			Micromonosporaceae	433.909	0.000523432	-7.5551	-0.00395458	0.0298773		Micromonosporaceae	658.738	0.000489159	-7.62282	-0.00372877	0.0284238		Micromonosporaceae	347.694	0.00039231	-7.84346	-0.00307707	0.0241349		Micromonosporaceae	1382.91	0.00173677
Pasteurellaceae	8327.14	0.00621003	-5.08159	-0.0315568	0.160359	Pasteurellaceae	31185.6	0.0290327	-3.53933	-0.102756	0.363689	Pasteurellaceae	35376.9	0.0379579	-3.27128	-0.124171	0.406197	Pasteurellaceae	21510.2	0.0152052	-4.18612	-0.0636509	0.26645			Pasteurellaceae	564.975	0.000681539	-7.29116	-0.00496921	0.0362313		Pasteurellaceae	356.599	0.000264799	-8.23654	-0.00218103	0.0179641		Pasteurellaceae	311.656	0.000351648	-7.95288	-0.00279661	0.0222411		Pasteurellaceae	293.574	0.000368695
Bartonellaceae	2684.45	0.00200195	-6.21363	-0.0124394	0.0772938	Bartonellaceae	11207.3	0.0104336	-4.56273	-0.0476055	0.217211	Bartonellaceae	13571.7	0.0145619	-4.22935	-0.0615873	0.260474	Bartonellaceae	13263.2	0.00937553	-4.66965	-0.0437805	0.20444			Bartonellaceae	207.272	0.000250036	-8.29391	-0.00207377	0.0171997		Bartonellaceae	1200.79	0.000891671	-7.02241	-0.00626168	0.0439721		Bartonellaceae	218.015	0.00024599	-8.31022	-0.00204423	0.016988		Bartonellaceae	267.796	0.000336321
Sinobacteraceae	15.1374	1.12888e-05	-11.3917	-0.000128599	0.00146496	Sinobacteraceae	17.947	1.6708e-05	-10.9996	-0.000183782	0.00202153	Sinobacteraceae	17.3971	1.86663e-05	-10.8888	-0.000203254	0.00221319	Sinobacteraceae	31.7117	2.24166e-05	-10.7057	-0.000239985	0.00256921			Sinobacteraceae	64.0598	7.72765e-05	-9.46812	-0.000731663	0.00692748		Sinobacteraceae	100.62	7.47174e-05	-9.5018	-0.00070995	0.0067458		Sinobacteraceae	27.4556	3.09787e-05	-10.3822	-0.000321628	0.00333921		Sinobacteraceae	35.0952	4.40755e-05
Campylobacteraceae	656.753	0.000489779	-7.62156	-0.00373288	0.0284503	Campylobacteraceae	556.853	0.000518409	-7.56475	-0.00392163	0.0296662	Campylobacteraceae	1594.3	0.00171062	-6.3709	-0.0108982	0.0694312	Campylobacteraceae	100.354	7.09387e-05	-9.55369	-0.000677726	0.00647479			Campylobacteraceae	399.838	0.000482332	-7.63688	-0.00368351	0.0281305		Campylobacteraceae	1140.3	0.00084675	-7.0741	-0.00599	0.0423739		Campylobacteraceae	262.113	0.000295748	-8.126	-0.00240325	0.0195288		Campylobacteraceae	472.242	0.000593081
Streptosporangiaceae	119.386	8.90332e-05	-9.3265	-0.000830368	0.00774443	Streptosporangiaceae	79.0306	7.35746e-05	-9.51721	-0.000700225	0.00666419	Streptosporangiaceae	69.2455	7.42974e-05	-9.50743	-0.000706378	0.00671584	Streptosporangiaceae	51.7909	3.66103e-05	-10.2152	-0.000373981	0.00382028			Streptosporangiaceae	274.298	0.000330891	-8.01372	-0.00265167	0.0212497		Streptosporangiaceae	291.221	0.000216252	-8.43907	-0.00182496	0.015401		Streptosporangiaceae	224.513	0.000253322	-8.28085	-0.00209772	0.0173709		Streptosporangiaceae	191.211	0.000240139
Intrasporangiaceae	268.131	0.000199961	-8.51739	-0.00170314	0.0145063	Intrasporangiaceae	155.971	0.000145203	-8.83738	-0.00128321	0.0113402	Intrasporangiaceae	131.737	0.000141348	-8.86429	-0.00125295	0.0111065	Intrasporangiaceae	126.949	8.97385e-05	-9.31861	-0.000836238	0.00779258			Intrasporangiaceae	304.017	0.000366742	-7.91085	-0.00290124	0.0229513		Intrasporangiaceae	955.542	0.000709556	-7.25087	-0.0051449	0.037305		Intrasporangiaceae	284.88	0.000321435	-8.04271	-0.00258521	0.0207921		Intrasporangiaceae	398.951	0.000501036
Verrucomicrobiaceae	313.697	0.000233942	-8.36044	-0.00195586	0.0163518	Verrucomicrobiaceae	33.5218	3.12076e-05	-10.3748	-0.000323774	0.00335911	Verrucomicrobiaceae	27.5967	2.96101e-05	-10.4274	-0.000308756	0.00321952	Verrucomicrobiaceae	19.5095	1.3791e-05	-11.1915	-0.000154342	0.00172731			Verrucomicrobiaceae	245.905	0.000296639	-8.12299	-0.0024096	0.0195732		Verrucomicrobiaceae	2462.79	0.00182879	-6.3041	-0.0115289	0.0726792		Verrucomicrobiaceae	343.059	0.00038708	-7.85688	-0.00304124	0.0238947		Verrucomicrobiaceae	463.544	0.000582157
Patulibacteraceae	121.446	9.05692e-05	-9.3094	-0.000843145	0.00784917	Patulibacteraceae	126.245	0.00011753	-9.04882	-0.0010635	0.00962346	Patulibacteraceae	167.095	0.000179286	-8.62653	-0.00154661	0.0133419	Patulibacteraceae	131.239	9.27706e-05	-9.28538	-0.000861411	0.00799852			Patulibacteraceae	397.746	0.000479809	-7.64212	-0.00366676	0.0280218		Patulibacteraceae	1213.21	0.000900895	-7.01212	-0.00631718	0.0442969		Patulibacteraceae	343.746	0.000387856	-7.85488	-0.00304656	0.0239303		Patulibacteraceae	520.533	0.000653728
Anaplasmataceae	123.968	9.24504e-05	-9.28884	-0.000858757	0.00797685	Anaplasmataceae	411.798	0.000383369	-7.86651	-0.00301578	0.0237237	Anaplasmataceae	273.257	0.000293193	-8.13468	-0.00238503	0.0194015	Anaplasmataceae	137.45	9.71614e-05	-9.23914	-0.000897687	0.00829386			Anaplasmataceae	101.84	0.000122851	-9.00454	-0.00110622	0.00996096		Anaplasmataceae	187.544	0.000139264	-8.87914	-0.00123655	0.0109795		Anaplasmataceae	162.063	0.000182859	-8.6068	-0.00157383	0.0135456		Anaplasmataceae	69.5383	8.73319e-05
Micrococcaceae	1105.24	0.000824242	-7.10105	-0.00585298	0.0415623	Micrococcaceae	404.639	0.000376704	-7.88405	-0.00296995	0.0234152	Micrococcaceae	809.422	0.000868475	-7.04877	-0.00612168	0.0431503	Micrococcaceae	865.993	0.000612158	-7.39852	-0.00452907	0.0335084			Micrococcaceae	142.958	0.000172452	-8.66539	-0.00149437	0.0129493		Micrococcaceae	270.255	0.000200683	-8.51379	-0.00170857	0.0145464		Micrococcaceae	171.526	0.000193536	-8.55005	-0.00165474	0.0141481		Micrococcaceae	156.134	0.000196086
Corynebacteriaceae	154.493	0.000115214	-9.06872	-0.00104484	0.0094754	Corynebacteriaceae	3454.56	0.00321607	-5.7396	-0.0184589	0.105947	Corynebacteriaceae	6709.98	0.00719952	-4.93374	-0.0355206	0.175249	Corynebacteriaceae	264.971	0.000187304	-8.58278	-0.00160759	0.0137976			Corynebacteriaceae	546.439	0.000659179	-7.32452	-0.00482817	0.035364		Corynebacteriaceae	393.72	0.000292364	-8.13751	-0.00237912	0.0193601		Corynebacteriaceae	132.987	0.000150052	-8.80453	-0.00132114	0.011632		Corynebacteriaceae	168.996	0.000212239
Halanaerobiaceae	131.538	9.80958e-05	-9.22957	-0.000905382	0.00835628	Halanaerobiaceae	152.98	0.000142419	-8.85674	-0.00126137	0.0111716	Halanaerobiaceae	292.502	0.000313842	-8.06662	-0.00253164	0.0204218	Halanaerobiaceae	62.7566	4.43617e-05	-10.0231	-0.000444644	0.00445672			Halanaerobiaceae	153.649	0.000185349	-8.59327	-0.00159276	0.013687		Halanaerobiaceae	225.3	0.000167301	-8.69572	-0.0014548	0.0126506		Halanaerobiaceae	127.983	0.000144406	-8.84288	-0.00127696	0.011292		Halanaerobiaceae	93.0831	0.000116901
Veillonellaceae	118.67	8.84995e-05	-9.33251	-0.000825922	0.00770793	Veillonellaceae	2897.44	0.00269741	-5.91546	-0.0159564	0.0943896	Veillonellaceae	13074.3	0.0140281	-4.26669	-0.0598537	0.255377	Veillonellaceae	320.976	0.000226894	-8.39103	-0.00190387	0.0159754			Veillonellaceae	126.059	0.000152068	-8.79119	-0.00133685	0.0117525		Veillonellaceae	254.103	0.000188689	-8.57541	-0.00161808	0.0138757		Veillonellaceae	65.5433	7.39538e-05	-9.51207	-0.000703454	0.0066913		Veillonellaceae	118.588	0.000148933
Thermogemmatisporaceae	235.604	0.000175704	-8.64671	-0.00151926	0.0131366	Thermogemmatisporaceae	479.215	0.000446131	-7.7149	-0.00344186	0.0265536	Thermogemmatisporaceae	313.228	0.00033608	-7.99816	-0.00268802	0.0214992	Thermogemmatisporaceae	330.254	0.000233452	-8.36253	-0.00195225	0.0163258			Thermogemmatisporaceae	190.326	0.000229594	-8.3792	-0.00192382	0.01612		Thermogemmatisporaceae	255.337	0.000189605	-8.57057	-0.00162502	0.0139274		Thermogemmatisporaceae	191.751	0.000216356	-8.43859	-0.00182574	0.0154067		Thermogemmatisporaceae	52.4219	6.58358e-05
Vibrionaceae	112.181	8.36602e-05	-9.38875	-0.000785464	0.00737453	Vibrionaceae	70.7247	6.58421e-05	-9.62825	-0.000633944	0.00610377	Vibrionaceae	47.4642	5.09271e-05	-9.88512	-0.00050342	0.00497637	Vibrionaceae	637.694	0.000450777	-7.70454	-0.00347303	0.0267581			Vibrionaceae	15.708	1.89488e-05	-10.8738	-0.000206045	0.00224049		Vibrionaceae	16.6895	1.23931e-05	-11.2984	-0.000140022	0.00158202		Vibrionaceae	6.24008	7.0408e-06	-11.8638	-8.35306e-05	0.000990989		Vibrionaceae	26.0292	3.26896e-05
Methylophilaceae	57.4769	4.28638e-05	-10.0575	-0.000431102	0.0043358	Methylophilaceae	15.8171	1.47251e-05	-11.126	-0.000163831	0.00182277	Methylophilaceae	22.5812	2.42287e-05	-10.628	-0.000257502	0.00273672	Methylophilaceae	28.8147	2.03687e-05	-10.8015	-0.000220012	0.00237647			Methylophilaceae	118.875	0.000143401	-8.84986	-0.00126908	0.0112312		Methylophilaceae	1808.08	0.00134263	-6.61313	-0.00887895	0.0587177		Methylophilaceae	89.27	0.000100725	-9.20312	-0.000926984	0.00853114		Methylophilaceae	262.445	0.0003296
Glycomycetaceae	136.483	0.000101783	-9.19267	-0.000935659	0.0086012	Glycomycetaceae	102.755	9.56608e-05	-9.2547	-0.000885312	0.0081933	Glycomycetaceae	95.4316	0.000102394	-9.18668	-0.000940661	0.00864156	Glycomycetaceae	359.422	0.00025407	-8.2779	-0.00210317	0.0174098			Glycomycetaceae	88.6781	0.000106974	-9.14293	-0.000978055	0.00894228		Glycomycetaceae	98.4422	7.31002e-05	-9.52368	-0.000696183	0.00663022		Glycomycetaceae	67.4735	7.61317e-05	-9.48305	-0.00072196	0.00684638		Glycomycetaceae	49.3661	6.19981e-05
Bacteroidaceae	20.6238	1.53803e-05	-11.0824	-0.000170451	0.00188901	Bacteroidaceae	32.7795	3.05165e-05	-10.3972	-0.000317288	0.00329892	Bacteroidaceae	121.356	0.000130209	-8.94637	-0.0011649	0.0104216	Bacteroidaceae	8.58971	6.07195e-06	-12.0118	-7.29352e-05	0.000876085			Bacteroidaceae	45.1265	5.44369e-05	-9.81847	-0.000534487	0.00524784		Bacteroidaceae	349.717	0.000259689	-8.25603	-0.002144	0.0177009		Bacteroidaceae	104.578	0.000117997	-9.04485	-0.00106727	0.00965327		Bacteroidaceae	62.0148	7.78833e-05
Peptococcaceae	145.495	0.000108504	-9.12872	-0.000990503	0.00904203	Peptococcaceae	228.765	0.000212972	-8.45435	-0.00180054	0.0152224	Peptococcaceae	195.154	0.000209391	-8.47131	-0.00177382	0.0150266	Peptococcaceae	148.952	0.000105292	-9.15877	-0.000964346	0.00883223			Peptococcaceae	152.799	0.000184325	-8.59881	-0.00158497	0.0136289		Peptococcaceae	206.993	0.000153707	-8.78046	-0.00134962	0.0118503		Peptococcaceae	149.332	0.000168495	-8.68861	-0.00146398	0.01272		Peptococcaceae	56.3145	7.07244e-05
Moraxellaceae	71.5864	5.33862e-05	-9.83796	-0.000525211	0.005167	Moraxellaceae	128.839	0.000119944	-9.02848	-0.00108292	0.00977709	Moraxellaceae	144.776	0.000155338	-8.76991	-0.0013623	0.0119472	Moraxellaceae	229.007	0.000161882	-8.72864	-0.00141301	0.0123337			Moraxellaceae	65.5622	7.90888e-05	-9.44494	-0.000746989	0.00705527		Moraxellaceae	709.397	0.000526777	-7.54873	-0.0039765	0.0300175		Moraxellaceae	61.2572	6.91177e-05	-9.5797	-0.000662126	0.00634297		Moraxellaceae	64.6114	8.11444e-05
Brucellaceae	56.5452	4.2169e-05	-10.0738	-0.000424803	0.0042794	Brucellaceae	75.2427	7.00482e-05	-9.56633	-0.000670104	0.00641043	Brucellaceae	103.605	0.000111163	-9.10451	-0.00101209	0.00921456	Brucellaceae	106.113	7.50101e-05	-9.49789	-0.000712437	0.00676665			Brucellaceae	75.3912	9.09457e-05	-9.30525	-0.000846272	0.00787477		Brucellaceae	142.66	0.000105935	-9.15268	-0.000969591	0.00887436		Brucellaceae	58.7455	6.62837e-05	-9.62157	-0.000637753	0.00613619		Brucellaceae	90.1133	0.000113172
Acidobacteriaceae	19.0027	1.41714e-05	-11.1643	-0.000158213	0.00176634	Acidobacteriaceae	13.3239	1.24041e-05	-11.2975	-0.000140135	0.00158317	Acidobacteriaceae	20.2346	2.17109e-05	-10.7377	-0.000233125	0.00250322	Acidobacteriaceae	16.2323	1.14744e-05	-11.3754	-0.000130526	0.00148478			Acidobacteriaceae	26.6918	3.21988e-05	-10.3436	-0.000333051	0.00344494		Acidobacteriaceae	196.944	0.000146245	-8.83023	-0.00129138	0.0114031		Acidobacteriaceae	35.4866	4.00402e-05	-10.1256	-0.000405432	0.00410525		Acidobacteriaceae	43.6441	5.48119e-05
Kiloniellaceae	96.2154	7.17534e-05	-9.54228	-0.000684691	0.00653351	Kiloniellaceae	27.0459	2.51787e-05	-10.5895	-0.00026663	0.00282349	Kiloniellaceae	42.5553	4.566e-05	-9.99429	-0.000456339	0.00456079	Kiloniellaceae	109.03	7.70714e-05	-9.47078	-0.000729926	0.00691297			Kiloniellaceae	56.8433	6.85711e-05	-9.58764	-0.000657435	0.00630325		Kiloniellaceae	139.062	0.000103263	-9.17823	-0.000947773	0.00869888		Kiloniellaceae	91.6863	0.000103451	-9.17641	-0.000949313	0.00871128		Kiloniellaceae	56.5268	7.09911e-05
Thiotrichaceae	93.3393	6.96085e-05	-9.57262	-0.000666336	0.00637859	Thiotrichaceae	172.229	0.000160339	-8.73822	-0.00140108	0.0122429	Thiotrichaceae	145.987	0.000156638	-8.76157	-0.0013724	0.0120243	Thiotrichaceae	131.544	9.29863e-05	-9.28306	-0.000863197	0.00801311			Thiotrichaceae	100.248	0.000120931	-9.02029	-0.00109083	0.00983962		Thiotrichaceae	129.101	9.58663e-05	-9.25256	-0.000887008	0.00820709		Thiotrichaceae	89.1122	0.000100547	-9.20488	-0.000925524	0.00851934		Thiotrichaceae	43.8596	5.50825e-05
Bradyrhizobiaceae	111.906	8.34547e-05	-9.39121	-0.00078374	0.00736026	Bradyrhizobiaceae	23.8777	2.22293e-05	-10.7141	-0.000238167	0.00255174	Bradyrhizobiaceae	39.1101	4.19634e-05	-10.0787	-0.000422937	0.00426266	Bradyrhizobiaceae	43.8899	3.10252e-05	-10.3807	-0.000322063	0.00334325			Bradyrhizobiaceae	108.435	0.000130807	-8.94179	-0.00116965	0.0104588		Bradyrhizobiaceae	619.527	0.000460042	-7.68419	-0.00353505	0.027164		Bradyrhizobiaceae	143.535	0.000161953	-8.7282	-0.00141356	0.0123379		Bradyrhizobiaceae	190.639	0.00023942
Saccharospirillaceae	6.8255	5.09017e-06	-12.1882	-6.20401e-05	0.000756156	Saccharospirillaceae	21.0353	1.95831e-05	-10.8408	-0.000212297	0.00230148	Saccharospirillaceae	13.6872	1.46858e-05	-11.1286	-0.000163433	0.00181878	Saccharospirillaceae	31.1277	2.20038e-05	-10.7243	-0.000235975	0.00253066			Saccharospirillaceae	28.7131	3.46371e-05	-10.2706	-0.000355743	0.00365369		Saccharospirillaceae	23.2461	1.72619e-05	-10.967	-0.000189311	0.00207618		Saccharospirillaceae	12.737	1.43714e-05	-11.1503	-0.000160245	0.00178678		Saccharospirillaceae	6.12665	7.69436e-06
Polyangiaceae	141.391	0.000105444	-9.15733	-0.000965583	0.00884216	Polyangiaceae	46.9595	4.37176e-05	-10.0378	-0.000438826	0.00440483	Polyangiaceae	21.9743	2.35775e-05	-10.6552	-0.000251223	0.00267684	Polyangiaceae	18.1368	1.28206e-05	-11.2645	-0.000144417	0.00162678			Polyangiaceae	175.898	0.000212189	-8.45803	-0.0017947	0.0151797		Polyangiaceae	333.385	0.000247561	-8.30385	-0.00205571	0.0170703		Polyangiaceae	102.937	0.000116145	-9.06067	-0.00105235	0.00953503		Polyangiaceae	112.619	0.000141436
Ruminococcaceae	209.595	0.000156307	-8.76369	-0.00136983	0.0120047	Ruminococcaceae	12.7652	1.18839e-05	-11.3403	-0.000134768	0.00152831	Ruminococcaceae	13.1183	1.40753e-05	-11.1711	-0.000157237	0.00175651	Ruminococcaceae	16.0024	1.13119e-05	-11.3897	-0.000128838	0.00146742			Ruminococcaceae	128.624	0.000155162	-8.77104	-0.00136093	0.0119368		Ruminococcaceae	135.417	0.000100557	-9.20479	-0.000925603	0.00851998		Ruminococcaceae	75.0496	8.46799e-05	-9.37663	-0.000794013	0.00744516		Ruminococcaceae	59.3181	7.44966e-05
Hyphomonadaceae	44.5936	3.32561e-05	-10.3113	-0.000342912	0.00353586	Hyphomonadaceae	135.55	0.000126192	-8.9777	-0.00113292	0.010171	Hyphomonadaceae	129.371	0.00013881	-8.88241	-0.00123296	0.0109517	Hyphomonadaceae	168.739	0.000119279	-9.03404	-0.00107757	0.00973484			Hyphomonadaceae	60.3361	7.27846e-05	-9.52801	-0.000693492	0.0066076		Hyphomonadaceae	112.317	8.34035e-05	-9.39182	-0.00078331	0.00735671		Hyphomonadaceae	55.48	6.25992e-05	-9.67876	-0.000605882	0.00586419		Hyphomonadaceae	48.957	6.14842e-05
Legionellaceae	33.1488	2.4721e-05	-10.6079	-0.000262237	0.00278177	Legionellaceae	45.8228	4.26593e-05	-10.0623	-0.000429249	0.00431922	Legionellaceae	58.143	6.23849e-05	-9.68219	-0.000604022	0.00584826	Legionellaceae	29.3725	2.0763e-05	-10.7823	-0.000223874	0.00241388			Legionellaceae	26.2508	3.16669e-05	-10.3602	-0.000328076	0.00339895		Legionellaceae	125.961	9.35345e-05	-9.27718	-0.000867736	0.00805014		Legionellaceae	51.9566	5.86236e-05	-9.74437	-0.00057125	0.00556648		Legionellaceae	68.0353	8.54444e-05
Entomoplasmataceae	9.91958	7.39761e-06	-11.8144	-8.7398e-05	0.00103255	Entomoplasmataceae	3.24366	3.01973e-06	-12.7103	-3.83818e-05	0.000487845	Entomoplasmataceae	6.54579	7.02336e-06	-11.8663	-8.3341e-05	0.000988947	Entomoplasmataceae	13.7787	9.73995e-06	-11.5393	-0.000112392	0.00129692			Entomoplasmataceae	9.74863	1.17599e-05	-11.3508	-0.000133485	0.00151516		Entomoplasmataceae	12.776	9.4871e-06	-11.5656	-0.000109724	0.00126902		Entomoplasmataceae	29.752	3.35697e-05	-10.3019	-0.000345831	0.00356272		Entomoplasmataceae	3.95614	4.96845e-06
Saprospiraceae	26.0282	1.94108e-05	-10.8497	-0.000210601	0.00228495	Saprospiraceae	9.96024	9.27262e-06	-11.5884	-0.000107455	0.00124524	Saprospiraceae	21.7396	2.33257e-05	-10.666	-0.00024879	0.00265359	Saprospiraceae	72.7405	5.14192e-05	-9.8755	-0.000507791	0.00501468			Saprospiraceae	33.254	4.01149e-05	-10.1238	-0.000406113	0.0041114		Saprospiraceae	180.584	0.000134096	-8.91695	-0.00119573	0.0106623		Saprospiraceae	50.1197	5.65511e-05	-9.78037	-0.00055309	0.00540943		Saprospiraceae	62.439	7.84161e-05
Acholeplasmataceae	32.2553	2.40546e-05	-10.6352	-0.000255826	0.00272075	Acholeplasmataceae	23.9806	2.2325e-05	-10.7098	-0.000239096	0.00256068	Acholeplasmataceae	38.925	4.17649e-05	-10.0835	-0.000421134	0.00424649	Acholeplasmataceae	45.1851	3.19407e-05	-10.3516	-0.000330639	0.00342265			Acholeplasmataceae	45.1924	5.45165e-05	-9.81701	-0.000535188	0.00525395		Acholeplasmataceae	73.3561	5.4472e-05	-9.81782	-0.000534797	0.00525054		Acholeplasmataceae	51.7386	5.83776e-05	-9.74858	-0.000569099	0.00554791		Acholeplasmataceae	49.2036	6.17939e-05
Conexibacteraceae	98.164	7.32066e-05	-9.52223	-0.00069709	0.00663784	Conexibacteraceae	25.2133	2.34726e-05	-10.6597	-0.00025021	0.00266716	Conexibacteraceae	18.5375	1.98899e-05	-10.8253	-0.000215314	0.00233084	Conexibacteraceae	15.7017	1.10993e-05	-11.4086	-0.000126628	0.00144465			Conexibacteraceae	158.866	0.000191643	-8.55988	-0.00164044	0.0140419		Conexibacteraceae	150.266	0.000111583	-9.10074	-0.00101549	0.00924168		Conexibacteraceae	115.644	0.000130483	-8.94426	-0.00116708	0.0104387		Conexibacteraceae	100.205	0.000125846
Bogoriellaceae	34.1532	2.547e-05	-10.578	-0.000269422	0.00284995	Bogoriellaceae	13.1632	1.22545e-05	-11.3096	-0.000138593	0.00156744	Bogoriellaceae	16.8156	1.80424e-05	-10.9228	-0.000197073	0.00215259	Bogoriellaceae	19.1371	1.35278e-05	-11.2108	-0.000151657	0.00170019			Bogoriellaceae	59.2332	7.14541e-05	-9.54646	-0.000682133	0.00651195		Bogoriellaceae	84.9203	6.30592e-05	-9.67144	-0.000609873	0.00589835		Bogoriellaceae	50.185	5.66247e-05	-9.77907	-0.000553736	0.00541502		Bogoriellaceae	33.3014	4.18226e-05
Brocadiaceae	128.796	9.60507e-05	-9.25063	-0.00088853	0.00821947	Brocadiaceae	210.882	0.000196324	-8.53575	-0.00167577	0.0143039	Brocadiaceae	132.962	0.000142663	-8.85503	-0.00126328	0.0111864	Brocadiaceae	99.9576	7.06586e-05	-9.55765	-0.00067533	0.00645457			Brocadiaceae	108.57	0.000130969	-8.94055	-0.00117094	0.0104688		Brocadiaceae	161.046	0.000119588	-9.03146	-0.00108005	0.00975447		Brocadiaceae	108.262	0.000122155	-9.01022	-0.00110064	0.00991701		Brocadiaceae	50.0049	6.28003e-05
Piscirickettsiaceae	125.873	9.38707e-05	-9.27359	-0.000870519	0.00807284	Piscirickettsiaceae	38.2773	3.56348e-05	-10.2422	-0.000364978	0.00373817	Piscirickettsiaceae	42.545	4.56489e-05	-9.99453	-0.00045624	0.0045599	Piscirickettsiaceae	122.807	8.68105e-05	-9.35178	-0.000811833	0.00759208			Piscirickettsiaceae	19.7958	2.388e-05	-10.6425	-0.000254142	0.0027047		Piscirickettsiaceae	14.0066	1.04009e-05	-11.4736	-0.000119336	0.00136922		Piscirickettsiaceae	8.04195	9.07389e-06	-11.6101	-0.000105349	0.00122311		Piscirickettsiaceae	7.60354	9.54915e-06
Chroococcaceae	98.3989	7.33818e-05	-9.51983	-0.000698583	0.00665039	Chroococcaceae	134.292	0.00012502	-8.98703	-0.00112356	0.0100975	Chroococcaceae	90.2003	9.67811e-05	-9.24306	-0.000894553	0.00826841	Chroococcaceae	53.6985	3.79587e-05	-10.179	-0.000386382	0.00393299			Chroococcaceae	85.5001	0.00010314	-9.17942	-0.000946768	0.00869078		Chroococcaceae	99.4562	7.38531e-05	-9.51343	-0.000702597	0.00668411		Chroococcaceae	80.8618	9.1238e-05	-9.30204	-0.000848699	0.00789463		Chroococcaceae	26.7433	3.35864e-05
Desulfovibrionaceae	33.9846	2.53443e-05	-10.583	-0.000268218	0.00283853	Desulfovibrionaceae	51.0656	4.75402e-05	-9.95394	-0.000473212	0.00471032	Desulfovibrionaceae	60.9512	6.5398e-05	-9.63502	-0.000630111	0.00607113	Desulfovibrionaceae	81.2261	5.74176e-05	-9.76516	-0.000560692	0.00547524			Desulfovibrionaceae	48.0227	5.79307e-05	-9.75626	-0.000565187	0.00551411		Desulfovibrionaceae	56.6137	4.20396e-05	-10.0769	-0.000423628	0.00426886		Desulfovibrionaceae	32.9351	3.71613e-05	-10.2002	-0.000379054	0.00386645		Desulfovibrionaceae	32.9311	4.13576e-05
Gallionellaceae	20.8626	1.55584e-05	-11.0709	-0.000172246	0.00190692	Gallionellaceae	28.135	2.61926e-05	-10.55	-0.000276333	0.00291532	Gallionellaceae	28.7735	3.08727e-05	-10.3856	-0.000320633	0.00332998	Gallionellaceae	29.2059	2.06452e-05	-10.788	-0.000222721	0.00240272			Gallionellaceae	9.67703	1.16736e-05	-11.3582	-0.000132591	0.00150599		Gallionellaceae	33.0619	2.45507e-05	-10.6148	-0.0002606	0.00276621		Gallionellaceae	15.7828	1.78081e-05	-10.9359	-0.000194747	0.00212972		Gallionellaceae	18.9423	2.37893e-05
Gordoniaceae	26.8161	1.99983e-05	-10.8199	-0.000216379	0.00234119	Gordoniaceae	18.1018	1.68521e-05	-10.991	-0.000185222	0.00203578	Gordoniaceae	16.331	1.75225e-05	-10.952	-0.000191907	0.00210177	Gordoniaceae	16.5325	1.16866e-05	-11.3571	-0.000132726	0.00150737			Gordoniaceae	52.7638	6.36499e-05	-9.66211	-0.000614992	0.00594213		Gordoniaceae	227.5	0.000168934	-8.686	-0.00146736	0.0127455		Gordoniaceae	71.2699	8.04152e-05	-9.42831	-0.000758179	0.00714835		Gordoniaceae	85.1763	0.000106971
Shewanellaceae	42.5021	3.16963e-05	-10.3593	-0.000328352	0.0034015	Shewanellaceae	28.2164	2.62684e-05	-10.5471	-0.000277057	0.00292216	Shewanellaceae	22.8847	2.45543e-05	-10.6146	-0.000260634	0.00276654	Shewanellaceae	138.681	9.80313e-05	-9.23022	-0.000904851	0.00835197			Shewanellaceae	13.286	1.60271e-05	-11.0412	-0.000176959	0.00195385		Shewanellaceae	37.8231	2.80863e-05	-10.4802	-0.000294351	0.00308486		Shewanellaceae	16.2811	1.83702e-05	-10.9048	-0.000200323	0.00218448		Shewanellaceae	23.4559	2.94579e-05
Dermabacteraceae	19.9128	1.48501e-05	-11.1175	-0.000165096	0.00183546	Dermabacteraceae	22.3483	2.08054e-05	-10.7803	-0.000224289	0.0024179	Dermabacteraceae	21.5383	2.31097e-05	-10.6753	-0.000246702	0.00263361	Dermabacteraceae	43.0434	3.04268e-05	-10.4002	-0.000316444	0.00329108			Dermabacteraceae	41.0404	4.95077e-05	-9.91338	-0.000490789	0.00486538		Dermabacteraceae	184.098	0.000136706	-8.89768	-0.00121636	0.0108228		Dermabacteraceae	49.9178	5.63233e-05	-9.7844	-0.000551089	0.00539208		Dermabacteraceae	49.0277	6.15731e-05
Desulfonatronumaceae	29.4215	2.19413e-05	-10.7271	-0.000235368	0.00252482	Desulfonatronumaceae	7.59835	7.07378e-06	-11.8591	-8.38888e-05	0.000994847	Desulfonatronumaceae	11.9208	1.27905e-05	-11.2668	-0.000144108	0.00162364	Desulfonatronumaceae	87.0954	6.15665e-05	-9.69539	-0.000596912	0.00578729			Desulfonatronumaceae	26.0482	3.14224e-05	-10.368	-0.000325787	0.00337776		Desulfonatronumaceae	22.1021	1.64123e-05	-11.0175	-0.000180822	0.00199221		Desulfonatronumaceae	23.6614	2.66976e-05	-10.5309	-0.000281151	0.00296078		Desulfonatronumaceae	17.3685	2.18128e-05
Microviridae	4.58947	3.42264e-06	-12.5851	-4.30742e-05	0.000542093	Microviridae	5.02111	4.67447e-06	-12.2734	-5.73716e-05	0.000704144	Microviridae	5.5653	5.97133e-06	-12.0285	-7.18264e-05	0.000863966	Microviridae	8.54127	6.0377e-06	-12.0175	-7.2558e-05	0.000871965			Microviridae	22.8927	2.76159e-05	-10.4971	-0.000289887	0.00304298		Microviridae	13.5328	1.0049e-05	-11.508	-0.000115645	0.00133084		Microviridae	8.70161	9.81819e-06	-11.5313	-0.000113216	0.00130553		Microviridae	5.20207	6.53319e-06
Sanguibacteraceae	5734.78	0.00427676	-5.45456	-0.0233278	0.127243	Sanguibacteraceae	50.0687	4.66121e-05	-9.97365	-0.000464893	0.00463668	Sanguibacteraceae	34.1047	3.65929e-05	-10.2157	-0.00037382	0.00381882	Sanguibacteraceae	10893.7	0.00770063	-4.86645	-0.0374747	0.182369			Sanguibacteraceae	37.6694	4.54413e-05	-9.99909	-0.000454372	0.0045433		Sanguibacteraceae	78.6437	5.83984e-05	-9.74822	-0.00056928	0.00554947		Sanguibacteraceae	50.0534	5.64763e-05	-9.78169	-0.000552433	0.00540373		Sanguibacteraceae	36.3722	4.56792e-05
Erythrobacteraceae	27.098	2.02085e-05	-10.8094	-0.000218442	0.00236123	Erythrobacteraceae	20.806	1.93696e-05	-10.8518	-0.000210196	0.002281	Erythrobacteraceae	17.6011	1.88853e-05	-10.8771	-0.000205417	0.00223435	Erythrobacteraceae	13.5801	9.59955e-06	-11.5538	-0.000110911	0.00128145			Erythrobacteraceae	26.9349	3.24921e-05	-10.3345	-0.00033579	0.00347023		Erythrobacteraceae	65.4987	4.86373e-05	-9.93112	-0.000483023	0.00479696		Erythrobacteraceae	29.0886	3.28212e-05	-10.3244	-0.000338861	0.00349855		Erythrobacteraceae	39.8988	5.01083e-05
Thermodesulfobacteriaceae	35.99	2.68398e-05	-10.5256	-0.000282506	0.00297355	Thermodesulfobacteriaceae	166	0.00015454	-8.77506	-0.0013561	0.0118998	Thermodesulfobacteriaceae	172.966	0.000185585	-8.592	-0.00159454	0.0137003	Thermodesulfobacteriaceae	49.0426	3.46675e-05	-10.2697	-0.000356025	0.00365627			Thermodesulfobacteriaceae	55.9865	6.75376e-05	-9.60283	-0.000648552	0.00622793		Thermodesulfobacteriaceae	60.1393	4.46576e-05	-10.0165	-0.000447312	0.00448049		Thermodesulfobacteriaceae	86.6882	9.7812e-05	-9.23246	-0.000903046	0.00833733		Thermodesulfobacteriaceae	32.8464	4.12512e-05
Leptotrichiaceae	81.0422	6.04379e-05	-9.71389	-0.000587087	0.0057029	Leptotrichiaceae	1667.06	0.00155197	-6.46823	-0.0100385	0.0649314	Leptotrichiaceae	9049.23	0.00970944	-4.63466	-0.0449999	0.208559	Leptotrichiaceae	115.689	8.17786e-05	-9.41149	-0.000769659	0.00724364			Leptotrichiaceae	94.7942	0.000114352	-9.07623	-0.00103788	0.00942008		Leptotrichiaceae	205.158	0.000152344	-8.78937	-0.00133901	0.011769		Leptotrichiaceae	46.1723	5.20971e-05	-9.8624	-0.000513803	0.00506733		Leptotrichiaceae	44.186	5.54925e-05
Aerococcaceae	45.3648	3.38312e-05	-10.2941	-0.000348263	0.00358506	Aerococcaceae	88.9043	8.27666e-05	-9.39949	-0.000777964	0.00731246	Aerococcaceae	95.6719	0.000102652	-9.18417	-0.000942771	0.00865857	Aerococcaceae	21.3561	1.50964e-05	-11.1011	-0.000167585	0.00186038			Aerococcaceae	47.699	5.75401e-05	-9.76303	-0.000561766	0.00548454		Aerococcaceae	74.9849	5.56815e-05	-9.79586	-0.000545448	0.00534314		Aerococcaceae	51.5326	5.81452e-05	-9.75257	-0.000567065	0.00553034		Aerococcaceae	39.394	4.94743e-05
Tsukamurellaceae	28.2941	2.11006e-05	-10.7662	-0.000227173	0.00244579	Tsukamurellaceae	8.7174	8.11558e-06	-11.7217	-9.51285e-05	0.00111507	Tsukamurellaceae	7.12008	7.63954e-06	-11.7822	-9.00104e-05	0.00106052	Tsukamurellaceae	5.48365	3.87631e-06	-12.4606	-4.83013e-05	0.000601864			Tsukamurellaceae	34.9422	4.21515e-05	-10.0742	-0.000424644	0.00427797		Tsukamurellaceae	86.1944	6.40053e-05	-9.65654	-0.00061807	0.00596842		Tsukamurellaceae	55.5594	6.26887e-05	-9.67733	-0.000606659	0.00587084		Tsukamurellaceae	47.8319	6.00713e-05
Syntrophaceae	96.287	7.18068e-05	-9.54153	-0.000685147	0.00653735	Syntrophaceae	26.1631	2.43569e-05	-10.6227	-0.000258736	0.00274847	Syntrophaceae	21.3665	2.29253e-05	-10.6833	-0.000244917	0.00261652	Syntrophaceae	55.8682	3.94924e-05	-10.1394	-0.00040043	0.00406012			Syntrophaceae	31.0926	3.75076e-05	-10.191	-0.000382239	0.00389538		Syntrophaceae	70.9222	5.26646e-05	-9.85157	-0.000518829	0.00511128		Syntrophaceae	117.268	0.000132316	-8.93032	-0.00118162	0.0105523		Syntrophaceae	23.0592	2.89596e-05
Caldilineaceae	20.6071	1.53679e-05	-11.0832	-0.000170326	0.00188776	Caldilineaceae	24.7847	2.30736e-05	-10.6768	-0.000246353	0.00263027	Caldilineaceae	22.3759	2.40083e-05	-10.6371	-0.000255379	0.0027165	Caldilineaceae	58.2514	4.11771e-05	-10.0976	-0.000415791	0.0041985			Caldilineaceae	20.4996	2.4729e-05	-10.6075	-0.000262314	0.00278251		Caldilineaceae	41.4393	3.07716e-05	-10.3889	-0.000319683	0.00332117		Caldilineaceae	17.0071	1.91895e-05	-10.8611	-0.00020842	0.00226368		Caldilineaceae	12.1462	1.52542e-05
Coxiellaceae	23.4194	1.74652e-05	-10.9553	-0.000191336	0.00209615	Coxiellaceae	20.5489	1.91303e-05	-10.8642	-0.000207836	0.00225798	Coxiellaceae	23.2501	2.49464e-05	-10.5988	-0.000264401	0.00280233	Coxiellaceae	15.144	1.07051e-05	-11.4448	-0.000122517	0.00140219			Coxiellaceae	45.9264	5.54019e-05	-9.8009	-0.000542988	0.00532177		Coxiellaceae	184.148	0.000136743	-8.89741	-0.00121666	0.0108251		Coxiellaceae	22.9978	2.59488e-05	-10.5594	-0.000274004	0.00289331		Coxiellaceae	50.6304	6.35858e-05
Cerasicoccaceae	84.7166	6.31781e-05	-9.66955	-0.000610904	0.00590717	Cerasicoccaceae	21.5378	2.00509e-05	-10.8172	-0.000216895	0.00234621	Cerasicoccaceae	16.7993	1.80249e-05	-10.9238	-0.0001969	0.00215089	Cerasicoccaceae	8.68884	6.14201e-06	-12.0004	-7.37064e-05	0.000884503			Cerasicoccaceae	32.1924	3.88343e-05	-10.1562	-0.000394409	0.0040057		Cerasicoccaceae	58.8687	4.37141e-05	-10.0378	-0.000438795	0.00440456		Cerasicoccaceae	23.2772	2.62642e-05	-10.5473	-0.000277016	0.00292177		Cerasicoccaceae	51.587	6.47873e-05
Carnobacteriaceae	617.318	0.00046037	-7.68348	-0.00353724	0.0271783	Carnobacteriaceae	649.463	0.000604626	-7.4109	-0.00448082	0.0332069	Carnobacteriaceae	1144.55	0.00122805	-6.70233	-0.00823081	0.0551656	Carnobacteriaceae	472.979	0.000334342	-8.00335	-0.00267586	0.0214158			Carnobacteriaceae	35.6176	4.29661e-05	-10.0551	-0.000432029	0.00434409		Carnobacteriaceae	174.966	0.000129924	-8.94856	-0.00116263	0.0104039		Carnobacteriaceae	41.4067	4.672e-05	-9.97134	-0.000465861	0.00464526		Carnobacteriaceae	26.9037	3.3788e-05
Fimbriimonadaceae	33.4119	2.49172e-05	-10.6	-0.000264121	0.00279967	Idiomarinaceae	9.64366	8.97789e-06	-11.6207	-0.00010433	0.00121239	Fimbriimonadaceae	2.66697	2.86155e-06	-12.7641	-3.65252e-05	0.000466213	Fimbriimonadaceae	1.50867	1.06646e-06	-13.7512	-1.46651e-05	0.000201662			Fimbriimonadaceae	41.8375	5.04693e-05	-9.89415	-0.00049935	0.00494065		Fimbriimonadaceae	99.9298	7.42048e-05	-9.50868	-0.00070559	0.00670923		Fimbriimonadaceae	31.8979	3.59911e-05	-10.2322	-0.000368269	0.00376822		Fimbriimonadaceae	35.5454	4.46408e-05
Idiomarinaceae	12.3863	9.23716e-06	-11.5923	-0.00010708	0.0012413	Chthoniobacteraceae	10.0535	9.35941e-06	-11.5791	-0.000108374	0.00125487	Idiomarinaceae	9.64977	1.03538e-05	-11.4782	-0.000118842	0.00136409	Idiomarinaceae	69.1876	4.89077e-05	-9.92558	-0.000485437	0.00481824			Idiomarinaceae	10.6775	1.28805e-05	-11.2598	-0.000145032	0.00163303		Idiomarinaceae	14.4973	1.07652e-05	-11.4392	-0.000123146	0.00140869		Idiomarinaceae	4.39146	4.95497e-06	-12.2151	-6.05255e-05	0.000739326		Idiomarinaceae	7.81004	9.8085e-06
Chthoniobacteraceae	29.057	2.16695e-05	-10.7396	-0.000232722	0.00249934	Pseudoalteromonadaceae	20.4835	1.90694e-05	-10.8674	-0.000207235	0.00225212	Chthoniobacteraceae	22.7725	2.44339e-05	-10.6195	-0.000259477	0.00275552	Chthoniobacteraceae	11.0215	7.79092e-06	-11.7626	-9.16411e-05	0.00107793			Chthoniobacteraceae	21.2248	2.56039e-05	-10.5728	-0.000270704	0.00286209		Chthoniobacteraceae	260.885	0.000193725	-8.54907	-0.00165617	0.0141587		Chthoniobacteraceae	18.9724	2.14069e-05	-10.7518	-0.000230163	0.00247466		Chthoniobacteraceae	25.5798	3.21252e-05
Pseudoalteromonadaceae	50.5643	3.77087e-05	-10.1856	-0.000384087	0.00391216	Pelagicoccaceae	41.3662	3.85104e-05	-10.1646	-0.000391442	0.00397885	Pseudoalteromonadaceae	32.8821	3.5281e-05	-10.2522	-0.000361707	0.00370828	Pseudoalteromonadaceae	119.21	8.4268e-05	-9.38151	-0.000790561	0.00741665			Pseudoalteromonadaceae	22.2758	2.68717e-05	-10.5244	-0.000282809	0.00297641		Pseudoalteromonadaceae	63.3965	4.70763e-05	-9.96374	-0.000469056	0.00467355		Pseudoalteromonadaceae	16.578	1.87053e-05	-10.8867	-0.000203639	0.00221696		Pseudoalteromonadaceae	14.3031	1.7963e-05
Pelagicoccaceae	20.0087	1.49216e-05	-11.1127	-0.00016582	0.0018427	Acidimicrobiaceae	17.0133	1.58387e-05	-11.0531	-0.000175066	0.00193502	Pelagicoccaceae	294.267	0.000315736	-8.0606	-0.00254502	0.0205144	Pelagicoccaceae	28.4905	2.01395e-05	-10.8128	-0.000217765	0.00235466			Pelagicoccaceae	32.5762	3.92972e-05	-10.1444	-0.000398645	0.004044		Pelagicoccaceae	40.3155	2.99371e-05	-10.4164	-0.000311837	0.00324822		Pelagicoccaceae	23.572	2.65968e-05	-10.5347	-0.00028019	0.00295172		Pelagicoccaceae	50.0868	6.29032e-05
Acidimicrobiaceae	40.324	3.0072e-05	-10.4119	-0.000313107	0.00326004	Lactobacillaceae	39.5154	3.67873e-05	-10.2104	-0.000375612	0.00383513	Acidimicrobiaceae	10.8927	1.16874e-05	-11.357	-0.000132733	0.00150745	Acidimicrobiaceae	13.9974	9.89453e-06	-11.5235	-0.00011402	0.00131391			Acidimicrobiaceae	54.6163	6.58846e-05	-9.62761	-0.000634311	0.0061069		Acidimicrobiaceae	109.58	8.13705e-05	-9.4165	-0.000766225	0.00721515		Acidimicrobiaceae	45.4201	5.12484e-05	-9.87883	-0.000506274	0.00500139		Acidimicrobiaceae	74.5359	9.36083e-05
Lactobacillaceae	32.209	2.40201e-05	-10.6366	-0.000255493	0.00271758	Lachnospiraceae	269.226	0.00025064	-8.29149	-0.00207818	0.0172312	Lactobacillaceae	29.2762	3.14121e-05	-10.3683	-0.000325691	0.00337687	Lactobacillaceae	45.1192	3.18941e-05	-10.3531	-0.000330202	0.00341862			Lactobacillaceae	26.531	3.20048e-05	-10.3496	-0.000331237	0.00342818		Lactobacillaceae	238.474	0.000177083	-8.63889	-0.0015298	0.0132158		Lactobacillaceae	41.5506	4.68824e-05	-9.96787	-0.000467318	0.00465816		Lactobacillaceae	34.4661	4.32853e-05
Lachnospiraceae	26.406	1.96925e-05	-10.8353	-0.000213373	0.00231196	Frankiaceae	14.0723	1.31008e-05	-11.2428	-0.00014729	0.00165596	Lachnospiraceae	486.179	0.000521649	-7.55852	-0.00394289	0.0298024	Lachnospiraceae	27.615	1.95207e-05	-10.844	-0.000211683	0.0022955			Lachnospiraceae	23.4472	2.82848e-05	-10.4732	-0.000296232	0.00310249		Lachnospiraceae	104.337	7.74777e-05	-9.46552	-0.000733367	0.0069417		Lachnospiraceae	18.4816	2.08532e-05	-10.778	-0.000224755	0.00242241		Lachnospiraceae	43.9636	5.52131e-05
Frankiaceae	22.5432	1.68118e-05	-10.9934	-0.000184819	0.0020318	Pseudanabaenaceae	79.0458	7.35887e-05	-9.51702	-0.000700345	0.0066652	Frankiaceae	11.376	1.2206e-05	-11.3136	-0.000138094	0.00156233	Frankiaceae	2.78804	1.97083e-06	-13.1371	-2.58909e-05	0.00034013			Frankiaceae	44.5175	5.37023e-05	-9.83206	-0.000528004	0.00519136		Frankiaceae	97.2092	7.21846e-05	-9.53628	-0.000688373	0.00656452		Frankiaceae	45.1258	5.09163e-05	-9.88533	-0.000503324	0.00497552		Frankiaceae	52.7173	6.62068e-05
Pseudanabaenaceae	69.9579	5.21717e-05	-9.86097	-0.000514464	0.00507311	Desulfobacteraceae	82.8267	7.71086e-05	-9.4703	-0.000730241	0.0069156	Pseudanabaenaceae	63.946	6.86113e-05	-9.58705	-0.00065778	0.00630618	Pseudanabaenaceae	40.1636	2.83911e-05	-10.4694	-0.000297239	0.00311192			Pseudanabaenaceae	65.426	7.89246e-05	-9.44702	-0.000745602	0.00704372		Pseudanabaenaceae	69.6163	5.16949e-05	-9.87015	-0.000510237	0.00503611		Pseudanabaenaceae	58.6757	6.62049e-05	-9.62276	-0.000637074	0.0061304		Pseudanabaenaceae	26.6568	3.34778e-05
Desulfobacteraceae	30.9376	2.30719e-05	-10.6769	-0.000246337	0.00263011	Beijerinckiaceae	7.70763	7.17552e-06	-11.8448	-8.49928e-05	0.00100673	Desulfobacteraceae	70.6129	7.57646e-05	-9.48788	-0.000718845	0.00682032	Desulfobacteraceae	41.5894	2.9399e-05	-10.4346	-0.000306765	0.00320095			Desulfobacteraceae	21.6874	2.61618e-05	-10.5512	-0.000276039	0.00291255		Desulfobacteraceae	35.5296	2.63832e-05	-10.5428	-0.000278152	0.0029325		Desulfobacteraceae	35.6873	4.02667e-05	-10.12	-0.000407498	0.00412388		Desulfobacteraceae	13.0124	1.63421e-05
Beijerinckiaceae	30.0415	2.24037e-05	-10.7063	-0.00023986	0.00256801	Actinopolysporaceae	36.7136	3.4179e-05	-10.2839	-0.000351494	0.00361473	Beijerinckiaceae	10.6482	1.1425e-05	-11.3797	-0.000130013	0.00147951	Beijerinckiaceae	10.1495	7.17454e-06	-11.845	-8.49822e-05	0.00100661			Beijerinckiaceae	18.1649	2.19126e-05	-10.7284	-0.000235088	0.00252213		Beijerinckiaceae	69.3938	5.15297e-05	-9.87335	-0.000508771	0.00502327		Beijerinckiaceae	17.7481	2.00255e-05	-10.8185	-0.000216646	0.00234379		Beijerinckiaceae	29.2477	3.67316e-05
Actinopolysporaceae	27.7096	2.06647e-05	-10.7871	-0.000222911	0.00240456	Prevotellaceae	447.389	0.000416502	-7.78362	-0.0032419	0.0252337	Actinopolysporaceae	27.0751	2.90504e-05	-10.4465	-0.000303474	0.00317024	Actinopolysporaceae	23.258	1.64408e-05	-11.0157	-0.000181107	0.00199503			Actinopolysporaceae	38.2823	4.61807e-05	-9.98295	-0.000461019	0.00460233		Actinopolysporaceae	41.8518	3.10778e-05	-10.379	-0.000322557	0.00334783		Actinopolysporaceae	30.3667	3.42633e-05	-10.2814	-0.000352276	0.0036219		Actinopolysporaceae	16.9686	2.13106e-05
Prevotellaceae	22.1504	1.65189e-05	-11.011	-0.000181889	0.00200279	Gemellaceae	86.6893	8.07045e-05	-9.42472	-0.000760617	0.0071686	Prevotellaceae	2531.53	0.00271622	-5.90851	-0.0160488	0.0948247	Prevotellaceae	19.5467	1.38173e-05	-11.1896	-0.00015461	0.00173002			Prevotellaceae	38.7141	4.67015e-05	-9.97173	-0.000465695	0.00464379		Prevotellaceae	38.5983	2.86619e-05	-10.4599	-0.000299802	0.00313591		Prevotellaceae	10.5035	1.18513e-05	-11.3431	-0.00013443	0.00152485		Prevotellaceae	27.4215	3.44382e-05
Gemellaceae	4.22078	3.14768e-06	-12.6688	-3.98775e-05	0.000505202	Deferribacteraceae	4.17202	3.884e-06	-12.4586	-4.83893e-05	0.000602866	Gemellaceae	370.888	0.000397947	-7.82919	-0.0031156	0.0243927	Gemellaceae	29.7387	2.10219e-05	-10.7699	-0.000226404	0.00243836			Gemellaceae	5.93376	7.158e-06	-11.8473	-8.48028e-05	0.00100468		Gemellaceae	13.6931	1.01681e-05	-11.4963	-0.000116895	0.00134385		Gemellaceae	2.30895	2.60523e-06	-12.858	-3.3498e-05	0.000430717		Gemellaceae	27.8416	3.49658e-05
Deferribacteraceae	4.87549	3.63593e-06	-12.5246	-4.55388e-05	0.000570357	Planococcaceae	54.0184	5.02891e-05	-9.89772	-0.000497748	0.00492657	Deferribacteraceae	7.27274	7.80334e-06	-11.761	-9.17748e-05	0.00107936	Deferribacteraceae	16.3743	1.15747e-05	-11.3667	-0.000131566	0.00149547			Deferribacteraceae	9.58596	1.15637e-05	-11.3676	-0.000131452	0.0014943		Deferribacteraceae	10.5136	7.80711e-06	-11.7605	-9.18153e-05	0.00107979		Deferribacteraceae	14.4806	1.63387e-05	-11.022	-0.000180085	0.00198489		Deferribacteraceae	8.09785	1.01699e-05
Planococcaceae	34.0969	2.54281e-05	-10.5797	-0.00026902	0.00284614	Flammeovirgaceae	4.06274	3.78226e-06	-12.4852	-4.72223e-05	0.000589579	Planococcaceae	73.6599	7.90339e-05	-9.44563	-0.000746525	0.0070514	Planococcaceae	67.7787	4.79118e-05	-9.94615	-0.000476538	0.00473972			Planococcaceae	21.8278	2.63313e-05	-10.5448	-0.000277657	0.00292782		Planococcaceae	45.8464	3.40441e-05	-10.2879	-0.000350241	0.00360323		Planococcaceae	25.8476	2.91643e-05	-10.4426	-0.00030455	0.00318029		Planococcaceae	17.5893	2.209e-05
Flammeovirgaceae	15.9871	1.19225e-05	-11.3371	-0.000135166	0.00153239	Cyanobacteriaceae	52.0604	4.84663e-05	-9.93464	-0.000481496	0.00478349	Flammeovirgaceae	5.37785	5.7702e-06	-12.0628	-6.96048e-05	0.000839629	Flammeovirgaceae	19.6225	1.38709e-05	-11.1857	-0.000155156	0.00173553			Flammeovirgaceae	16.9378	2.04324e-05	-10.7984	-0.000220637	0.00238252		Flammeovirgaceae	26.297	1.95273e-05	-10.8437	-0.000211748	0.00229613		Flammeovirgaceae	20.244	2.28417e-05	-10.6869	-0.000244108	0.00260876		Flammeovirgaceae	15.4047	1.93465e-05
Cyanobacteriaceae	33.4828	2.497e-05	-10.5978	-0.000264628	0.00280449	Nannocystaceae	9.14707	8.51558e-06	-11.6736	-9.94076e-05	0.00116045	Cyanobacteriaceae	32.7686	3.51593e-05	-10.2556	-0.00036058	0.00369797	Cyanobacteriaceae	24.9167	1.76132e-05	-10.9469	-0.00019281	0.00211066			Cyanobacteriaceae	26.8636	3.2406e-05	-10.3372	-0.000334987	0.00346281		Cyanobacteriaceae	32.6929	2.42767e-05	-10.626	-0.000257965	0.00274113		Cyanobacteriaceae	23.4194	2.64246e-05	-10.5412	-0.000278547	0.00293623		Cyanobacteriaceae	7.39686	9.28959e-06
Nannocystaceae	16.2293	1.21031e-05	-11.322	-0.000137032	0.00155149	Armatimonadaceae	5.57557	5.19065e-06	-12.1687	-6.31633e-05	0.000768612	Nannocystaceae	9.07173	9.73358e-06	-11.5399	-0.000112325	0.00129622	Nannocystaceae	16.8332	1.18991e-05	-11.339	-0.000134925	0.00152992			Nannocystaceae	26.5555	3.20344e-05	-10.3487	-0.000331514	0.00343074		Nannocystaceae	38.567	2.86387e-05	-10.4608	-0.000299582	0.00313386		Nannocystaceae	15.6548	1.76636e-05	-10.944	-0.00019331	0.00211559		Nannocystaceae	12.295	1.54411e-05
Armatimonadaceae	31.4403	2.34469e-05	-10.6608	-0.000249962	0.00266479	Isosphaeraceae	11.1217	1.03539e-05	-11.4781	-0.000118843	0.0013641	Armatimonadaceae	5.85869	6.28612e-06	-11.9772	-7.52899e-05	0.000901759	Armatimonadaceae	3.00679	2.12546e-06	-13.0615	-2.77617e-05	0.000362611			Armatimonadaceae	21.3303	2.57311e-05	-10.5678	-0.000271921	0.00287361		Armatimonadaceae	86.6131	6.43162e-05	-9.6517	-0.000620761	0.0059914		Armatimonadaceae	57.8129	6.52314e-05	-9.63757	-0.000628672	0.00605887		Armatimonadaceae	27.2035	3.41644e-05
Isosphaeraceae	15.7564	1.17505e-05	-11.3516	-0.000133387	0.00151416	Thermotogaceae	20.738	1.93063e-05	-10.8551	-0.000209572	0.00227492	Isosphaeraceae	9.478	1.01695e-05	-11.4961	-0.00011691	0.00134401	Isosphaeraceae	8.7945	6.21671e-06	-11.9883	-7.45276e-05	0.000893457			Isosphaeraceae	7.00627	8.45179e-06	-11.6811	-9.87264e-05	0.00115324		Isosphaeraceae	89.4008	6.63863e-05	-9.62002	-0.000638638	0.00614371		Isosphaeraceae	4.03285	4.55035e-06	-12.3003	-5.59707e-05	0.000688456		Isosphaeraceae	20.9797	2.6348e-05
Thermotogaceae	9.97585	7.43957e-06	-11.8087	-8.78517e-05	0.00103741	Spirochaetaceae	27.4573	2.55617e-05	-10.5744	-0.0002703	0.00285827	Thermotogaceae	32.4422	3.4809e-05	-10.2656	-0.000357337	0.00366829	Thermotogaceae	5.83229	4.12276e-06	-12.399	-5.11181e-05	0.000633812			Thermotogaceae	11.7595	1.41857e-05	-11.1633	-0.000158358	0.0017678		Thermotogaceae	23.8995	1.77471e-05	-10.9393	-0.00019414	0.00212376		Thermotogaceae	9.3876	1.05922e-05	-11.4554	-0.000121338	0.00138997		Thermotogaceae	8.35515	1.04931e-05
Spirochaetaceae	39.3427	2.93402e-05	-10.4366	-0.00030621	0.00319578	Listeriaceae	95.7753	8.91633e-05	-9.32504	-0.000831451	0.00775332	Spirochaetaceae	25.6945	2.75691e-05	-10.4988	-0.000289443	0.00303881	Spirochaetaceae	13.7655	9.73065e-06	-11.5402	-0.000112294	0.0012959			Spirochaetaceae	24.8814	3.00148e-05	-10.4138	-0.000312569	0.00325504		Spirochaetaceae	24.4352	1.81448e-05	-10.9171	-0.000198089	0.00216257		Spirochaetaceae	22.6217	2.55245e-05	-10.5759	-0.000269944	0.00285489		Spirochaetaceae	5.03947	6.32899e-06
Listeriaceae	163.877	0.000122213	-9.00975	-0.0011011	0.00992068	Cryptosporangiaceae	34.8163	3.24127e-05	-10.337	-0.000335049	0.00346338	Listeriaceae	26.7403	2.86912e-05	-10.4589	-0.000300079	0.0031385	Listeriaceae	74.2144	5.24611e-05	-9.85544	-0.000517027	0.00509553			Listeriaceae	17.6398	2.12792e-05	-10.7578	-0.000228917	0.00246264		Listeriaceae	224.285	0.000166547	-8.70023	-0.001449	0.0126066		Listeriaceae	6.3147	7.125e-06	-11.8519	-8.44448e-05	0.00100083		Listeriaceae	22.0275	2.7664e-05
Cryptosporangiaceae	60.6259	4.52123e-05	-10.0041	-0.00045231	0.00452497	Rhodothermaceae	7.383	6.8733e-06	-11.8879	-8.17089e-05	0.000971344	Cryptosporangiaceae	5.99413	6.43144e-06	-11.9543	-7.68835e-05	0.000919089	Cryptosporangiaceae	5.73651	4.05506e-06	-12.4155	-5.03457e-05	0.00062507			Cryptosporangiaceae	26.2771	3.16985e-05	-10.3592	-0.000328373	0.00340169		Cryptosporangiaceae	107.086	7.95191e-05	-9.43951	-0.000750621	0.0070855		Cryptosporangiaceae	23.5624	2.65859e-05	-10.5351	-0.000280086	0.00295074		Cryptosporangiaceae	27.365	3.43672e-05
Rhodothermaceae	5.98898	4.46633e-06	-12.3189	-5.50205e-05	0.000677794	Thiohalorhabdaceae	9.28044	8.63975e-06	-11.6591	-0.000100732	0.00117445	Rhodothermaceae	13.2092	1.41729e-05	-11.1642	-0.000158229	0.0017665	Rhodothermaceae	6.47859	4.57962e-06	-12.2939	-5.63014e-05	0.000692163			Rhodothermaceae	13.0161	1.57015e-05	-11.0618	-0.000173686	0.00192127		Rhodothermaceae	12.1256	9.00409e-06	-11.6178	-0.000104608	0.00121532		Rhodothermaceae	14.3058	1.61415e-05	-11.0341	-0.000178107	0.00196526		Rhodothermaceae	17.6149	2.21223e-05
Thiohalorhabdaceae	28.9834	2.16146e-05	-10.7421	-0.000232187	0.00249419	Methylacidiphilaceae	2.6185	2.43773e-06	-12.9244	-3.15062e-05	0.000407201	Thiohalorhabdaceae	12.9772	1.3924e-05	-11.1819	-0.000155697	0.00174099	Thiohalorhabdaceae	3.29762	2.33104e-06	-12.9692	-3.02317e-05	0.000392081			Thiohalorhabdaceae	12.153	1.46604e-05	-11.1304	-0.000163175	0.0018162		Thiohalorhabdaceae	38.0605	2.82626e-05	-10.474	-0.000296021	0.00310052		Thiohalorhabdaceae	36.4884	4.11706e-05	-10.0978	-0.000415732	0.00419797		Thiohalorhabdaceae	17.5084	2.19884e-05
Methylacidiphilaceae	4.57627	3.41279e-06	-12.588	-4.29601e-05	0.000540781	Eubacteriaceae	6.55858	6.10579e-06	-12.0063	-7.33078e-05	0.000880154	Methylacidiphilaceae	6.30319	6.76305e-06	-11.904	-8.05076e-05	0.000958366	Methylacidiphilaceae	4.81662	3.4048e-06	-12.5903	-4.28675e-05	0.000539716			Methylacidiphilaceae	6.7532	8.14651e-06	-11.7179	-9.54601e-05	0.00111859		Methylacidiphilaceae	27.2031	2.02002e-05	-10.8098	-0.000218361	0.00236044		Methylacidiphilaceae	4.64499	5.24104e-06	-12.159	-6.37257e-05	0.000774841		Methylacidiphilaceae	5.37872	6.75504e-06
Eubacteriaceae	11.1331	8.30262e-06	-11.6989	-9.71318e-05	0.00113634	Cystobacteraceae	11.3397	1.05568e-05	-11.4587	-0.000120968	0.00138614	Eubacteriaceae	11.9716	1.2845e-05	-11.2626	-0.000144668	0.00162933	Eubacteriaceae	10.0632	7.11351e-06	-11.8535	-8.43201e-05	0.00099949			Eubacteriaceae	12.5674	1.51603e-05	-11.0968	-0.000168231	0.00186683		Eubacteriaceae	16.6509	1.23644e-05	-11.3007	-0.000139727	0.00157901		Eubacteriaceae	11.2945	1.27438e-05	-11.2705	-0.000143629	0.00161877		Eubacteriaceae	12.7491	1.60114e-05
Cystobacteraceae	52.484	3.91404e-05	-10.1484	-0.00039721	0.00403103	Enterococcaceae	59.3642	5.52659e-05	-9.80336	-0.000541791	0.00531137	Cystobacteraceae	10.378	1.11351e-05	-11.4054	-0.000127	0.00144849	Cystobacteraceae	7.833	5.53704e-06	-12.1041	-6.70206e-05	0.000811221			Cystobacteraceae	60.7847	7.33256e-05	-9.5206	-0.000698104	0.00664637		Cystobacteraceae	113.088	8.39755e-05	-9.38499	-0.000788109	0.00739639		Cystobacteraceae	31.1169	3.51098e-05	-10.257	-0.000360123	0.00369379		Cystobacteraceae	64.3736	8.08457e-05
Enterococcaceae	41.7078	3.11039e-05	-10.3782	-0.000322802	0.00335009	Syntrophobacteraceae	6.41662	5.97364e-06	-12.0282	-7.18518e-05	0.000864245	Enterococcaceae	101.635	0.000109049	-9.12371	-0.000994936	0.0090775	Enterococcaceae	35.4264	2.50424e-05	-10.5949	-0.000265323	0.00281108			Enterococcaceae	16.1619	1.94964e-05	-10.8453	-0.000211444	0.00229317		Enterococcaceae	138.461	0.000102817	-9.18256	-0.000944124	0.00866947		Enterococcaceae	53.3862	6.02367e-05	-9.71723	-0.000585334	0.00568783		Enterococcaceae	15.522	1.94939e-05
Syntrophobacteraceae	4.81018	3.58723e-06	-12.5381	-4.49772e-05	0.00056393	Coriobacteriaceae	95.542	8.89461e-05	-9.32748	-0.000829643	0.00773848	Syntrophobacteraceae	5.29632	5.68272e-06	-12.0781	-6.86364e-05	0.000828996	Syntrophobacteraceae	8.77711	6.20442e-06	-11.9902	-7.43925e-05	0.000891985			Syntrophobacteraceae	9.21296	1.11138e-05	-11.4073	-0.000126778	0.0014462		Syntrophobacteraceae	9.2494	6.86832e-06	-11.8886	-8.16546e-05	0.000970758		Syntrophobacteraceae	6.04074	6.81589e-06	-11.8963	-8.10836e-05	0.000964591		Syntrophobacteraceae	7.11609	8.93697e-06
Coriobacteriaceae	29.4984	2.19987e-05	-10.7245	-0.000235926	0.00253019	Thermoanaerobacteraceae	10.6079	9.8756e-06	-11.5254	-0.000113821	0.00131183	Coriobacteriaceae	137.574	0.00014761	-8.82093	-0.00130206	0.0114854	Coriobacteriaceae	55.5203	3.92465e-05	-10.1456	-0.000398181	0.00403981			Coriobacteriaceae	27.7041	3.34199e-05	-10.3064	-0.000344438	0.0035499		Coriobacteriaceae	43.8926	3.25933e-05	-10.3314	-0.000336735	0.00347894		Coriobacteriaceae	33.7377	3.80669e-05	-10.1762	-0.000387375	0.00394199		Coriobacteriaceae	30.6585	3.85035e-05
Thermoanaerobacteraceae	19.7838	1.47539e-05	-11.124	-0.000164123	0.0018257	Fusobacteriaceae	455.172	0.000423749	-7.76637	-0.00329099	0.025559	Thermoanaerobacteraceae	22.4568	2.40952e-05	-10.6335	-0.000256216	0.00272447	Thermoanaerobacteraceae	20.1107	1.4216e-05	-11.1611	-0.000158667	0.0017709			Thermoanaerobacteraceae	12.6988	1.53188e-05	-11.0864	-0.000169831	0.00188282		Thermoanaerobacteraceae	33.0327	2.45291e-05	-10.6157	-0.000260392	0.00276423		Thermoanaerobacteraceae	14.4338	1.6286e-05	-11.0252	-0.000179556	0.00197965		Thermoanaerobacteraceae	14.8969	1.87088e-05
Fusobacteriaceae	15.5109	1.15674e-05	-11.3673	-0.00013149	0.00149469	Litoricolaceae	16.0887	1.4978e-05	-11.1089	-0.000166389	0.00184841	Fusobacteriaceae	3036.47	0.003258	-5.72664	-0.0186574	0.106844	Fusobacteriaceae	45.7487	3.23391e-05	-10.3392	-0.000334362	0.00345705			Fusobacteriaceae	35.6761	4.30367e-05	-10.0535	-0.000432668	0.00434981		Fusobacteriaceae	156.523	0.000116229	-9.05995	-0.00105303	0.0095404		Fusobacteriaceae	15.4499	1.74325e-05	-10.9572	-0.000191011	0.00209294		Fusobacteriaceae	16.7649	2.10548e-05
Litoricolaceae	37.0645	2.76412e-05	-10.4962	-0.000290128	0.00304524	Ferrimonadaceae	6.99515	6.51223e-06	-11.9418	-7.77679e-05	0.000928691	Litoricolaceae	15.7078	1.68538e-05	-10.9909	-0.000185239	0.00203595	Litoricolaceae	43.5992	3.08196e-05	-10.3874	-0.000320135	0.00332535			Litoricolaceae	7.09916	8.56385e-06	-11.668	-9.99226e-05	0.00116589		Litoricolaceae	14.2411	1.0575e-05	-11.457	-0.000121158	0.00138811		Litoricolaceae	6.42311	7.24732e-06	-11.8349	-8.57711e-05	0.00101509		Litoricolaceae	8.6845	1.09067e-05
Ferrimonadaceae	28.5957	2.13255e-05	-10.7556	-0.000229368	0.002467	Francisellaceae	511.398	0.000476093	-7.6499	-0.00364206	0.0278614	Ferrimonadaceae	4.81234	5.16344e-06	-12.1739	-6.28592e-05	0.000765242	Ferrimonadaceae	170.59	0.000120588	-9.02313	-0.00108808	0.00981788			Ferrimonadaceae	1.05383	1.27125e-06	-13.5755	-1.72579e-05	0.000234285		Ferrimonadaceae	5.48385	4.07214e-06	-12.4113	-5.05407e-05	0.000627278		Ferrimonadaceae	0.963292	1.0869e-06	-13.7322	-1.49255e-05	0.00020496		Ferrimonadaceae	9.09783	1.14258e-05
Francisellaceae	119.956	8.9458e-05	-9.32174	-0.000833904	0.00777344	Yaniellaceae	5.38432	5.01261e-06	-12.2036	-6.11716e-05	0.000746511	Francisellaceae	490.556	0.000526345	-7.54955	-0.00397367	0.0299994	Francisellaceae	328.553	0.00023225	-8.3677	-0.00194339	0.0162617			Francisellaceae	12.451	1.50199e-05	-11.1061	-0.000166813	0.00185265		Francisellaceae	11.2017	8.31802e-06	-11.6971	-9.72965e-05	0.00113809		Francisellaceae	15.9896	1.80414e-05	-10.9228	-0.000197063	0.00215249		Francisellaceae	6.24631	7.84464e-06
Yaniellaceae	3.98687	2.97324e-06	-12.7259	-3.7837e-05	0.000481508	Sulfobacillaceae	9.2258	8.58888e-06	-11.665	-0.00010019	0.00116872	Yaniellaceae	2.68923	2.88543e-06	-12.7558	-3.6806e-05	0.000469492	Yaniellaceae	7.96972	5.63368e-06	-12.0867	-6.80929e-05	0.000823022			Yaniellaceae	12.5426	1.51303e-05	-11.0988	-0.000167929	0.00186381		Yaniellaceae	28.9615	2.15059e-05	-10.7472	-0.000231128	0.00248397		Yaniellaceae	13.8184	1.55915e-05	-11.0688	-0.000172579	0.00191024		Yaniellaceae	28.9937	3.64126e-05
Sulfobacillaceae	13.9801	1.04258e-05	-11.4712	-0.000119596	0.00137192	Brevibacteriaceae	31.4156	2.92468e-05	-10.4397	-0.000305329	0.00318755	Sulfobacillaceae	7.35549	7.89213e-06	-11.7496	-9.27297e-05	0.00108954	Sulfobacillaceae	6.46855	4.57253e-06	-12.2954	-5.62213e-05	0.000691265			Sulfobacillaceae	13.7505	1.65874e-05	-11.0069	-0.000182576	0.00200958		Sulfobacillaceae	28.1419	2.08973e-05	-10.7759	-0.000225187	0.00242659		Sulfobacillaceae	9.76585	1.1019e-05	-11.4159	-0.000125792	0.00143602		Sulfobacillaceae	12.6539	1.58918e-05
Brevibacteriaceae	34.7913	2.59459e-05	-10.5595	-0.000273975	0.00289304	Promicromonosporaceae	9.69028	9.0213e-06	-11.6159	-0.000104791	0.00121724	Brevibacteriaceae	24.968	2.67896e-05	-10.5275	-0.000282028	0.00296904	Brevibacteriaceae	32.0768	2.26746e-05	-10.6943	-0.000242488	0.00259323			Brevibacteriaceae	6.67755	8.05525e-06	-11.7292	-9.44816e-05	0.00110819		Brevibacteriaceae	49.6643	3.68792e-05	-10.2079	-0.000376458	0.00384283		Brevibacteriaceae	6.27463	7.07979e-06	-11.8583	-8.3954e-05	0.000995549		Brevibacteriaceae	8.03398	1.00897e-05
Promicromonosporaceae	3.46277	2.58239e-06	-12.8668	-3.32271e-05	0.000427526	Thermicanaceae	16.476	1.53385e-05	-11.0851	-0.00017003	0.00188481	Promicromonosporaceae	18.0854	1.94049e-05	-10.85	-0.000210543	0.00228439	Promicromonosporaceae	16.7084	1.18109e-05	-11.3465	-0.000134013	0.00152057			Promicromonosporaceae	8.87771	1.07093e-05	-11.4444	-0.000122562	0.00140265		Promicromonosporaceae	12.8146	9.51573e-06	-11.5626	-0.000110026	0.00127219		Promicromonosporaceae	4.89853	5.52711e-06	-12.1058	-6.69103e-05	0.000810006		Promicromonosporaceae	7.66774	9.62979e-06
Thermicanaceae	7.96957	5.94337e-06	-12.0332	-7.1518e-05	0.000860593	Euzebyaceae	3.43758	3.20026e-06	-12.6523	-4.04906e-05	0.000512298	Thermicanaceae	10.0551	1.07886e-05	-11.437	-0.00012339	0.00141121	Thermicanaceae	71.8473	5.07878e-05	-9.88785	-0.000502183	0.00496551			Thermicanaceae	8.49686	1.02499e-05	-11.4882	-0.000117754	0.00135278		Thermicanaceae	5.41164	4.01852e-06	-12.4246	-4.99284e-05	0.000620341		Thermicanaceae	4.31349	4.867e-06	-12.233	-5.95382e-05	0.000728332		Thermicanaceae	6.46573	8.1202e-06
Euzebyaceae	6.30557	4.70243e-06	-12.2674	-5.76868e-05	0.000707668	Parachlamydiaceae	9.40691	8.75749e-06	-11.6456	-0.000101986	0.00118769	Euzebyaceae	6.28973	6.74861e-06	-11.9062	-8.03501e-05	0.000956663	Euzebyaceae	7.49455	5.29779e-06	-12.1482	-6.43587e-05	0.000781844			Euzebyaceae	13.4088	1.61753e-05	-11.032	-0.000178446	0.00196862		Euzebyaceae	14.1229	1.04872e-05	-11.4654	-0.00012024	0.00137859		Euzebyaceae	5.83472	6.58343e-06	-11.931	-7.85466e-05	0.000937136		Euzebyaceae	10.0771	1.26556e-05
Parachlamydiaceae	2.57415	1.91969e-06	-13.1633	-2.52696e-05	0.000332632	Exiguobacteraceae	15.5589	1.44848e-05	-11.1424	-0.000161395	0.00179833	Parachlamydiaceae	3.83431	4.11405e-06	-12.4011	-5.10187e-05	0.000632689	Parachlamydiaceae	3.60561	2.54875e-06	-12.8799	-3.28277e-05	0.000422818			Parachlamydiaceae	11.9996	1.44753e-05	-11.1431	-0.0001613	0.00179737		Parachlamydiaceae	44.6346	3.31443e-05	-10.3146	-0.000341872	0.00352628		Parachlamydiaceae	7.28133	8.21567e-06	-11.7095	-9.62011e-05	0.00112646		Parachlamydiaceae	43.4859	5.46132e-05
Exiguobacteraceae	1.43008	1.0665e-06	-13.7511	-1.46655e-05	0.000201668	Sporichthyaceae	1.3596	1.26574e-06	-13.5799	-1.71885e-05	0.000233418	Exiguobacteraceae	27.9913	3.00335e-05	-10.4132	-0.000312745	0.00325667	Exiguobacteraceae	6.21169	4.39095e-06	-12.336	-5.41666e-05	0.000668198			Exiguobacteraceae	14.5294	1.75271e-05	-10.9518	-0.000191952	0.00210222		Exiguobacteraceae	22.0645	1.63845e-05	-11.0192	-0.000180543	0.00198944		Exiguobacteraceae	4.81723	5.43537e-06	-12.1226	-6.58907e-05	0.000798766		Exiguobacteraceae	8.57155	1.07649e-05
Sporichthyaceae	47.6606	3.55433e-05	-10.2448	-0.000364132	0.00373045	Peptostreptococcaceae	3.06903	2.85715e-06	-12.7657	-3.64735e-05	0.000465609	Sporichthyaceae	4.21082	4.51803e-06	-12.3074	-5.56053e-05	0.000684359	Sporichthyaceae	1.85062	1.30818e-06	-13.5469	-1.77217e-05	0.000240074			Sporichthyaceae	3.75699	4.53212e-06	-12.3043	-5.57647e-05	0.000686147		Sporichthyaceae	3.14677	2.3367e-06	-12.9668	-3.02994e-05	0.000392886		Sporichthyaceae	17.1456	1.93457e-05	-10.853	-0.000209959	0.0022787		Sporichthyaceae	12.2292	1.53584e-05
Holophagaceae	0.572034	4.26599e-07	-14.6674	-6.2571e-06	9.17756e-05	Caldicellulosiruptoraceae	3.03635	2.82673e-06	-12.7764	-3.61154e-05	0.000461425	Holophagaceae	1.62438	1.74289e-06	-13.26	-2.31107e-05	0.000306447	Holophagaceae	0.844839	5.97205e-07	-14.331	-8.55855e-06	0.000122653			Holophagaceae	7.97178	9.61651e-06	-11.552	-0.00011109	0.00128332		Holophagaceae	40.5361	3.01009e-05	-10.411	-0.000313379	0.00326258		Holophagaceae	2.67089	3.01362e-06	-12.7124	-3.83103e-05	0.000487014		Holophagaceae	11.5337	1.44849e-05
Peptostreptococcaceae	19.3531	1.44327e-05	-11.146	-0.000160867	0.00179303	Nocardiopsaceae	4.73987	4.41264e-06	-12.331	-5.44125e-05	0.000670962	Peptostreptococcaceae	13.6687	1.46659e-05	-11.13	-0.000163232	0.00181677	Peptostreptococcaceae	9.86522	6.97358e-06	-11.8734	-8.28e-05	0.000983116			Peptostreptococcaceae	2.36687	2.85519e-06	-12.7664	-3.64505e-05	0.00046534		Peptostreptococcaceae	5.02979	3.73497e-06	-12.4978	-4.66788e-05	0.000583381		Peptostreptococcaceae	2.56583	2.89507e-06	-12.7525	-3.69194e-05	0.000470815		Peptostreptococcaceae	2.48294	3.11828e-06
Caldicellulosiruptoraceae	1.98475	1.48014e-06	-13.4234	-1.98685e-05	0.000266702	Helicobacteraceae	8.26263	7.69221e-06	-11.7753	-9.05781e-05	0.00106658	Caldicellulosiruptoraceae	4.30734	4.62159e-06	-12.2848	-5.67752e-05	0.00069747	Caldicellulosiruptoraceae	9.08205	6.41997e-06	-11.9561	-7.67578e-05	0.000917724			Caldicellulosiruptoraceae	2.81043	3.39027e-06	-12.5946	-4.26991e-05	0.000537778		Caldicellulosiruptoraceae	4.37393	3.24794e-06	-12.6375	-4.10458e-05	0.000518716		Caldicellulosiruptoraceae	3.55288	4.00878e-06	-12.427	-4.98172e-05	0.00061908		Caldicellulosiruptoraceae	2.92327	3.67129e-06
Nocardiopsaceae	3.11145	2.32039e-06	-12.9738	-3.01042e-05	0.000390565	Thermoactinomycetaceae	22.1394	2.0611e-05	-10.7897	-0.000222386	0.00239948	Nocardiopsaceae	0.855136	9.17524e-07	-13.9016	-1.2755e-05	0.000177315	Nocardiopsaceae	9.84501	6.9593e-06	-11.8754	-8.26446e-05	0.000981441			Nocardiopsaceae	11.8492	1.42939e-05	-11.1557	-0.000159458	0.00177887		Nocardiopsaceae	8.40359	6.24025e-06	-11.9845	-7.47862e-05	0.000896275		Nocardiopsaceae	2.02831	2.28858e-06	-12.9876	-2.97231e-05	0.000386031		Nocardiopsaceae	4.02403	5.05371e-06
Helicobacteraceae	3.73142	2.78274e-06	-12.7921	-3.5597e-05	0.000455359	Dethiosulfovibrionaceae	4.01077	3.73388e-06	-12.4981	-4.66663e-05	0.000583238	Helicobacteraceae	6.64675	7.13167e-06	-11.851	-8.45172e-05	0.00100161	Helicobacteraceae	11.5038	8.13186e-06	-11.7197	-9.53031e-05	0.00111693			Helicobacteraceae	1.93951	2.33966e-06	-12.9655	-3.03349e-05	0.000393307		Helicobacteraceae	6.13774	4.5577e-06	-12.2987	-5.60537e-05	0.000689388		Helicobacteraceae	1.54833	1.74701e-06	-13.2576	-2.31612e-05	0.000307062		Helicobacteraceae	3.88474	4.87878e-06
Thermoactinomycetaceae	11.6836	8.71316e-06	-11.6507	-0.000101514	0.00118271	Thermaceae	2.59653	2.41728e-06	-12.9329	-3.12623e-05	0.000404312	Thermoactinomycetaceae	32.7737	3.51648e-05	-10.2555	-0.000360631	0.00369844	Thermoactinomycetaceae	12.1233	8.56981e-06	-11.6673	-9.99862e-05	0.00116657			Thermoactinomycetaceae	11.7749	1.42043e-05	-11.162	-0.000158548	0.0017697		Thermoactinomycetaceae	17.6124	1.30785e-05	-11.2445	-0.000147061	0.00165364		Thermoactinomycetaceae	9.34008	1.05386e-05	-11.4605	-0.000120777	0.00138416		Thermoactinomycetaceae	4.70187	5.905e-06
Dethiosulfovibrionaceae	4.89286	3.64889e-06	-12.5211	-4.5688e-05	0.000572064	Bacteriovoracaceae	1.74478	1.62432e-06	-13.3304	-2.16529e-05	0.000288642	Dethiosulfovibrionaceae	7.83511	8.40673e-06	-11.6865	-9.82451e-05	0.00114814	Dethiosulfovibrionaceae	5.08672	3.59573e-06	-12.5358	-4.50752e-05	0.000565052			Dethiosulfovibrionaceae	6.6117	7.97582e-06	-11.7391	-9.36289e-05	0.00109912		Dethiosulfovibrionaceae	7.17693	5.32937e-06	-12.1423	-6.47107e-05	0.000785735		Dethiosulfovibrionaceae	4.11082	4.63831e-06	-12.2812	-5.69639e-05	0.000699582		Dethiosulfovibrionaceae	5.0088	6.29047e-06
Thermaceae	10.2271	7.62697e-06	-11.7838	-8.98748e-05	0.00105907	Symbiobacteriaceae	1.04568	9.73492e-07	-13.8424	-1.34754e-05	0.000186532	Thermaceae	8.85354	9.49946e-06	-11.5643	-0.000109854	0.00127039	Thermaceae	9.00991	6.36897e-06	-11.9641	-7.61989e-05	0.000911649			Thermaceae	6.20342	7.4833e-06	-11.8028	-8.83241e-05	0.00104248		Thermaceae	17.0713	1.26766e-05	-11.2758	-0.000142938	0.00161174		Thermaceae	9.86347	1.11291e-05	-11.4059	-0.000126938	0.00144785		Thermaceae	10.8785	1.36621e-05
Desulfohalobiaceae	2.31871	1.72919e-06	-13.2679	-2.29427e-05	0.0003044	Caldithrixaceae	10.4799	9.7564e-06	-11.5376	-0.000112565	0.00129873	Desulfohalobiaceae	2.53688	2.72196e-06	-12.8142	-3.48797e-05	0.000446954	Desulfohalobiaceae	1.62132	1.14609e-06	-13.6792	-1.56775e-05	0.000214455			Desulfohalobiaceae	1.49739	1.80632e-06	-13.2242	-2.38872e-05	0.00031589		Desulfohalobiaceae	2.80153	2.08033e-06	-13.083	-2.72169e-05	0.000356078		Desulfohalobiaceae	0.760615	8.58216e-07	-13.9684	-1.19879e-05	0.000167452		Desulfohalobiaceae	1.27021	1.59524e-06
Bacteriovoracaceae	10.7992	8.05357e-06	-11.7294	-9.44635e-05	0.001108	Carboxydocellaceae	3.71348	3.45711e-06	-12.5751	-4.34735e-05	0.000546682	Bacteriovoracaceae	5.75429	6.17411e-06	-11.9951	-7.40593e-05	0.000888352	Bacteriovoracaceae	0.16763	1.18495e-07	-15.9484	-1.88981e-06	3.01395e-05			Bacteriovoracaceae	17.4588	2.10609e-05	-10.7681	-0.000226786	0.00244205		Bacteriovoracaceae	104.187	7.73658e-05	-9.46697	-0.000732419	0.00693379		Bacteriovoracaceae	16.5454	1.86685e-05	-10.8887	-0.000203275	0.0022134		Bacteriovoracaceae	32.7134	4.10843e-05
Symbiobacteriaceae	0.286017	2.13299e-07	-15.3606	-3.2764e-06	5.03274e-05	Porphyromonadaceae	490.879	0.00045699	-7.69085	-0.00351464	0.0270306	Symbiobacteriaceae	5.70572	6.12199e-06	-12.0036	-7.34861e-05	0.0008821	Symbiobacteriaceae	3.34191	2.36235e-06	-12.9559	-3.06062e-05	0.00039653			Symbiobacteriaceae	1.45924	1.7603e-06	-13.25	-2.33241e-05	0.000309044		Caldithrixaceae	3.83776	2.8498e-06	-12.7683	-3.6387e-05	0.000464599		Caldithrixaceae	1.3219	1.49152e-06	-13.4157	-2.00098e-05	0.000268446		Symbiobacteriaceae	2.7498	3.45343e-06
Caldithrixaceae	1.69873	1.26684e-06	-13.579	-1.72025e-05	0.000233592	Odoribacteraceae	46.6637	4.34422e-05	-10.0441	-0.000436337	0.0043826	Caldithrixaceae	16.7316	1.79523e-05	-10.9278	-0.000196179	0.0021438	Caldithrixaceae	8.19612	5.79372e-06	-12.0587	-6.9865e-05	0.000842483			Caldithrixaceae	4.0486	4.8839e-06	-12.2296	-5.9728e-05	0.000730447		Carboxydocellaceae	2.11005	1.56686e-06	-13.3664	-2.09433e-05	0.000279937		Carboxydocellaceae	1.04125	1.17487e-06	-13.6544	-1.60421e-05	0.000219044		Caldithrixaceae	2.41153	3.0286e-06
Carboxydocellaceae	1.1267	8.40245e-07	-13.9896	-1.17547e-05	0.000164443	Anaerolinaceae	2.68385	2.49857e-06	-12.8998	-3.2231e-05	0.000415773	Carboxydocellaceae	2.96915	3.18577e-06	-12.6568	-4.03217e-05	0.000510345	Carboxydocellaceae	0.940765	6.65014e-07	-14.2235	-9.45879e-06	0.000134537			Carboxydocellaceae	1.27489	1.53792e-06	-13.3851	-2.05852e-05	0.000275534		Porphyromonadaceae	56.1608	4.17033e-05	-10.0849	-0.000420575	0.00424147		Porphyromonadaceae	11.4843	1.29579e-05	-11.2538	-0.000145826	0.00164109		Carboxydocellaceae	1.84582	2.31814e-06
Porphyromonadaceae	14.7355	1.09892e-05	-11.4186	-0.000125481	0.00143281	Procabacteriaceae	1.46354	1.3625e-06	-13.5062	-1.84022e-05	0.000248543	Porphyromonadaceae	4444.35	0.00476859	-5.3457	-0.0254915	0.13627	Porphyromonadaceae	36.0774	2.55026e-05	-10.5767	-0.000269734	0.0028529			Porphyromonadaceae	16.4352	1.98261e-05	-10.8285	-0.000214687	0.00232474		Odoribacteraceae	3.14529	2.3356e-06	-12.9672	-3.02863e-05	0.000392729		Anaerolinaceae	2.73806	3.08941e-06	-12.6875	-3.91969e-05	0.000497312		Porphyromonadaceae	9.86605	1.23906e-05
Odoribacteraceae	4.90606	3.65873e-06	-12.5184	-4.58015e-05	0.000573361	Dietziaceae	3.81205	3.54887e-06	-12.5489	-4.45344e-05	0.000558857	Odoribacteraceae	32.0025	3.43373e-05	-10.2793	-0.000352963	0.0036282	Odoribacteraceae	37.0305	2.61764e-05	-10.5507	-0.000276178	0.00291385			Odoribacteraceae	1.09054	1.31554e-06	-13.5413	-1.78141e-05	0.000241225		Anaerolinaceae	1.5724	1.16762e-06	-13.6605	-1.59503e-05	0.00021789		Procabacteriaceae	0.253538	2.86072e-07	-15.067	-4.31026e-06	6.49427e-05		Odoribacteraceae	1.18557	1.48893e-06
Anaerolinaceae	10.2535	7.64666e-06	-11.7812	-9.00872e-05	0.00106134	Halobacteroidaceae	6.44126	5.99657e-06	-12.0243	-7.21047e-05	0.00086701	Anaerolinaceae	4.25877	4.56948e-06	-12.2961	-5.61868e-05	0.00069088	Anaerolinaceae	4.65902	3.2934e-06	-12.6236	-4.15745e-05	0.000524819			Anaerolinaceae	1.92331	2.32012e-06	-12.9739	-3.0101e-05	0.000390527		Dietziaceae	4.1835	3.10654e-06	-12.682	-3.93971e-05	0.000499634		Dietziaceae	1.3219	1.49152e-06	-13.4157	-2.00098e-05	0.000268446		Anaerolinaceae	3.25181	4.08389e-06
Halobacteroidaceae	1.43008	1.0665e-06	-13.7511	-1.46655e-05	0.000201668	Chrysiogenaceae	2.31797	2.15794e-06	-13.0464	-2.81533e-05	0.000367298	Procabacteriaceae	0.619726	6.6494e-07	-14.2236	-9.45781e-06	0.000134524	Procabacteriaceae	2.37023	1.67548e-06	-13.2994	-2.22829e-05	0.00029635			Procabacteriaceae	2.36112	2.84826e-06	-12.7688	-3.63688e-05	0.000464387		Halobacteroidaceae	2.11054	1.56722e-06	-13.3662	-2.09478e-05	0.000279993		Halobacteroidaceae	1.52123	1.71643e-06	-13.2753	-2.27861e-05	0.000302491		Procabacteriaceae	10.7108	1.34515e-05
Chrysiogenaceae	1.98475	1.48014e-06	-13.4234	-1.98685e-05	0.000266702	Borreliaceae	0.786407	7.32116e-07	-14.1273	-1.03428e-05	0.000146117	Dietziaceae	11.9541	1.28262e-05	-11.264	-0.000144475	0.00162737	Dietziaceae	1.88487	1.33239e-06	-13.5285	-1.80253e-05	0.000243856			Dietziaceae	0.424484	5.12062e-07	-14.4848	-7.41713e-06	0.000107436		Chrysiogenaceae	3.87485	2.87734e-06	-12.7586	-3.6711e-05	0.000468383		Chrysiogenaceae	3.0458	3.43664e-06	-12.581	-4.32364e-05	0.000543958		Dietziaceae	1.49046	1.87185e-06
Borreliaceae	2.82543	2.10709e-06	-13.0702	-2.75401e-05	0.000359954	Syntrophomonadaceae	0.679799	6.32868e-07	-14.273	-9.03293e-06	0.000128927	Halobacteroidaceae	7.11381	7.63282e-06	-11.7831	-8.99379e-05	0.00105974	Halobacteroidaceae	1.64888	1.16557e-06	-13.6623	-1.59244e-05	0.000217564			Halobacteroidaceae	2.31108	2.7879e-06	-12.7902	-3.56578e-05	0.000456071		Borreliaceae	0.690986	5.13105e-07	-14.4828	-7.43119e-06	0.000107624		Borreliaceae	2.36315	2.66639e-06	-12.8348	-3.42225e-05	0.000439239		Halobacteroidaceae	1.12774	1.41631e-06
Syntrophomonadaceae	3.68348	2.74699e-06	-12.805	-3.51752e-05	0.000450418	Puniceicoccaceae	2.3919	2.22677e-06	-13.015	-2.89813e-05	0.000377191	Chrysiogenaceae	1.04259	1.11865e-06	-13.7034	-1.53294e-05	0.000210064	Pirellulaceae	0.502891	3.55486e-07	-14.8498	-5.27889e-06	7.83904e-05			Pirellulaceae	0.667494	8.05211e-07	-14.0322	-1.12988e-05	0.000158547		Syntrophomonadaceae	1.91962	1.42545e-06	-13.461	-1.9188e-05	0.00025829		Syntrophomonadaceae	0.787717	8.88796e-07	-13.9334	-1.2384e-05	0.000172551		Chrysiogenaceae	2.28616	2.87115e-06
Puniceicoccaceae	2.03269	1.51589e-06	-13.3995	-2.03122e-05	0.000272174	Chlorobiaceae	6.56983	6.11627e-06	-12.0046	-7.34231e-05	0.000881412	Borreliaceae	1.15074	1.23469e-06	-13.6047	-1.67976e-05	0.000228526	Chrysiogenaceae	0.844839	5.97205e-07	-14.331	-8.55855e-06	0.000122653			Chrysiogenaceae	0.868043	1.04714e-06	-13.7695	-1.44185e-05	0.000198535		Puniceicoccaceae	27.2007	2.01984e-05	-10.8099	-0.000218343	0.00236027		Puniceicoccaceae	0.760615	8.58216e-07	-13.9684	-1.19879e-05	0.000167452		Borreliaceae	0.619855	7.78466e-07
Chlorobiaceae	2.00212	1.4931e-06	-13.4147	-2.00294e-05	0.000268687	Psychromonadaceae	2.80975	2.61577e-06	-12.854	-3.3623e-05	0.000432189	Syntrophomonadaceae	0.546687	5.86571e-07	-14.349	-8.41669e-06	0.000120771	Borreliaceae	1.31697	9.30946e-07	-13.8871	-1.29281e-05	0.000179533			Borreliaceae	0.646982	7.80466e-07	-14.0634	-1.0976e-05	0.000154359		Chlorobiaceae	5.40967	4.01705e-06	-12.425	-4.99117e-05	0.000620151		Chlorobiaceae	2.89733	3.26911e-06	-12.631	-4.12921e-05	0.000521561		Syntrophomonadaceae	1.91706	2.4076e-06
Rhabdochlamydiaceae	4.48943	3.34803e-06	-12.6071	-4.22091e-05	0.000532136	Gomphosphaeriaceae	8.37996	7.80143e-06	-11.7612	-9.17542e-05	0.00107914	Puniceicoccaceae	2.25352	2.41793e-06	-12.9326	-3.12701e-05	0.000404403	Syntrophomonadaceae	2.28515	1.61534e-06	-13.336	-2.15421e-05	0.000287285			Syntrophomonadaceae	0.442121	5.33339e-07	-14.4441	-7.70361e-06	0.000111272		Rhabdochlamydiaceae	2.61011	1.93819e-06	-13.1538	-2.54945e-05	0.000335348		Rhabdochlamydiaceae	3.39695	3.83285e-06	-12.4719	-4.78029e-05	0.000596193		Puniceicoccaceae	21.2616	2.6702e-05
Psychromonadaceae	0.85805	6.39898e-07	-14.262	-9.1262e-06	0.000130157	Sporolactobacillaceae	0.786407	7.32116e-07	-14.1273	-1.03428e-05	0.000146117	Chlorobiaceae	5.89256	6.32247e-06	-11.9714	-7.56888e-05	0.000906101	Puniceicoccaceae	1.65223	1.16794e-06	-13.6603	-1.59543e-05	0.00021794			Puniceicoccaceae	3.06964	3.70296e-06	-12.5064	-4.63106e-05	0.000579178		Psychromonadaceae	0.8824	6.55243e-07	-14.2383	-9.32953e-06	0.000132836		Gomphosphaeriaceae	9.76585	1.1019e-05	-11.4159	-0.000125792	0.00143602		Chlorobiaceae	2.76706	3.4751e-06
Contubernalisaceae	4.35139	3.24509e-06	-12.6384	-4.10126e-05	0.000518332	Iamiaceae	1.4855	1.38295e-06	-13.4913	-1.86577e-05	0.000251717	Rhabdochlamydiaceae	3.96317	4.25232e-06	-12.368	-5.25928e-05	0.000650471	Chlorobiaceae	3.98167	2.81458e-06	-12.7807	-3.59723e-05	0.000459751			Chlorobiaceae	6.02338	7.26612e-06	-11.8323	-8.59748e-05	0.00101728		Contubernalisaceae	0.345246	2.56369e-07	-15.1766	-3.89083e-06	5.90497e-05		Sporolactobacillaceae	0.534179	6.02724e-07	-14.3218	-8.6321e-06	0.000123627		Rhabdochlamydiaceae	1.66982	2.09709e-06
Gomphosphaeriaceae	1.7161	1.2798e-06	-13.5688	-1.73653e-05	0.000235627	Hydrogenophilaceae	0.679799	6.32868e-07	-14.273	-9.03293e-06	0.000128927	Psychromonadaceae	3.55316	3.81239e-06	-12.4773	-4.75681e-05	0.00059352	Rhabdochlamydiaceae	2.29853	1.6248e-06	-13.3301	-2.16587e-05	0.000288714			Rhabdochlamydiaceae	1.68317	2.03044e-06	-13.1073	-2.66135e-05	0.00034883		Gomphosphaeriaceae	8.90366	6.61158e-06	-11.9267	-7.88543e-05	0.00094047		Hydrogenophilaceae	2.6872	3.03202e-06	-12.7063	-3.85257e-05	0.000489518		Psychromonadaceae	1.19898	1.50578e-06
Sporolactobacillaceae	5.66823	4.22713e-06	-12.374	-5.23065e-05	0.000647239	Haliangiaceae	2.21727	2.06419e-06	-13.0908	-2.70219e-05	0.000353737	Contubernalisaceae	0.667681	7.16393e-07	-14.149	-1.01363e-05	0.000143418	Psychromonadaceae	10.2831	7.26898e-06	-11.8319	-8.60058e-05	0.00101761			Psychromonadaceae	0.848967	1.02412e-06	-13.7917	-1.41244e-05	0.000194799		Gemmataceae	11.4317	8.48883e-06	-11.6768	-9.9122e-05	0.00115742		Pelobacteraceae	0.534179	6.02724e-07	-14.3218	-8.6321e-06	0.000123627		Contubernalisaceae	0.193097	2.42507e-07
Gemmataceae	0.286017	2.13299e-07	-15.3606	-3.2764e-06	5.03274e-05	Alcanivoracaceae	4.22132	3.92989e-06	-12.4469	-4.8915e-05	0.00060884	Gomphosphaeriaceae	4.78038	5.12914e-06	-12.1806	-6.24758e-05	0.000760991	Contubernalisaceae	0.335261	2.36991e-07	-15.2552	-3.61535e-06	5.51531e-05			Contubernalisaceae	0.627907	7.57455e-07	-14.0933	-1.0675e-05	0.000150447		Scytonemataceae	0.345246	2.56369e-07	-15.1766	-3.89083e-06	5.90497e-05		Haliangiaceae	8.52937	9.62386e-06	-11.5513	-0.000111168	0.00128413		Gomphosphaeriaceae	3.88876	4.88382e-06
Iamiaceae	5.61613	4.18827e-06	-12.3832	-5.18643e-05	0.000642248	Microcystaceae	7.54158	7.02093e-06	-11.8666	-8.33147e-05	0.000988663	Sporolactobacillaceae	1.20152	1.28918e-06	-13.5615	-1.74832e-05	0.000237098	Gomphosphaeriaceae	1.81986	1.28643e-06	-13.5636	-1.74487e-05	0.000236668			Gomphosphaeriaceae	7.1492	8.62421e-06	-11.6609	-0.000100566	0.0011727		Hydrogenophilaceae	15.6097	1.15913e-05	-11.3653	-0.000131738	0.00149724		Cryomorphaceae	3.75221	4.2337e-06	-12.3724	-5.23811e-05	0.000648082		Sporolactobacillaceae	0.467324	5.86904e-07
Scytonemataceae	9.81954	7.323e-06	-11.8245	-8.65908e-05	0.00102389	Moritellaceae	26.545	2.47124e-05	-10.6082	-0.000262154	0.00278098	Gemmataceae	1.03915	1.11496e-06	-13.7067	-1.52824e-05	0.000209472	Sporolactobacillaceae	3.27355	2.31402e-06	-12.9765	-3.0028e-05	0.000389659			Gemmataceae	1.52979	1.84541e-06	-13.2028	-2.43646e-05	0.000321681		Brachyspiraceae	1.03722	7.70206e-07	-14.0766	-1.08419e-05	0.000152617		Dermacoccaceae	4.15757	4.69107e-06	-12.2699	-5.75587e-05	0.000706236		Iamiaceae	0.193097	2.42507e-07
Pelobacteraceae	0.572034	4.26599e-07	-14.6674	-6.2571e-06	9.17756e-05	Erysipelotrichaceae	0.925692	8.61785e-07	-13.9643	-1.20342e-05	0.000168049	Iamiaceae	2.51401	2.69743e-06	-12.8232	-3.45897e-05	0.000443551	Gemmataceae	3.17777	2.24632e-06	-13.0062	-2.92161e-05	0.000379991			Synergistaceae	0.424484	5.12062e-07	-14.4848	-7.41713e-06	0.000107436		Pelobacteraceae	1.72673	1.28221e-06	-13.5669	-1.73957e-05	0.000236006		Alcanivoracaceae	0.963292	1.0869e-06	-13.7322	-1.49255e-05	0.00020496		Scytonemataceae	6.42951	8.07472e-06
Haliangiaceae	3.39747	2.53369e-06	-12.8858	-3.26487e-05	0.000420706	Xenococcaceae	2.56119	2.38437e-06	-12.9466	-3.08694e-05	0.000399654	Synergistaceae	1.55792	1.67158e-06	-13.3017	-2.2235e-05	0.000295764	Iamiaceae	1.7891	1.26469e-06	-13.5807	-1.71753e-05	0.000233252			Hydrogenophilaceae	1.9028	2.29538e-06	-12.9846	-2.98046e-05	0.000387001		Haliangiaceae	29.6114	2.19885e-05	-10.725	-0.000235827	0.00252924		Waddliaceae	33.7469	3.80773e-05	-10.1759	-0.000387471	0.00394286		Synergistaceae	0.179519	2.25455e-07
Alcanivoracaceae	0.286017	2.13299e-07	-15.3606	-3.2764e-06	5.03274e-05	Solibacteraceae	2.11066	1.96495e-06	-13.14	-2.58195e-05	0.000339269	Hydrogenophilaceae	3.52586	3.7831e-06	-12.485	-4.72318e-05	0.000589688	Scytonemataceae	2.43205	1.71918e-06	-13.2737	-2.28198e-05	0.000302903			Brachyspiraceae	0.610269	7.36178e-07	-14.1218	-1.03962e-05	0.000146812		Cryomorphaceae	41.8039	3.10423e-05	-10.3802	-0.000322224	0.00334474		Microcystaceae	4.66464	5.26321e-06	-12.1548	-6.39731e-05	0.000777578		Hydrogenophilaceae	2.66229	3.34352e-06
Waddliaceae	0.286017	2.13299e-07	-15.3606	-3.2764e-06	5.03274e-05	Nitrosomonadaceae	5.03827	4.69044e-06	-12.27	-5.75517e-05	0.000706158	Brachyspiraceae	0.692766	7.43308e-07	-14.1122	-1.04897e-05	0.000148032	Hydrogenophilaceae	3.92319	2.77325e-06	-12.7955	-3.54851e-05	0.000454049			Pelobacteraceae	0.850405	1.02586e-06	-13.79	-1.41466e-05	0.000195081		Dermacoccaceae	5.25633	3.90319e-06	-12.4537	-4.86092e-05	0.000605365		Erysipelotrichaceae	0.507076	5.72144e-07	-14.3739	-8.22393e-06	0.00011821		Brachyspiraceae	0.372616	4.67962e-07
Microcystaceae	14.8555	1.10786e-05	-11.4105	-0.000126412	0.00144243	Rubrobacteraceae	0.559808	5.2116e-07	-14.4672	-7.53974e-06	0.000109079	Pelobacteraceae	0.718464	7.70881e-07	-14.0757	-1.08507e-05	0.000152732	Brachyspiraceae	0.502891	3.55486e-07	-14.8498	-5.27889e-06	7.83904e-05			Haliangiaceae	14.9199	1.79982e-05	-10.9252	-0.000196634	0.00214828		Alicyclobacillaceae	16.2266	1.20494e-05	-11.3265	-0.000136477	0.00154581		Thermobaculaceae	1.49747	1.68963e-06	-13.291	-2.24568e-05	0.000298474		Pelobacteraceae	1.17199	1.47188e-06
Moritellaceae	7.09415	5.29052e-06	-12.1496	-6.42777e-05	0.000780948	Paraprevotellaceae	13.2522	1.23373e-05	-11.3029	-0.000139447	0.00157615	Haliangiaceae	1.49712	1.60634e-06	-13.3416	-2.14311e-05	0.000285924	Pelobacteraceae	0.338605	2.39355e-07	-15.2453	-3.64904e-06	5.56308e-05			Cryomorphaceae	2.6671	3.21737e-06	-12.6469	-4.069e-05	0.000514604		Alcanivoracaceae	8.40211	6.23915e-06	-11.9847	-7.47742e-05	0.000896143		Nitrosomonadaceae	0.253538	2.86072e-07	-15.067	-4.31026e-06	6.49427e-05		Haliangiaceae	48.3826	6.07628e-05
Anaeroplasmataceae	6.57839	4.90588e-06	-12.2251	-5.99748e-05	0.000733196	Opitutaceae	1.09765	1.02187e-06	-13.7939	-1.40956e-05	0.000194433	Dermacoccaceae	1.60871	1.72607e-06	-13.2697	-2.29044e-05	0.000303933	Haliangiaceae	1.14934	8.1245e-07	-14.0232	-1.13932e-05	0.000159769			Dermacoccaceae	1.49739	1.80632e-06	-13.2242	-2.38872e-05	0.00031589		Waddliaceae	40.326	2.99449e-05	-10.4162	-0.00031191	0.0032489		Leptospiraceae	0.253538	2.86072e-07	-15.067	-4.31026e-06	6.49427e-05		Cryomorphaceae	99.8263	0.00012537
Solibacteraceae	3.73142	2.78274e-06	-12.7921	-3.5597e-05	0.000455359	Aminiphilaceae	2.21727	2.06419e-06	-13.0908	-2.70219e-05	0.000353737	Alicyclobacillaceae	1.94507	2.08697e-06	-13.0798	-2.72972e-05	0.000357042	Cryomorphaceae	0.335261	2.36991e-07	-15.2552	-3.61535e-06	5.51531e-05			Alcanivoracaceae	1.5341	1.85061e-06	-13.2	-2.44281e-05	0.00032245		Microcystaceae	2.60913	1.93746e-06	-13.1541	-2.54856e-05	0.000335241		Ekhidnaceae	0.507076	5.72144e-07	-14.3739	-8.22393e-06	0.00011821		Dermacoccaceae	1.32084	1.65882e-06
Leptospiraceae	10.3015	7.68241e-06	-11.7766	-9.04725e-05	0.00106546	Thermovenabulum	1.32425	1.23283e-06	-13.6062	-1.67741e-05	0.000228232	Alcanivoracaceae	7.27871	7.80974e-06	-11.7601	-9.18436e-05	0.00108009	Dermacoccaceae	3.92319	2.77325e-06	-12.7955	-3.54851e-05	0.000454049			Waddliaceae	86.8269	0.000104741	-9.16402	-0.000959848	0.00879607		Moritellaceae	0.345739	2.56735e-07	-15.1752	-3.89602e-06	5.91229e-05		Paraprevotellaceae	0.787717	8.88796e-07	-13.9334	-1.2384e-05	0.000172551		Alicyclobacillaceae	0.57929	7.27521e-07
Opitutaceae	1.14407	8.53197e-07	-13.9743	-1.19228e-05	0.000166613	Archaeoglobaceae	1.74478	1.62432e-06	-13.3304	-2.16529e-05	0.000288642	Waddliaceae	0.546687	5.86571e-07	-14.349	-8.41669e-06	0.000120771	Alicyclobacillaceae	1.17341	8.29468e-07	-14.0025	-1.16146e-05	0.000162633			Microcystaceae	4.23151	5.10455e-06	-12.1854	-6.22009e-05	0.000757941		Erysipelotrichaceae	3.10919	2.30879e-06	-12.9788	-2.99653e-05	0.000388913		Opitutaceae	0.760615	8.58216e-07	-13.9684	-1.19879e-05	0.000167452		Waddliaceae	23.7056	2.97715e-05
Pedosphaeraceae	0.840683	6.26946e-07	-14.2824	-8.9543e-06	0.000127889	Kouleothrixaceae	10.2099	9.50505e-06	-11.5637	-0.000109913	0.001271	Microcystaceae	3.71614	3.98726e-06	-12.4324	-4.95712e-05	0.00061629	Alcanivoracaceae	5.89061	4.16399e-06	-12.389	-5.15878e-05	0.000639124			Moritellaceae	0.666057	8.03477e-07	-14.0343	-1.12762e-05	0.000158254		Nitriliruptoraceae	4.14887	3.08082e-06	-12.6903	-3.90966e-05	0.000496148		Myxococcaceae	0.507076	5.72144e-07	-14.3739	-8.22393e-06	0.00011821		Microcystaceae	0.799375	1.00392e-06
Myxococcaceae	0.840683	6.26946e-07	-14.2824	-8.9543e-06	0.000127889	Cardiobacteriaceae	34.331	3.19608e-05	-10.351	-0.000330827	0.00342439	Moritellaceae	37.7763	4.05324e-05	-10.1134	-0.00040992	0.00414569	Waddliaceae	2.80476	1.98265e-06	-13.1311	-2.60343e-05	0.000341858			Erysipelotrichaceae	0.425921	5.13796e-07	-14.4814	-7.44051e-06	0.000107749		Halobacteriaceae	2.07444	1.54041e-06	-13.3835	-2.0616e-05	0.000275914		Anaerobrancaceae	1.92658	2.1738e-06	-13.039	-2.83443e-05	0.000369582		Moritellaceae	0.592701	7.44362e-07
Aminiphilaceae	3.3801	2.52074e-06	-12.891	-3.24947e-05	0.000418888	Turicibacteraceae	6.27788	5.84447e-06	-12.05	-7.0426e-05	0.000848634	Erysipelotrichaceae	13.3242	1.42963e-05	-11.1555	-0.000159482	0.0017791	Microcystaceae	2.66135	1.88127e-06	-13.1836	-2.48019e-05	0.000326977			Thermobaculaceae	0.203423	2.45393e-07	-15.2204	-3.73498e-06	5.68479e-05		Xenococcaceae	0.690493	5.12739e-07	-14.4835	-7.42625e-06	0.000107558		Gemmatimonadaceae	1.04125	1.17487e-06	-13.6544	-1.60421e-05	0.000219044		Erysipelotrichaceae	0.467324	5.86904e-07
Methanocorpusculaceae	1.41272	1.05354e-06	-13.7634	-1.45003e-05	0.000199573	Gemmatimonadaceae	0.679799	6.32868e-07	-14.273	-9.03293e-06	0.000128927	Xenococcaceae	1.33536	1.43279e-06	-13.4559	-1.92794e-05	0.000259422	Moritellaceae	23.5589	1.66534e-05	-11.0029	-0.000183236	0.00201613			Xenococcaceae	0.222498	2.68404e-07	-15.1308	-4.06115e-06	6.14484e-05		Nitrosomonadaceae	1.03673	7.6984e-07	-14.0771	-1.08371e-05	0.000152555		Chlamydiaceae	0.253538	2.86072e-07	-15.067	-4.31026e-06	6.49427e-05		Thermobaculaceae	0.179519	2.25455e-07
Archaeoglobaceae	0.286017	2.13299e-07	-15.3606	-3.2764e-06	5.03274e-05	Sulfolobaceae	1.67942	1.56348e-06	-13.3686	-2.09015e-05	0.000279424	Paraprevotellaceae	7.24766	7.77643e-06	-11.7644	-9.14851e-05	0.00107627	Erysipelotrichaceae	1.00913	7.13337e-07	-14.1533	-1.00961e-05	0.000142893			Leptospiraceae	0.425921	5.13796e-07	-14.4814	-7.44051e-06	0.000107749		Leptospiraceae	0.691479	5.13471e-07	-14.4821	-7.43612e-06	0.00010769		Fibrobacteraceae	0.507076	5.72144e-07	-14.3739	-8.22393e-06	0.00011821		Xenococcaceae	21.1014	2.65008e-05
Kouleothrixaceae	5.90215	4.40157e-06	-12.3335	-5.4287e-05	0.000669552		1.07416e+06					Aminiphilaceae	2.49895	2.68126e-06	-12.8292	-3.43985e-05	0.000441306	Thermobaculaceae	0.335261	2.36991e-07	-15.2552	-3.61535e-06	5.51531e-05			Rubrobacteraceae	0.406846	4.90786e-07	-14.5273	-7.12977e-06	0.000103576		Rubrobacteraceae	0.536661	3.98508e-07	-14.7355	-5.87223e-06	8.65305e-05		Total	886274	1	-2076.19	-2.46685	8.54886		Solibacteraceae	0.772387	9.70028e-07
Fibrobacteraceae	1.1267	8.40245e-07	-13.9896	-1.17547e-05	0.000164443							Chthonomonadaceae	2.2256	2.38798e-06	-12.9451	-3.09125e-05	0.000400164	Xenococcaceae	1.6763	1.18495e-06	-13.6458	-1.61697e-05	0.000220648			Paraprevotellaceae	2.47635	2.98727e-06	-12.7212	-3.80015e-05	0.000483423		Halothiobacillaceae	0.536661	3.98508e-07	-14.7355	-5.87223e-06	8.65305e-05		richness	215						Nitrosomonadaceae	1.09069	1.36978e-06
Synechococcaceae	0.286017	2.13299e-07	-15.3606	-3.2764e-06	5.03274e-05							Koribacteraceae	0.667681	7.16393e-07	-14.149	-1.01363e-05	0.000143418	Solibacteraceae	0.605505	4.28023e-07	-14.6641	-6.27656e-06	9.20401e-05			Balneolaceae	0.424484	5.12062e-07	-14.4848	-7.41713e-06	0.000107436		Ekhidnaceae	6.63534	4.9272e-06	-12.2207	-6.0214e-05	0.00073586		SS	8.54886						Leptospiraceae	0.426759	5.35959e-07
Total	1.34092e+06	1	-2142.06	-2.4158	8.36611	Total	1.07416e+06	1	-2088.49	-2.05816	7.4676	Anaerobrancaceae	3.99545	4.28695e-06	-12.3599	-5.29864e-05	0.000654908	Nitrosomonadaceae	2.23031	1.57658e-06	-13.3603	-2.10635e-05	0.000281413			Opitutaceae	1.33211	1.60695e-06	-13.3412	-2.14386e-05	0.000286017		Paraprevotellaceae	0.690493	5.12739e-07	-14.4835	-7.42625e-06	0.000107558		SQ	6.08534						Paraprevotellaceae	1.47321	1.85017e-06
richness	218					richness	215					Cardiobacteriaceae	188.429	0.000202176	-8.50637	-0.00171979	0.0146291	Leptospiraceae	0.16763	1.18495e-07	-15.9484	-1.88981e-06	3.01395e-05			Myxococcaceae	0.663182	8.00009e-07	-14.0386	-1.1231e-05	0.000157669		Opitutaceae	17.5754	1.30509e-05	-11.2467	-0.000146779	0.00165077		H	2.46685						Opitutaceae	2.96735	3.72665e-06
SS	8.36611					SS	7.4676					Turicibacteraceae	10.8397	1.16305e-05	-11.3619	-0.000132144	0.00150141	Rubrobacteraceae	0.16763	1.18495e-07	-15.9484	-1.88981e-06	3.01395e-05			Aminiphilaceae	2.22498	2.68404e-06	-12.8282	-3.44313e-05	0.000441691		Aminiphilaceae	2.11005	1.56686e-06	-13.3664	-2.09433e-05	0.000279937		S2H	2.77978e-06						Pedosphaeraceae	0.386193	4.85014e-07
SQ	5.83609					SQ	4.23603					Gemmatimonadaceae	1.73191	1.85827e-06	-13.1959	-2.45215e-05	0.000323582	Paraprevotellaceae	4.18021	2.95493e-06	-12.732	-3.76222e-05	0.000479008			Methanocorpusculaceae	0.221061	2.6667e-07	-15.1373	-4.03665e-06	6.11037e-05		Koribacteraceae	1.03574	7.69108e-07	-14.078	-1.08275e-05	0.00015243									Aminiphilaceae	0.233662	2.93452e-07
H	2.4158					H	2.05816					Blattabacteriaceae	0.546687	5.86571e-07	-14.349	-8.41669e-06	0.000120771	Opitutaceae	0.335261	2.36991e-07	-15.2552	-3.61535e-06	5.51531e-05			Thermoproteaceae	0.424484	5.12062e-07	-14.4848	-7.41713e-06	0.000107436		Archaeoglobaceae	0.345739	2.56735e-07	-15.1752	-3.89602e-06	5.91229e-05									Cardiobacteriaceae	1.1854	1.48872e-06
S2H	1.88684e-06					S2H	3.00856e-06					Methanosarcinaceae	0.667681	7.16393e-07	-14.149	-1.01363e-05	0.000143418	Pedosphaeraceae	0.335261	2.36991e-07	-15.2552	-3.61535e-06	5.51531e-05			Kouleothrixaceae	0.444996	5.36807e-07	-14.4376	-7.75022e-06	0.000111895		Anaerobrancaceae	0.690493	5.12739e-07	-14.4835	-7.42625e-06	0.000107558									Planctomycetaceae	0.57929	7.27521e-07
												Total	932004	1	-2146.96	-2.52334	9.24373	Aminiphilaceae	2.02174	1.42914e-06	-13.4584	-1.9234e-05	0.00025886			Anaerobrancaceae	0.425921	5.13796e-07	-14.4814	-7.44051e-06	0.000107749		Cardiobacteriaceae	3.45444	2.56516e-06	-12.8735	-3.30225e-05	0.000425115									Turicibacteraceae	1.43615	1.80364e-06
												richness	224					Thermovenabulum	1.00913	7.13337e-07	-14.1533	-1.00961e-05	0.000142893			Cardiobacteriaceae	7.9625	9.60531e-06	-11.5532	-0.000110972	0.00128208		Planctomycetaceae	1.03574	7.69108e-07	-14.078	-1.08275e-05	0.00015243									Gemmatimonadaceae	1.25664	1.57819e-06
												SS	9.24373					Thermoproteaceae	0.16763	1.18495e-07	-15.9484	-1.88981e-06	3.01395e-05			Planctomycetaceae	0.888555	1.07188e-06	-13.7461	-1.47342e-05	0.000202537		Turicibacteraceae	3.52763	2.61951e-06	-12.8525	-3.36673e-05	0.00043271									Fibrobacteraceae	0.233662	2.93452e-07
												SQ	6.36725					Koribacteraceae	0.670521	4.73982e-07	-14.5621	-6.90217e-06	0.00010051			Turicibacteraceae	0.648419	7.822e-07	-14.0612	-1.09986e-05	0.000154654		Gemmatimonadaceae	1.57339	1.16835e-06	-13.6599	-1.59595e-05	0.000218006									Hahellaceae	0.193097	2.42507e-07
												H	2.52334					Archaeoglobaceae	0.506235	3.5785e-07	-14.8432	-5.31162e-06	7.88412e-05			Gemmatimonadaceae	0.203423	2.45393e-07	-15.2204	-3.73498e-06	5.68479e-05		Total	1.34668e+06	1	-2163.64	-2.8002	10.1091									Oscillochloridaceae	0.772387	9.70028e-07
												S2H	3.08646e-06					Anaerobrancaceae	0.335261	2.36991e-07	-15.2552	-3.61535e-06	5.51531e-05			Fibrobacteraceae	0.203423	2.45393e-07	-15.2204	-3.73498e-06	5.68479e-05		richness	228													Total	796253	1
																		Cardiobacteriaceae	2.53786	1.79398e-06	-13.2311	-2.37363e-05	0.000314056			Total	828969	1	-2257.05	-2.55476	8.7972		SS	10.1091													richness	229
ANOVA data																		Planctomycetaceae	0.335261	2.36991e-07	-15.2552	-3.61535e-06	5.51531e-05			richness	230						SQ	7.84109													SS	10.3146
	hay!	Treat!	rich	H index														Turicibacteraceae	0.335261	2.36991e-07	-15.2552	-3.61535e-06	5.51531e-05			SS	8.7972						H	2.8002													SQ	8.10964
	PRG	D	218	2														Gemmatimonadaceae	0.335261	2.36991e-07	-15.2552	-3.61535e-06	5.51531e-05			SQ	6.52678						S2H	1.68421e-06													H	2.84774
	PRG	SS	215	2														Blattabacteriaceae	0.540488	3.82064e-07	-14.7777	-5.64601e-06	8.3435e-05			H	2.55476																				S2H	2.76933e-06
	PRG	M	224	3														Crenotrichaceae	0.338605	2.39355e-07	-15.2453	-3.64904e-06	5.56308e-05			S2H	2.739e-06
	PRG	LS	238	2.1														Oscillochloridaceae	0.502891	3.55486e-07	-14.8498	-5.27889e-06	7.83904e-05
	MC	D	230	2.6														Sulfolobaceae	1.34104	9.47964e-07	-13.8689	-1.31473e-05	0.000182339
	MC	SS	215	2.5														Total	1.41466e+06	1	-2483.9	-2.13947	7.45183
	MC	M	229	2.8														richness	238
	MC	LS	216	2.2														SS	7.45183
	MS	D	228	2.8														SQ	4.57734
	MS	SS	236	2.9														H	2.13947
	MS	M	245	3														S2H	6.71231e+06
	MS	LS	236	2.8
[truncated: 27 more columns]

## Sheet: Families for Jaccard
PRGD	MSD	MCD				PRGD	PRG1.5		PRGD	PRG9		PRGD	PRG16		MCD	MC1.5		MCD	MC9		MCD	MC16		MSD	MS1.5		MSD	MS9		MSD	MS16
Pseudomonadaceae	Pseudomonadaceae	Pseudomonadaceae				Pseudomonadaceae	Pseudomonadaceae		Pseudomonadaceae	Pseudomonadaceae		Pseudomonadaceae	Pseudomonadaceae		Pseudomonadaceae	Pseudomonadaceae		Pseudomonadaceae	Pseudomonadaceae		Pseudomonadaceae	Pseudomonadaceae		Pseudomonadaceae	Pseudomonadaceae		Pseudomonadaceae	Pseudomonadaceae		Pseudomonadaceae	Pseudomonadaceae
Sphingomonadaceae	Sphingomonadaceae	Sphingomonadaceae				Sphingomonadaceae	Sphingomonadaceae		Sphingomonadaceae	Sphingomonadaceae		Sphingomonadaceae	Sphingomonadaceae		Sphingomonadaceae	Sphingomonadaceae		Sphingomonadaceae	Sphingomonadaceae		Sphingomonadaceae	Sphingomonadaceae		Sphingomonadaceae	Sphingomonadaceae		Sphingomonadaceae	Sphingomonadaceae		Sphingomonadaceae	Sphingomonadaceae
Rivulariaceae	Rivulariaceae	Rivulariaceae				Rivulariaceae	Rivulariaceae		Rivulariaceae	Rivulariaceae		Rivulariaceae	Rivulariaceae		Rivulariaceae	Rivulariaceae		Rivulariaceae	Rivulariaceae		Rivulariaceae	Rivulariaceae		Rivulariaceae	Rivulariaceae		Rivulariaceae	Rivulariaceae		Rivulariaceae	Rivulariaceae
Enterobacteriaceae	Enterobacteriaceae	Enterobacteriaceae				Enterobacteriaceae	Enterobacteriaceae		Enterobacteriaceae	Enterobacteriaceae		Enterobacteriaceae	Enterobacteriaceae		Enterobacteriaceae	Enterobacteriaceae		Enterobacteriaceae	Enterobacteriaceae		Enterobacteriaceae	Enterobacteriaceae		Enterobacteriaceae	Enterobacteriaceae		Enterobacteriaceae	Enterobacteriaceae		Enterobacteriaceae	Enterobacteriaceae
Oxalobacteraceae	Oxalobacteraceae	Oxalobacteraceae				Oxalobacteraceae	Oxalobacteraceae		Oxalobacteraceae	Oxalobacteraceae		Oxalobacteraceae	Oxalobacteraceae		Oxalobacteraceae	Oxalobacteraceae		Oxalobacteraceae	Oxalobacteraceae		Oxalobacteraceae	Oxalobacteraceae		Oxalobacteraceae	Oxalobacteraceae		Oxalobacteraceae	Oxalobacteraceae		Oxalobacteraceae	Oxalobacteraceae
Flexibacteraceae	Flexibacteraceae	Flexibacteraceae				Flexibacteraceae	Flexibacteraceae		Flexibacteraceae	Flexibacteraceae		Flexibacteraceae	Flexibacteraceae		Flexibacteraceae	Flexibacteraceae		Flexibacteraceae	Flexibacteraceae		Flexibacteraceae	Flexibacteraceae		Flexibacteraceae	Flexibacteraceae		Flexibacteraceae	Flexibacteraceae		Flexibacteraceae	Flexibacteraceae
Microbacteriaceae	Microbacteriaceae	Microbacteriaceae				Microbacteriaceae	Microbacteriaceae		Microbacteriaceae	Microbacteriaceae		Microbacteriaceae	Microbacteriaceae		Microbacteriaceae	Microbacteriaceae		Microbacteriaceae	Microbacteriaceae		Microbacteriaceae	Microbacteriaceae		Microbacteriaceae	Microbacteriaceae		Microbacteriaceae	Microbacteriaceae		Microbacteriaceae	Microbacteriaceae
Methylobacteriaceae	Methylobacteriaceae	Methylobacteriaceae				Methylobacteriaceae	Methylobacteriaceae		Methylobacteriaceae	Methylobacteriaceae		Methylobacteriaceae	Methylobacteriaceae		Methylobacteriaceae	Methylobacteriaceae		Methylobacteriaceae	Methylobacteriaceae		Methylobacteriaceae	Methylobacteriaceae		Methylobacteriaceae	Methylobacteriaceae		Methylobacteriaceae	Methylobacteriaceae		Methylobacteriaceae	Methylobacteriaceae
Rickettsiaceae	Rickettsiaceae	Rickettsiaceae				Rickettsiaceae	Rickettsiaceae		Rickettsiaceae	Rickettsiaceae		Rickettsiaceae	Rickettsiaceae		Rickettsiaceae	Rickettsiaceae		Rickettsiaceae	Rickettsiaceae		Rickettsiaceae	Rickettsiaceae		Rickettsiaceae	Rickettsiaceae		Rickettsiaceae	Rickettsiaceae		Rickettsiaceae	Rickettsiaceae
Sphingobacteriaceae	Sphingobacteriaceae	Sphingobacteriaceae				Sphingobacteriaceae	Sphingobacteriaceae		Sphingobacteriaceae	Sphingobacteriaceae		Sphingobacteriaceae	Sphingobacteriaceae		Sphingobacteriaceae	Sphingobacteriaceae		Sphingobacteriaceae	Sphingobacteriaceae		Sphingobacteriaceae	Sphingobacteriaceae		Sphingobacteriaceae	Sphingobacteriaceae		Sphingobacteriaceae	Sphingobacteriaceae		Sphingobacteriaceae	Sphingobacteriaceae
Rhizobiaceae	Rhizobiaceae	Rhizobiaceae				Rhizobiaceae	Rhizobiaceae		Rhizobiaceae	Rhizobiaceae		Rhizobiaceae	Rhizobiaceae		Rhizobiaceae	Rhizobiaceae		Rhizobiaceae	Rhizobiaceae		Rhizobiaceae	Rhizobiaceae		Rhizobiaceae	Rhizobiaceae		Rhizobiaceae	Rhizobiaceae		Rhizobiaceae	Rhizobiaceae
Nocardiaceae	Nocardiaceae	Nocardiaceae				Nocardiaceae	Nocardiaceae		Nocardiaceae	Nocardiaceae		Nocardiaceae	Nocardiaceae		Nocardiaceae	Nocardiaceae		Nocardiaceae	Nocardiaceae		Nocardiaceae	Nocardiaceae		Nocardiaceae	Nocardiaceae		Nocardiaceae	Nocardiaceae		Nocardiaceae	Nocardiaceae
Comamonadaceae	Comamonadaceae	Comamonadaceae				Comamonadaceae	Comamonadaceae		Comamonadaceae	Comamonadaceae		Comamonadaceae	Comamonadaceae		Comamonadaceae	Comamonadaceae		Comamonadaceae	Comamonadaceae		Comamonadaceae	Comamonadaceae		Comamonadaceae	Comamonadaceae		Comamonadaceae	Comamonadaceae		Comamonadaceae	Comamonadaceae
Nocardioidaceae	Nocardioidaceae	Nocardioidaceae				Nocardioidaceae	Nocardioidaceae		Nocardioidaceae	Nocardioidaceae		Nocardioidaceae	Nocardioidaceae		Nocardioidaceae	Nocardioidaceae		Nocardioidaceae	Nocardioidaceae		Nocardioidaceae	Nocardioidaceae		Nocardioidaceae	Nocardioidaceae		Nocardioidaceae	Nocardioidaceae		Nocardioidaceae	Nocardioidaceae
Flavobacteriaceae	Flavobacteriaceae	Flavobacteriaceae				Flavobacteriaceae	Flavobacteriaceae		Flavobacteriaceae	Flavobacteriaceae		Flavobacteriaceae	Flavobacteriaceae		Flavobacteriaceae	Flavobacteriaceae		Flavobacteriaceae	Flavobacteriaceae		Flavobacteriaceae	Flavobacteriaceae		Flavobacteriaceae	Flavobacteriaceae		Flavobacteriaceae	Flavobacteriaceae		Flavobacteriaceae	Flavobacteriaceae
Cellulomonadaceae	Cellulomonadaceae	Cellulomonadaceae				Cellulomonadaceae	Cellulomonadaceae		Cellulomonadaceae	Cellulomonadaceae		Cellulomonadaceae	Cellulomonadaceae		Cellulomonadaceae	Cellulomonadaceae		Cellulomonadaceae	Cellulomonadaceae		Cellulomonadaceae	Cellulomonadaceae		Cellulomonadaceae	Cellulomonadaceae		Cellulomonadaceae	Cellulomonadaceae		Cellulomonadaceae	Cellulomonadaceae
Caulobacteraceae	Caulobacteraceae	Caulobacteraceae				Caulobacteraceae	Caulobacteraceae		Caulobacteraceae	Caulobacteraceae		Caulobacteraceae	Caulobacteraceae		Caulobacteraceae	Caulobacteraceae		Caulobacteraceae	Caulobacteraceae		Caulobacteraceae	Caulobacteraceae		Caulobacteraceae	Caulobacteraceae		Caulobacteraceae	Caulobacteraceae		Caulobacteraceae	Caulobacteraceae
Aurantimonadaceae	Aurantimonadaceae	Aurantimonadaceae				Aurantimonadaceae	Aurantimonadaceae		Aurantimonadaceae	Aurantimonadaceae		Aurantimonadaceae	Aurantimonadaceae		Aurantimonadaceae	Aurantimonadaceae		Aurantimonadaceae	Aurantimonadaceae		Aurantimonadaceae	Aurantimonadaceae		Aurantimonadaceae	Aurantimonadaceae		Aurantimonadaceae	Aurantimonadaceae		Aurantimonadaceae	Aurantimonadaceae
Kineosporiaceae	Kineosporiaceae	Kineosporiaceae				Kineosporiaceae	Kineosporiaceae		Kineosporiaceae	Kineosporiaceae		Kineosporiaceae	Kineosporiaceae		Kineosporiaceae	Kineosporiaceae		Kineosporiaceae	Kineosporiaceae		Kineosporiaceae	Kineosporiaceae		Kineosporiaceae	Kineosporiaceae		Kineosporiaceae	Kineosporiaceae		Kineosporiaceae	Kineosporiaceae
Deinococcaceae	Deinococcaceae	Deinococcaceae				Deinococcaceae	Deinococcaceae		Deinococcaceae	Deinococcaceae		Deinococcaceae	Deinococcaceae		Deinococcaceae	Deinococcaceae		Deinococcaceae	Deinococcaceae		Deinococcaceae	Deinococcaceae		Deinococcaceae	Deinococcaceae		Deinococcaceae	Deinococcaceae		Deinococcaceae	Deinococcaceae
Geodermatophilaceae	Geodermatophilaceae	Geodermatophilaceae				Geodermatophilaceae	Geodermatophilaceae		Geodermatophilaceae	Geodermatophilaceae		Geodermatophilaceae	Geodermatophilaceae		Geodermatophilaceae	Geodermatophilaceae		Geodermatophilaceae	Geodermatophilaceae		Geodermatophilaceae	Geodermatophilaceae		Geodermatophilaceae	Geodermatophilaceae		Geodermatophilaceae	Geodermatophilaceae		Geodermatophilaceae	Geodermatophilaceae
Leuconostocaceae	Leuconostocaceae	Leuconostocaceae				Leuconostocaceae	Leuconostocaceae		Leuconostocaceae	Leuconostocaceae		Leuconostocaceae	Leuconostocaceae		Leuconostocaceae	Leuconostocaceae		Leuconostocaceae	Leuconostocaceae		Leuconostocaceae	Leuconostocaceae		Leuconostocaceae	Leuconostocaceae		Leuconostocaceae	Leuconostocaceae		Leuconostocaceae	Leuconostocaceae
Phyllobacteriaceae	Phyllobacteriaceae	Phyllobacteriaceae				Phyllobacteriaceae	Phyllobacteriaceae		Phyllobacteriaceae	Phyllobacteriaceae		Phyllobacteriaceae	Phyllobacteriaceae		Phyllobacteriaceae	Phyllobacteriaceae		Phyllobacteriaceae	Phyllobacteriaceae		Phyllobacteriaceae	Phyllobacteriaceae		Phyllobacteriaceae	Phyllobacteriaceae		Phyllobacteriaceae	Phyllobacteriaceae		Phyllobacteriaceae	Phyllobacteriaceae
Hyphomicrobiaceae	Hyphomicrobiaceae	Hyphomicrobiaceae				Hyphomicrobiaceae	Hyphomicrobiaceae		Hyphomicrobiaceae	Hyphomicrobiaceae		Hyphomicrobiaceae	Hyphomicrobiaceae		Hyphomicrobiaceae	Hyphomicrobiaceae		Hyphomicrobiaceae	Hyphomicrobiaceae		Hyphomicrobiaceae	Hyphomicrobiaceae		Hyphomicrobiaceae	Hyphomicrobiaceae		Hyphomicrobiaceae	Hyphomicrobiaceae		Hyphomicrobiaceae	Hyphomicrobiaceae
Xanthomonadaceae	Xanthomonadaceae	Xanthomonadaceae				Xanthomonadaceae	Xanthomonadaceae		Xanthomonadaceae	Xanthomonadaceae		Xanthomonadaceae	Xanthomonadaceae		Xanthomonadaceae	Xanthomonadaceae		Xanthomonadaceae	Xanthomonadaceae		Xanthomonadaceae	Xanthomonadaceae		Xanthomonadaceae	Xanthomonadaceae		Xanthomonadaceae	Xanthomonadaceae		Xanthomonadaceae	Xanthomonadaceae
Mycoplasmataceae	Mycoplasmataceae	Mycoplasmataceae				Mycoplasmataceae	Mycoplasmataceae		Mycoplasmataceae	Mycoplasmataceae		Mycoplasmataceae	Mycoplasmataceae		Mycoplasmataceae	Mycoplasmataceae		Mycoplasmataceae	Mycoplasmataceae		Mycoplasmataceae	Mycoplasmataceae		Mycoplasmataceae	Mycoplasmataceae		Mycoplasmataceae	Mycoplasmataceae		Mycoplasmataceae	Mycoplasmataceae
Rhodospirillaceae	Rhodospirillaceae	Rhodospirillaceae				Rhodospirillaceae	Rhodospirillaceae		Rhodospirillaceae	Rhodospirillaceae		Rhodospirillaceae	Rhodospirillaceae		Rhodospirillaceae	Rhodospirillaceae		Rhodospirillaceae	Rhodospirillaceae		Rhodospirillaceae	Rhodospirillaceae		Rhodospirillaceae	Rhodospirillaceae		Rhodospirillaceae	Rhodospirillaceae		Rhodospirillaceae	Rhodospirillaceae
Pseudonocardiaceae	Pseudonocardiaceae	Pseudonocardiaceae				Pseudonocardiaceae	Pseudonocardiaceae		Pseudonocardiaceae	Pseudonocardiaceae		Pseudonocardiaceae	Pseudonocardiaceae		Pseudonocardiaceae	Pseudonocardiaceae		Pseudonocardiaceae	Pseudonocardiaceae		Pseudonocardiaceae	Pseudonocardiaceae		Pseudonocardiaceae	Pseudonocardiaceae		Pseudonocardiaceae	Pseudonocardiaceae		Pseudonocardiaceae	Pseudonocardiaceae
Heliobacteriaceae	Heliobacteriaceae	Heliobacteriaceae				Heliobacteriaceae	Heliobacteriaceae		Heliobacteriaceae	Heliobacteriaceae		Heliobacteriaceae	Heliobacteriaceae		Heliobacteriaceae	Heliobacteriaceae		Heliobacteriaceae	Heliobacteriaceae		Heliobacteriaceae	Heliobacteriaceae		Heliobacteriaceae	Heliobacteriaceae		Heliobacteriaceae	Heliobacteriaceae		Heliobacteriaceae	Heliobacteriaceae
Mycobacteriaceae	Mycobacteriaceae	Mycobacteriaceae				Mycobacteriaceae	Mycobacteriaceae		Mycobacteriaceae	Mycobacteriaceae		Mycobacteriaceae	Mycobacteriaceae		Mycobacteriaceae	Mycobacteriaceae		Mycobacteriaceae	Mycobacteriaceae		Mycobacteriaceae	Mycobacteriaceae		Mycobacteriaceae	Mycobacteriaceae		Mycobacteriaceae	Mycobacteriaceae		Mycobacteriaceae	Mycobacteriaceae
Acetobacteraceae	Acetobacteraceae	Acetobacteraceae				Acetobacteraceae	Acetobacteraceae		Acetobacteraceae	Acetobacteraceae		Acetobacteraceae	Acetobacteraceae		Acetobacteraceae	Acetobacteraceae		Acetobacteraceae	Acetobacteraceae		Acetobacteraceae	Acetobacteraceae		Acetobacteraceae	Acetobacteraceae		Acetobacteraceae	Acetobacteraceae		Acetobacteraceae	Acetobacteraceae
Oceanospirillaceae	Oceanospirillaceae	Oceanospirillaceae				Oceanospirillaceae	Oceanospirillaceae		Oceanospirillaceae	Oceanospirillaceae		Oceanospirillaceae	Oceanospirillaceae		Oceanospirillaceae	Oceanospirillaceae		Oceanospirillaceae	Oceanospirillaceae		Oceanospirillaceae	Oceanospirillaceae		Oceanospirillaceae	Oceanospirillaceae		Oceanospirillaceae	Oceanospirillaceae		Oceanospirillaceae	Oceanospirillaceae
Chitinophagaceae	Chitinophagaceae	Chitinophagaceae				Chitinophagaceae	Chitinophagaceae		Chitinophagaceae	Chitinophagaceae		Chitinophagaceae	Chitinophagaceae		Chitinophagaceae	Chitinophagaceae		Chitinophagaceae	Chitinophagaceae		Chitinophagaceae	Chitinophagaceae		Chitinophagaceae	Chitinophagaceae		Chitinophagaceae	Chitinophagaceae		Chitinophagaceae	Chitinophagaceae
Nostocaceae	Nostocaceae	Nostocaceae				Nostocaceae	Nostocaceae		Nostocaceae	Nostocaceae		Nostocaceae	Nostocaceae		Nostocaceae	Nostocaceae		Nostocaceae	Nostocaceae		Nostocaceae	Nostocaceae		Nostocaceae	Nostocaceae		Nostocaceae	Nostocaceae		Nostocaceae	Nostocaceae
Xanthobacteraceae	Xanthobacteraceae	Xanthobacteraceae				Xanthobacteraceae	Xanthobacteraceae		Xanthobacteraceae	Xanthobacteraceae		Xanthobacteraceae	Xanthobacteraceae		Xanthobacteraceae	Xanthobacteraceae		Xanthobacteraceae	Xanthobacteraceae		Xanthobacteraceae	Xanthobacteraceae		Xanthobacteraceae	Xanthobacteraceae		Xanthobacteraceae	Xanthobacteraceae		Xanthobacteraceae	Xanthobacteraceae
Phormidiaceae	Phormidiaceae	Phormidiaceae				Phormidiaceae	Phormidiaceae		Phormidiaceae	Phormidiaceae		Phormidiaceae	Phormidiaceae		Phormidiaceae	Phormidiaceae		Phormidiaceae	Phormidiaceae		Phormidiaceae	Phormidiaceae		Phormidiaceae	Phormidiaceae		Phormidiaceae	Phormidiaceae		Phormidiaceae	Phormidiaceae
Aeromonadaceae	Aeromonadaceae	Aeromonadaceae				Aeromonadaceae	Aeromonadaceae		Aeromonadaceae	Aeromonadaceae		Aeromonadaceae	Aeromonadaceae		Aeromonadaceae	Aeromonadaceae		Aeromonadaceae	Aeromonadaceae		Aeromonadaceae	Aeromonadaceae		Aeromonadaceae	Aeromonadaceae		Aeromonadaceae	Aeromonadaceae		Aeromonadaceae	Aeromonadaceae
Rhodocyclaceae	Rhodocyclaceae	Rhodocyclaceae				Rhodocyclaceae	Rhodocyclaceae		Rhodocyclaceae	Rhodocyclaceae		Rhodocyclaceae	Rhodocyclaceae		Rhodocyclaceae	Rhodocyclaceae		Rhodocyclaceae	Rhodocyclaceae		Rhodocyclaceae	Rhodocyclaceae		Rhodocyclaceae	Rhodocyclaceae		Rhodocyclaceae	Rhodocyclaceae		Rhodocyclaceae	Rhodocyclaceae
Williamsiaceae	Williamsiaceae	Williamsiaceae				Williamsiaceae	Williamsiaceae		Williamsiaceae	Williamsiaceae		Williamsiaceae	Williamsiaceae		Williamsiaceae	Williamsiaceae		Williamsiaceae	Williamsiaceae		Williamsiaceae	Williamsiaceae		Williamsiaceae	Williamsiaceae		Williamsiaceae	Williamsiaceae		Williamsiaceae	Williamsiaceae
Paenibacillaceae	Paenibacillaceae	Paenibacillaceae				Paenibacillaceae	Paenibacillaceae		Paenibacillaceae	Paenibacillaceae		Paenibacillaceae	Paenibacillaceae		Paenibacillaceae	Paenibacillaceae		Paenibacillaceae	Paenibacillaceae		Paenibacillaceae	Paenibacillaceae		Paenibacillaceae	Paenibacillaceae		Paenibacillaceae	Paenibacillaceae		Paenibacillaceae	Paenibacillaceae
Burkholderiaceae	Burkholderiaceae	Burkholderiaceae				Burkholderiaceae	Burkholderiaceae		Burkholderiaceae	Burkholderiaceae		Burkholderiaceae	Burkholderiaceae		Burkholderiaceae	Burkholderiaceae		Burkholderiaceae	Burkholderiaceae		Burkholderiaceae	Burkholderiaceae		Burkholderiaceae	Burkholderiaceae		Burkholderiaceae	Burkholderiaceae		Burkholderiaceae	Burkholderiaceae
Staphylococcaceae	Staphylococcaceae	Staphylococcaceae				Staphylococcaceae	Staphylococcaceae		Staphylococcaceae	Staphylococcaceae		Staphylococcaceae	Staphylococcaceae		Staphylococcaceae	Staphylococcaceae		Staphylococcaceae	Staphylococcaceae		Staphylococcaceae	Staphylococcaceae		Staphylococcaceae	Staphylococcaceae		Staphylococcaceae	Staphylococcaceae		Staphylococcaceae	Staphylococcaceae
Rhodobacteraceae	Rhodobacteraceae	Rhodobacteraceae				Rhodobacteraceae	Rhodobacteraceae		Rhodobacteraceae	Rhodobacteraceae		Rhodobacteraceae	Rhodobacteraceae		Rhodobacteraceae	Rhodobacteraceae		Rhodobacteraceae	Rhodobacteraceae		Rhodobacteraceae	Rhodobacteraceae		Rhodobacteraceae	Rhodobacteraceae		Rhodobacteraceae	Rhodobacteraceae		Rhodobacteraceae	Rhodobacteraceae
Streptomycetaceae	Streptomycetaceae	Streptomycetaceae				Streptomycetaceae	Streptomycetaceae		Streptomycetaceae	Streptomycetaceae		Streptomycetaceae	Streptomycetaceae		Streptomycetaceae	Streptomycetaceae		Streptomycetaceae	Streptomycetaceae		Streptomycetaceae	Streptomycetaceae		Streptomycetaceae	Streptomycetaceae		Streptomycetaceae	Streptomycetaceae		Streptomycetaceae	Streptomycetaceae
Streptococcaceae	Streptococcaceae	Streptococcaceae				Streptococcaceae	Streptococcaceae		Streptococcaceae	Streptococcaceae		Streptococcaceae	Streptococcaceae		Streptococcaceae	Streptococcaceae		Streptococcaceae	Streptococcaceae		Streptococcaceae	Streptococcaceae		Streptococcaceae	Streptococcaceae		Streptococcaceae	Streptococcaceae		Streptococcaceae	Streptococcaceae
Alteromonadaceae	Alteromonadaceae	Alteromonadaceae				Alteromonadaceae	Alteromonadaceae		Alteromonadaceae	Alteromonadaceae		Alteromonadaceae	Alteromonadaceae		Alteromonadaceae	Alteromonadaceae		Alteromonadaceae	Alteromonadaceae		Alteromonadaceae	Alteromonadaceae		Alteromonadaceae	Alteromonadaceae		Alteromonadaceae	Alteromonadaceae		Alteromonadaceae	Alteromonadaceae
Halomonadaceae	Halomonadaceae	Halomonadaceae				Halomonadaceae	Halomonadaceae		Halomonadaceae	Halomonadaceae		Halomonadaceae	Halomonadaceae		Halomonadaceae	Halomonadaceae		Halomonadaceae	Halomonadaceae		Halomonadaceae	Halomonadaceae		Halomonadaceae	Halomonadaceae		Halomonadaceae	Halomonadaceae		Halomonadaceae	Halomonadaceae
Bacillaceae	Bacillaceae	Bacillaceae				Bacillaceae	Bacillaceae		Bacillaceae	Bacillaceae		Bacillaceae	Bacillaceae		Bacillaceae	Bacillaceae		Bacillaceae	Bacillaceae		Bacillaceae	Bacillaceae		Bacillaceae	Bacillaceae		Bacillaceae	Bacillaceae		Bacillaceae	Bacillaceae
Bdellovibrionaceae	Bdellovibrionaceae	Bdellovibrionaceae				Bdellovibrionaceae	Bdellovibrionaceae		Bdellovibrionaceae	Bdellovibrionaceae		Bdellovibrionaceae	Bdellovibrionaceae		Bdellovibrionaceae	Bdellovibrionaceae		Bdellovibrionaceae	Bdellovibrionaceae		Bdellovibrionaceae	Bdellovibrionaceae		Bdellovibrionaceae	Bdellovibrionaceae		Bdellovibrionaceae	Bdellovibrionaceae		Bdellovibrionaceae	Bdellovibrionaceae
Propionibacteriaceae	Propionibacteriaceae	Propionibacteriaceae				Propionibacteriaceae	Propionibacteriaceae		Propionibacteriaceae	Propionibacteriaceae		Propionibacteriaceae	Propionibacteriaceae		Propionibacteriaceae	Propionibacteriaceae		Propionibacteriaceae	Propionibacteriaceae		Propionibacteriaceae	Propionibacteriaceae		Propionibacteriaceae	Propionibacteriaceae		Propionibacteriaceae	Propionibacteriaceae		Propionibacteriaceae	Propionibacteriaceae
Thermomonosporaceae	Thermomonosporaceae	Thermomonosporaceae				Thermomonosporaceae	Thermomonosporaceae		Thermomonosporaceae	Thermomonosporaceae		Thermomonosporaceae	Thermomonosporaceae		Thermomonosporaceae	Thermomonosporaceae		Thermomonosporaceae	Thermomonosporaceae		Thermomonosporaceae	Thermomonosporaceae		Thermomonosporaceae	Thermomonosporaceae		Thermomonosporaceae	Thermomonosporaceae		Thermomonosporaceae	Thermomonosporaceae
Desulfuromonadaceae	Desulfuromonadaceae	Desulfuromonadaceae				Desulfuromonadaceae	Desulfuromonadaceae		Desulfuromonadaceae	Desulfuromonadaceae		Desulfuromonadaceae	Desulfuromonadaceae		Desulfuromonadaceae	Desulfuromonadaceae		Desulfuromonadaceae	Desulfuromonadaceae		Desulfuromonadaceae	Desulfuromonadaceae		Desulfuromonadaceae	Desulfuromonadaceae		Desulfuromonadaceae	Desulfuromonadaceae		Desulfuromonadaceae	Desulfuromonadaceae
Clostridiaceae	Clostridiaceae	Clostridiaceae				Clostridiaceae	Clostridiaceae		Clostridiaceae	Clostridiaceae		Clostridiaceae	Clostridiaceae		Clostridiaceae	Clostridiaceae		Clostridiaceae	Clostridiaceae		Clostridiaceae	Clostridiaceae		Clostridiaceae	Clostridiaceae		Clostridiaceae	Clostridiaceae		Clostridiaceae	Clostridiaceae
Actinosynnemataceae	Actinosynnemataceae	Actinosynnemataceae				Actinosynnemataceae	Actinosynnemataceae		Actinosynnemataceae	Actinosynnemataceae		Actinosynnemataceae	Actinosynnemataceae		Actinosynnemataceae	Actinosynnemataceae		Actinosynnemataceae	Actinosynnemataceae		Actinosynnemataceae	Actinosynnemataceae		Actinosynnemataceae	Actinosynnemataceae		Actinosynnemataceae	Actinosynnemataceae		Actinosynnemataceae	Actinosynnemataceae
Chromatiaceae	Chromatiaceae	Chromatiaceae				Chromatiaceae	Chromatiaceae		Chromatiaceae	Chromatiaceae		Chromatiaceae	Chromatiaceae		Chromatiaceae	Chromatiaceae		Chromatiaceae	Chromatiaceae		Chromatiaceae	Chromatiaceae		Chromatiaceae	Chromatiaceae		Chromatiaceae	Chromatiaceae		Chromatiaceae	Chromatiaceae
Ectothiorhodospiraceae	Ectothiorhodospiraceae	Ectothiorhodospiraceae				Ectothiorhodospiraceae	Ectothiorhodospiraceae		Ectothiorhodospiraceae	Ectothiorhodospiraceae		Ectothiorhodospiraceae	Ectothiorhodospiraceae		Ectothiorhodospiraceae	Ectothiorhodospiraceae		Ectothiorhodospiraceae	Ectothiorhodospiraceae		Ectothiorhodospiraceae	Ectothiorhodospiraceae		Ectothiorhodospiraceae	Ectothiorhodospiraceae		Ectothiorhodospiraceae	Ectothiorhodospiraceae		Ectothiorhodospiraceae	Ectothiorhodospiraceae
Neisseriaceae	Neisseriaceae	Neisseriaceae				Neisseriaceae	Neisseriaceae		Neisseriaceae	Neisseriaceae		Neisseriaceae	Neisseriaceae		Neisseriaceae	Neisseriaceae		Neisseriaceae	Neisseriaceae		Neisseriaceae	Neisseriaceae		Neisseriaceae	Neisseriaceae		Neisseriaceae	Neisseriaceae		Neisseriaceae	Neisseriaceae
Alcaligenaceae	Alcaligenaceae	Alcaligenaceae				Alcaligenaceae	Alcaligenaceae		Alcaligenaceae	Alcaligenaceae		Alcaligenaceae	Alcaligenaceae		Alcaligenaceae	Alcaligenaceae		Alcaligenaceae	Alcaligenaceae		Alcaligenaceae	Alcaligenaceae		Alcaligenaceae	Alcaligenaceae		Alcaligenaceae	Alcaligenaceae		Alcaligenaceae	Alcaligenaceae
Thermodesulfovibrionaceae	Thermodesulfovibrionaceae	Thermodesulfovibrionaceae				Thermodesulfovibrionaceae	Thermodesulfovibrionaceae		Thermodesulfovibrionaceae	Thermodesulfovibrionaceae		Thermodesulfovibrionaceae	Thermodesulfovibrionaceae		Thermodesulfovibrionaceae	Thermodesulfovibrionaceae		Thermodesulfovibrionaceae	Thermodesulfovibrionaceae		Thermodesulfovibrionaceae	Thermodesulfovibrionaceae		Thermodesulfovibrionaceae	Thermodesulfovibrionaceae		Thermodesulfovibrionaceae	Thermodesulfovibrionaceae		Thermodesulfovibrionaceae	Thermodesulfovibrionaceae
Geobacteraceae	Geobacteraceae	Geobacteraceae				Geobacteraceae	Geobacteraceae		Geobacteraceae	Geobacteraceae		Geobacteraceae	Geobacteraceae		Geobacteraceae	Geobacteraceae		Geobacteraceae	Geobacteraceae		Geobacteraceae	Geobacteraceae		Geobacteraceae	Geobacteraceae		Geobacteraceae	Geobacteraceae		Geobacteraceae	Geobacteraceae
Methylocystaceae	Methylocystaceae	Methylocystaceae				Methylocystaceae	Methylocystaceae		Methylocystaceae	Methylocystaceae		Methylocystaceae	Methylocystaceae		Methylocystaceae	Methylocystaceae		Methylocystaceae	Methylocystaceae		Methylocystaceae	Methylocystaceae		Methylocystaceae	Methylocystaceae		Methylocystaceae	Methylocystaceae		Methylocystaceae	Methylocystaceae
Bifidobacteriaceae	Bifidobacteriaceae	Bifidobacteriaceae				Bifidobacteriaceae	Bifidobacteriaceae		Bifidobacteriaceae	Bifidobacteriaceae		Bifidobacteriaceae	Bifidobacteriaceae		Bifidobacteriaceae	Bifidobacteriaceae		Bifidobacteriaceae	Bifidobacteriaceae		Bifidobacteriaceae	Bifidobacteriaceae		Bifidobacteriaceae	Bifidobacteriaceae		Bifidobacteriaceae	Bifidobacteriaceae		Bifidobacteriaceae	Bifidobacteriaceae
Amoebophilaceae	Amoebophilaceae	Amoebophilaceae				Amoebophilaceae	Amoebophilaceae		Amoebophilaceae	Amoebophilaceae		Amoebophilaceae	Amoebophilaceae		Amoebophilaceae	Amoebophilaceae		Amoebophilaceae	Amoebophilaceae		Amoebophilaceae	Amoebophilaceae		Amoebophilaceae	Amoebophilaceae		Amoebophilaceae	Amoebophilaceae		Amoebophilaceae	Amoebophilaceae
Solirubrobacteraceae	Solirubrobacteraceae	Solirubrobacteraceae				Solirubrobacteraceae	Solirubrobacteraceae		Solirubrobacteraceae	Solirubrobacteraceae		Solirubrobacteraceae	Solirubrobacteraceae		Solirubrobacteraceae	Solirubrobacteraceae		Solirubrobacteraceae	Solirubrobacteraceae		Solirubrobacteraceae	Solirubrobacteraceae		Solirubrobacteraceae	Solirubrobacteraceae		Solirubrobacteraceae	Solirubrobacteraceae		Solirubrobacteraceae	Solirubrobacteraceae
Actinomycetaceae	Actinomycetaceae	Actinomycetaceae				Actinomycetaceae	Actinomycetaceae		Actinomycetaceae	Actinomycetaceae		Actinomycetaceae	Actinomycetaceae		Actinomycetaceae	Actinomycetaceae		Actinomycetaceae	Actinomycetaceae		Actinomycetaceae	Actinomycetaceae		Actinomycetaceae	Actinomycetaceae		Actinomycetaceae	Actinomycetaceae		Actinomycetaceae	Actinomycetaceae
Micromonosporaceae	Micromonosporaceae	Micromonosporaceae				Micromonosporaceae	Micromonosporaceae		Micromonosporaceae	Micromonosporaceae		Micromonosporaceae	Micromonosporaceae		Micromonosporaceae	Micromonosporaceae		Micromonosporaceae	Micromonosporaceae		Micromonosporaceae	Micromonosporaceae		Micromonosporaceae	Micromonosporaceae		Micromonosporaceae	Micromonosporaceae		Micromonosporaceae	Micromonosporaceae
Pasteurellaceae	Pasteurellaceae	Pasteurellaceae				Pasteurellaceae	Pasteurellaceae		Pasteurellaceae	Pasteurellaceae		Pasteurellaceae	Pasteurellaceae		Pasteurellaceae	Pasteurellaceae		Pasteurellaceae	Pasteurellaceae		Pasteurellaceae	Pasteurellaceae		Pasteurellaceae	Pasteurellaceae		Pasteurellaceae	Pasteurellaceae		Pasteurellaceae	Pasteurellaceae
Bartonellaceae	Bartonellaceae	Bartonellaceae				Bartonellaceae	Bartonellaceae		Bartonellaceae	Bartonellaceae		Bartonellaceae	Bartonellaceae		Bartonellaceae	Bartonellaceae		Bartonellaceae	Bartonellaceae		Bartonellaceae	Bartonellaceae		Bartonellaceae	Bartonellaceae		Bartonellaceae	Bartonellaceae		Bartonellaceae	Bartonellaceae
Sinobacteraceae	Sinobacteraceae	Sinobacteraceae				Sinobacteraceae	Sinobacteraceae		Sinobacteraceae	Sinobacteraceae		Sinobacteraceae	Sinobacteraceae		Sinobacteraceae	Sinobacteraceae		Sinobacteraceae	Sinobacteraceae		Sinobacteraceae	Sinobacteraceae		Sinobacteraceae	Sinobacteraceae		Sinobacteraceae	Sinobacteraceae		Sinobacteraceae	Sinobacteraceae
Campylobacteraceae	Campylobacteraceae	Campylobacteraceae				Campylobacteraceae	Campylobacteraceae		Campylobacteraceae	Campylobacteraceae		Campylobacteraceae	Campylobacteraceae		Campylobacteraceae	Campylobacteraceae		Campylobacteraceae	Campylobacteraceae		Campylobacteraceae	Campylobacteraceae		Campylobacteraceae	Campylobacteraceae		Campylobacteraceae	Campylobacteraceae		Campylobacteraceae	Campylobacteraceae
Streptosporangiaceae	Streptosporangiaceae	Streptosporangiaceae				Streptosporangiaceae	Streptosporangiaceae		Streptosporangiaceae	Streptosporangiaceae		Streptosporangiaceae	Streptosporangiaceae		Streptosporangiaceae	Streptosporangiaceae		Streptosporangiaceae	Streptosporangiaceae		Streptosporangiaceae	Streptosporangiaceae		Streptosporangiaceae	Streptosporangiaceae		Streptosporangiaceae	Streptosporangiaceae		Streptosporangiaceae	Streptosporangiaceae
Intrasporangiaceae	Intrasporangiaceae	Intrasporangiaceae				Intrasporangiaceae	Intrasporangiaceae		Intrasporangiaceae	Intrasporangiaceae		Intrasporangiaceae	Intrasporangiaceae		Intrasporangiaceae	Intrasporangiaceae		Intrasporangiaceae	Intrasporangiaceae		Intrasporangiaceae	Intrasporangiaceae		Intrasporangiaceae	Intrasporangiaceae		Intrasporangiaceae	Intrasporangiaceae		Intrasporangiaceae	Intrasporangiaceae
Verrucomicrobiaceae	Verrucomicrobiaceae	Verrucomicrobiaceae				Verrucomicrobiaceae	Verrucomicrobiaceae		Verrucomicrobiaceae	Verrucomicrobiaceae		Verrucomicrobiaceae	Verrucomicrobiaceae		Verrucomicrobiaceae	Verrucomicrobiaceae		Verrucomicrobiaceae	Verrucomicrobiaceae		Verrucomicrobiaceae	Verrucomicrobiaceae		Verrucomicrobiaceae	Verrucomicrobiaceae		Verrucomicrobiaceae	Verrucomicrobiaceae		Verrucomicrobiaceae	Verrucomicrobiaceae
Patulibacteraceae	Patulibacteraceae	Patulibacteraceae				Patulibacteraceae	Patulibacteraceae		Patulibacteraceae	Patulibacteraceae		Patulibacteraceae	Patulibacteraceae		Patulibacteraceae	Patulibacteraceae		Patulibacteraceae	Patulibacteraceae		Patulibacteraceae	Patulibacteraceae		Patulibacteraceae	Patulibacteraceae		Patulibacteraceae	Patulibacteraceae		Patulibacteraceae	Patulibacteraceae
Anaplasmataceae	Anaplasmataceae	Anaplasmataceae				Anaplasmataceae	Anaplasmataceae		Anaplasmataceae	Anaplasmataceae		Anaplasmataceae	Anaplasmataceae		Anaplasmataceae	Anaplasmataceae		Anaplasmataceae	Anaplasmataceae		Anaplasmataceae	Anaplasmataceae		Anaplasmataceae	Anaplasmataceae		Anaplasmataceae	Anaplasmataceae		Anaplasmataceae	Anaplasmataceae
Micrococcaceae	Micrococcaceae	Micrococcaceae				Micrococcaceae	Micrococcaceae		Micrococcaceae	Micrococcaceae		Micrococcaceae	Micrococcaceae		Micrococcaceae	Micrococcaceae		Micrococcaceae	Micrococcaceae		Micrococcaceae	Micrococcaceae		Micrococcaceae	Micrococcaceae		Micrococcaceae	Micrococcaceae		Micrococcaceae	Micrococcaceae
Corynebacteriaceae	Corynebacteriaceae	Corynebacteriaceae				Corynebacteriaceae	Corynebacteriaceae		Corynebacteriaceae	Corynebacteriaceae		Corynebacteriaceae	Corynebacteriaceae		Corynebacteriaceae	Corynebacteriaceae		Corynebacteriaceae	Corynebacteriaceae		Corynebacteriaceae	Corynebacteriaceae		Corynebacteriaceae	Corynebacteriaceae		Corynebacteriaceae	Corynebacteriaceae		Corynebacteriaceae	Corynebacteriaceae
Halanaerobiaceae	Halanaerobiaceae	Halanaerobiaceae				Halanaerobiaceae	Halanaerobiaceae		Halanaerobiaceae	Halanaerobiaceae		Halanaerobiaceae	Halanaerobiaceae		Halanaerobiaceae	Halanaerobiaceae		Halanaerobiaceae	Halanaerobiaceae		Halanaerobiaceae	Halanaerobiaceae		Halanaerobiaceae	Halanaerobiaceae		Halanaerobiaceae	Halanaerobiaceae		Halanaerobiaceae	Halanaerobiaceae
Veillonellaceae	Veillonellaceae	Veillonellaceae				Veillonellaceae	Veillonellaceae		Veillonellaceae	Veillonellaceae		Veillonellaceae	Veillonellaceae		Veillonellaceae	Veillonellaceae		Veillonellaceae	Veillonellaceae		Veillonellaceae	Veillonellaceae		Veillonellaceae	Veillonellaceae		Veillonellaceae	Veillonellaceae		Veillonellaceae	Veillonellaceae
Thermogemmatisporaceae	Thermogemmatisporaceae	Thermogemmatisporaceae				Thermogemmatisporaceae	Thermogemmatisporaceae		Thermogemmatisporaceae	Thermogemmatisporaceae		Thermogemmatisporaceae	Thermogemmatisporaceae		Thermogemmatisporaceae	Thermogemmatisporaceae		Thermogemmatisporaceae	Thermogemmatisporaceae		Thermogemmatisporaceae	Thermogemmatisporaceae		Thermogemmatisporaceae	Thermogemmatisporaceae		Thermogemmatisporaceae	Thermogemmatisporaceae		Thermogemmatisporaceae	Thermogemmatisporaceae
Vibrionaceae	Vibrionaceae	Vibrionaceae				Vibrionaceae	Vibrionaceae		Vibrionaceae	Vibrionaceae		Vibrionaceae	Vibrionaceae		Vibrionaceae	Vibrionaceae		Vibrionaceae	Vibrionaceae		Vibrionaceae	Vibrionaceae		Vibrionaceae	Vibrionaceae		Vibrionaceae	Vibrionaceae		Vibrionaceae	Vibrionaceae
Methylophilaceae	Methylophilaceae	Methylophilaceae				Methylophilaceae	Methylophilaceae		Methylophilaceae	Methylophilaceae		Methylophilaceae	Methylophilaceae		Methylophilaceae	Methylophilaceae		Methylophilaceae	Methylophilaceae		Methylophilaceae	Methylophilaceae		Methylophilaceae	Methylophilaceae		Methylophilaceae	Methylophilaceae		Methylophilaceae	Methylophilaceae
Glycomycetaceae	Glycomycetaceae	Glycomycetaceae				Glycomycetaceae	Glycomycetaceae		Glycomycetaceae	Glycomycetaceae		Glycomycetaceae	Glycomycetaceae		Glycomycetaceae	Glycomycetaceae		Glycomycetaceae	Glycomycetaceae		Glycomycetaceae	Glycomycetaceae		Glycomycetaceae	Glycomycetaceae		Glycomycetaceae	Glycomycetaceae		Glycomycetaceae	Glycomycetaceae
Bacteroidaceae	Bacteroidaceae	Bacteroidaceae				Bacteroidaceae	Bacteroidaceae		Bacteroidaceae	Bacteroidaceae		Bacteroidaceae	Bacteroidaceae		Bacteroidaceae	Bacteroidaceae		Bacteroidaceae	Bacteroidaceae		Bacteroidaceae	Bacteroidaceae		Bacteroidaceae	Bacteroidaceae		Bacteroidaceae	Bacteroidaceae		Bacteroidaceae	Bacteroidaceae
Peptococcaceae	Peptococcaceae	Peptococcaceae				Peptococcaceae	Peptococcaceae		Peptococcaceae	Peptococcaceae		Peptococcaceae	Peptococcaceae		Peptococcaceae	Peptococcaceae		Peptococcaceae	Peptococcaceae		Peptococcaceae	Peptococcaceae		Peptococcaceae	Peptococcaceae		Peptococcaceae	Peptococcaceae		Peptococcaceae	Peptococcaceae
Moraxellaceae	Moraxellaceae	Moraxellaceae				Moraxellaceae	Moraxellaceae		Moraxellaceae	Moraxellaceae		Moraxellaceae	Moraxellaceae		Moraxellaceae	Moraxellaceae		Moraxellaceae	Moraxellaceae		Moraxellaceae	Moraxellaceae		Moraxellaceae	Moraxellaceae		Moraxellaceae	Moraxellaceae		Moraxellaceae	Moraxellaceae
Brucellaceae	Brucellaceae	Brucellaceae				Brucellaceae	Brucellaceae		Brucellaceae	Brucellaceae		Brucellaceae	Brucellaceae		Brucellaceae	Brucellaceae		Brucellaceae	Brucellaceae		Brucellaceae	Brucellaceae		Brucellaceae	Brucellaceae		Brucellaceae	Brucellaceae		Brucellaceae	Brucellaceae
Acidobacteriaceae	Acidobacteriaceae	Acidobacteriaceae				Acidobacteriaceae	Acidobacteriaceae		Acidobacteriaceae	Acidobacteriaceae		Acidobacteriaceae	Acidobacteriaceae		Acidobacteriaceae	Acidobacteriaceae		Acidobacteriaceae	Acidobacteriaceae		Acidobacteriaceae	Acidobacteriaceae		Acidobacteriaceae	Acidobacteriaceae		Acidobacteriaceae	Acidobacteriaceae		Acidobacteriaceae	Acidobacteriaceae
Kiloniellaceae	Kiloniellaceae	Kiloniellaceae				Kiloniellaceae	Kiloniellaceae		Kiloniellaceae	Kiloniellaceae		Kiloniellaceae	Kiloniellaceae		Kiloniellaceae	Kiloniellaceae		Kiloniellaceae	Kiloniellaceae		Kiloniellaceae	Kiloniellaceae		Kiloniellaceae	Kiloniellaceae		Kiloniellaceae	Kiloniellaceae		Kiloniellaceae	Kiloniellaceae
Thiotrichaceae	Thiotrichaceae	Thiotrichaceae				Thiotrichaceae	Thiotrichaceae		Thiotrichaceae	Thiotrichaceae		Thiotrichaceae	Thiotrichaceae		Thiotrichaceae	Thiotrichaceae		Thiotrichaceae	Thiotrichaceae		Thiotrichaceae	Thiotrichaceae		Thiotrichaceae	Thiotrichaceae		Thiotrichaceae	Thiotrichaceae		Thiotrichaceae	Thiotrichaceae
Bradyrhizobiaceae	Bradyrhizobiaceae	Bradyrhizobiaceae				Bradyrhizobiaceae	Bradyrhizobiaceae		Bradyrhizobiaceae	Bradyrhizobiaceae		Bradyrhizobiaceae	Bradyrhizobiaceae		Bradyrhizobiaceae	Bradyrhizobiaceae		Bradyrhizobiaceae	Bradyrhizobiaceae		Bradyrhizobiaceae	Bradyrhizobiaceae		Bradyrhizobiaceae	Bradyrhizobiaceae		Bradyrhizobiaceae	Bradyrhizobiaceae		Bradyrhizobiaceae	Bradyrhizobiaceae
Saccharospirillaceae	Saccharospirillaceae	Saccharospirillaceae				Saccharospirillaceae	Saccharospirillaceae		Saccharospirillaceae	Saccharospirillaceae		Saccharospirillaceae	Saccharospirillaceae		Saccharospirillaceae	Saccharospirillaceae		Saccharospirillaceae	Saccharospirillaceae		Saccharospirillaceae	Saccharospirillaceae		Saccharospirillaceae	Saccharospirillaceae		Saccharospirillaceae	Saccharospirillaceae		Saccharospirillaceae	Saccharospirillaceae
Polyangiaceae	Polyangiaceae	Polyangiaceae				Polyangiaceae	Polyangiaceae		Polyangiaceae	Polyangiaceae		Polyangiaceae	Polyangiaceae		Polyangiaceae	Polyangiaceae		Polyangiaceae	Polyangiaceae		Polyangiaceae	Polyangiaceae		Polyangiaceae	Polyangiaceae		Polyangiaceae	Polyangiaceae		Polyangiaceae	Polyangiaceae
Ruminococcaceae	Ruminococcaceae	Ruminococcaceae				Ruminococcaceae	Ruminococcaceae		Ruminococcaceae	Ruminococcaceae		Ruminococcaceae	Ruminococcaceae		Ruminococcaceae	Ruminococcaceae		Ruminococcaceae	Ruminococcaceae		Ruminococcaceae	Ruminococcaceae		Ruminococcaceae	Ruminococcaceae		Ruminococcaceae	Ruminococcaceae		Ruminococcaceae	Ruminococcaceae
Hyphomonadaceae	Hyphomonadaceae	Hyphomonadaceae				Hyphomonadaceae	Hyphomonadaceae		Hyphomonadaceae	Hyphomonadaceae		Hyphomonadaceae	Hyphomonadaceae		Hyphomonadaceae	Hyphomonadaceae		Hyphomonadaceae	Hyphomonadaceae		Hyphomonadaceae	Hyphomonadaceae		Hyphomonadaceae	Hyphomonadaceae		Hyphomonadaceae	Hyphomonadaceae		Hyphomonadaceae	Hyphomonadaceae
Legionellaceae	Legionellaceae	Legionellaceae				Legionellaceae	Legionellaceae		Legionellaceae	Legionellaceae		Legionellaceae	Legionellaceae		Legionellaceae	Legionellaceae		Legionellaceae	Legionellaceae		Legionellaceae	Legionellaceae		Legionellaceae	Legionellaceae		Legionellaceae	Legionellaceae		Legionellaceae	Legionellaceae
Entomoplasmataceae	Entomoplasmataceae	Entomoplasmataceae				Entomoplasmataceae	Entomoplasmataceae		Entomoplasmataceae	Entomoplasmataceae		Entomoplasmataceae	Entomoplasmataceae		Entomoplasmataceae	Entomoplasmataceae		Entomoplasmataceae	Entomoplasmataceae		Entomoplasmataceae	Entomoplasmataceae		Entomoplasmataceae	Entomoplasmataceae		Entomoplasmataceae	Entomoplasmataceae		Entomoplasmataceae	Entomoplasmataceae
Saprospiraceae	Saprospiraceae	Saprospiraceae				Saprospiraceae	Saprospiraceae		Saprospiraceae	Saprospiraceae		Saprospiraceae	Saprospiraceae		Saprospiraceae	Saprospiraceae		Saprospiraceae	Saprospiraceae		Saprospiraceae	Saprospiraceae		Saprospiraceae	Saprospiraceae		Saprospiraceae	Saprospiraceae		Saprospiraceae	Saprospiraceae
Acholeplasmataceae	Acholeplasmataceae	Acholeplasmataceae				Acholeplasmataceae	Acholeplasmataceae		Acholeplasmataceae	Acholeplasmataceae		Acholeplasmataceae	Acholeplasmataceae		Acholeplasmataceae	Acholeplasmataceae		Acholeplasmataceae	Acholeplasmataceae		Acholeplasmataceae	Acholeplasmataceae		Acholeplasmataceae	Acholeplasmataceae		Acholeplasmataceae	Acholeplasmataceae		Acholeplasmataceae	Acholeplasmataceae
Conexibacteraceae	Conexibacteraceae	Conexibacteraceae				Conexibacteraceae	Conexibacteraceae		Conexibacteraceae	Conexibacteraceae		Conexibacteraceae	Conexibacteraceae		Conexibacteraceae	Conexibacteraceae		Conexibacteraceae	Conexibacteraceae		Conexibacteraceae	Conexibacteraceae		Conexibacteraceae	Conexibacteraceae		Conexibacteraceae	Conexibacteraceae		Conexibacteraceae	Conexibacteraceae
Bogoriellaceae	Bogoriellaceae	Bogoriellaceae				Bogoriellaceae	Bogoriellaceae		Bogoriellaceae	Bogoriellaceae		Bogoriellaceae	Bogoriellaceae		Bogoriellaceae	Bogoriellaceae		Bogoriellaceae	Bogoriellaceae		Bogoriellaceae	Bogoriellaceae		Bogoriellaceae	Bogoriellaceae		Bogoriellaceae	Bogoriellaceae		Bogoriellaceae	Bogoriellaceae
Brocadiaceae	Brocadiaceae	Brocadiaceae				Brocadiaceae	Brocadiaceae		Brocadiaceae	Brocadiaceae		Brocadiaceae	Brocadiaceae		Brocadiaceae	Brocadiaceae		Brocadiaceae	Brocadiaceae		Brocadiaceae	Brocadiaceae		Brocadiaceae	Brocadiaceae		Brocadiaceae	Brocadiaceae		Brocadiaceae	Brocadiaceae
Piscirickettsiaceae	Piscirickettsiaceae	Piscirickettsiaceae				Piscirickettsiaceae	Piscirickettsiaceae		Piscirickettsiaceae	Piscirickettsiaceae		Piscirickettsiaceae	Piscirickettsiaceae		Piscirickettsiaceae	Piscirickettsiaceae		Piscirickettsiaceae	Piscirickettsiaceae		Piscirickettsiaceae	Piscirickettsiaceae		Piscirickettsiaceae	Piscirickettsiaceae		Piscirickettsiaceae	Piscirickettsiaceae		Piscirickettsiaceae	Piscirickettsiaceae
Chroococcaceae	Chroococcaceae	Chroococcaceae				Chroococcaceae	Chroococcaceae		Chroococcaceae	Chroococcaceae		Chroococcaceae	Chroococcaceae		Chroococcaceae	Chroococcaceae		Chroococcaceae	Chroococcaceae		Chroococcaceae	Chroococcaceae		Chroococcaceae	Chroococcaceae		Chroococcaceae	Chroococcaceae		Chroococcaceae	Chroococcaceae
Desulfovibrionaceae	Desulfovibrionaceae	Desulfovibrionaceae				Desulfovibrionaceae	Desulfovibrionaceae		Desulfovibrionaceae	Desulfovibrionaceae		Desulfovibrionaceae	Desulfovibrionaceae		Desulfovibrionaceae	Desulfovibrionaceae		Desulfovibrionaceae	Desulfovibrionaceae		Desulfovibrionaceae	Desulfovibrionaceae		Desulfovibrionaceae	Desulfovibrionaceae		Desulfovibrionaceae	Desulfovibrionaceae		Desulfovibrionaceae	Desulfovibrionaceae
Gallionellaceae	Gallionellaceae	Gallionellaceae				Gallionellaceae	Gallionellaceae		Gallionellaceae	Gallionellaceae		Gallionellaceae	Gallionellaceae		Gallionellaceae	Gallionellaceae		Gallionellaceae	Gallionellaceae		Gallionellaceae	Gallionellaceae		Gallionellaceae	Gallionellaceae		Gallionellaceae	Gallionellaceae		Gallionellaceae	Gallionellaceae
Gordoniaceae	Gordoniaceae	Gordoniaceae				Gordoniaceae	Gordoniaceae		Gordoniaceae	Gordoniaceae		Gordoniaceae	Gordoniaceae		Gordoniaceae	Gordoniaceae		Gordoniaceae	Gordoniaceae		Gordoniaceae	Gordoniaceae		Gordoniaceae	Gordoniaceae		Gordoniaceae	Gordoniaceae		Gordoniaceae	Gordoniaceae
Shewanellaceae	Shewanellaceae	Shewanellaceae				Shewanellaceae	Shewanellaceae		Shewanellaceae	Shewanellaceae		Shewanellaceae	Shewanellaceae		Shewanellaceae	Shewanellaceae		Shewanellaceae	Shewanellaceae		Shewanellaceae	Shewanellaceae		Shewanellaceae	Shewanellaceae		Shewanellaceae	Shewanellaceae		Shewanellaceae	Shewanellaceae
Dermabacteraceae	Dermabacteraceae	Dermabacteraceae				Dermabacteraceae	Dermabacteraceae		Dermabacteraceae	Dermabacteraceae		Dermabacteraceae	Dermabacteraceae		Dermabacteraceae	Dermabacteraceae		Dermabacteraceae	Dermabacteraceae		Dermabacteraceae	Dermabacteraceae		Dermabacteraceae	Dermabacteraceae		Dermabacteraceae	Dermabacteraceae		Dermabacteraceae	Dermabacteraceae
Desulfonatronumaceae	Desulfonatronumaceae	Desulfonatronumaceae				Desulfonatronumaceae	Desulfonatronumaceae		Desulfonatronumaceae	Desulfonatronumaceae		Desulfonatronumaceae	Desulfonatronumaceae		Desulfonatronumaceae	Desulfonatronumaceae		Desulfonatronumaceae	Desulfonatronumaceae		Desulfonatronumaceae	Desulfonatronumaceae		Desulfonatronumaceae	Desulfonatronumaceae		Desulfonatronumaceae	Desulfonatronumaceae		Desulfonatronumaceae	Desulfonatronumaceae
Microviridae	Microviridae	Microviridae				Microviridae	Microviridae		Microviridae	Microviridae		Microviridae	Microviridae		Microviridae	Microviridae		Microviridae	Microviridae		Microviridae	Microviridae		Microviridae	Microviridae		Microviridae	Microviridae		Microviridae	Microviridae
Sanguibacteraceae	Sanguibacteraceae	Sanguibacteraceae				Sanguibacteraceae	Sanguibacteraceae		Sanguibacteraceae	Sanguibacteraceae		Sanguibacteraceae	Sanguibacteraceae		Sanguibacteraceae	Sanguibacteraceae		Sanguibacteraceae	Sanguibacteraceae		Sanguibacteraceae	Sanguibacteraceae		Sanguibacteraceae	Sanguibacteraceae		Sanguibacteraceae	Sanguibacteraceae		Sanguibacteraceae	Sanguibacteraceae
Erythrobacteraceae	Erythrobacteraceae	Erythrobacteraceae				Erythrobacteraceae	Erythrobacteraceae		Erythrobacteraceae	Erythrobacteraceae		Erythrobacteraceae	Erythrobacteraceae		Erythrobacteraceae	Erythrobacteraceae		Erythrobacteraceae	Erythrobacteraceae		Erythrobacteraceae	Erythrobacteraceae		Erythrobacteraceae	Erythrobacteraceae		Erythrobacteraceae	Erythrobacteraceae		Erythrobacteraceae	Erythrobacteraceae
Thermodesulfobacteriaceae	Thermodesulfobacteriaceae	Thermodesulfobacteriaceae				Thermodesulfobacteriaceae	Thermodesulfobacteriaceae		Thermodesulfobacteriaceae	Thermodesulfobacteriaceae		Thermodesulfobacteriaceae	Thermodesulfobacteriaceae		Thermodesulfobacteriaceae	Thermodesulfobacteriaceae		Thermodesulfobacteriaceae	Thermodesulfobacteriaceae		Thermodesulfobacteriaceae	Thermodesulfobacteriaceae		Thermodesulfobacteriaceae	Thermodesulfobacteriaceae		Thermodesulfobacteriaceae	Thermodesulfobacteriaceae		Thermodesulfobacteriaceae	Thermodesulfobacteriaceae
Leptotrichiaceae	Leptotrichiaceae	Leptotrichiaceae				Leptotrichiaceae	Leptotrichiaceae		Leptotrichiaceae	Leptotrichiaceae		Leptotrichiaceae	Leptotrichiaceae		Leptotrichiaceae	Leptotrichiaceae		Leptotrichiaceae	Leptotrichiaceae		Leptotrichiaceae	Leptotrichiaceae		Leptotrichiaceae	Leptotrichiaceae		Leptotrichiaceae	Leptotrichiaceae		Leptotrichiaceae	Leptotrichiaceae
Aerococcaceae	Aerococcaceae	Aerococcaceae				Aerococcaceae	Aerococcaceae		Aerococcaceae	Aerococcaceae		Aerococcaceae	Aerococcaceae		Aerococcaceae	Aerococcaceae		Aerococcaceae	Aerococcaceae		Aerococcaceae	Aerococcaceae		Aerococcaceae	Aerococcaceae		Aerococcaceae	Aerococcaceae		Aerococcaceae	Aerococcaceae
Tsukamurellaceae	Tsukamurellaceae	Tsukamurellaceae				Tsukamurellaceae	Tsukamurellaceae		Tsukamurellaceae	Tsukamurellaceae		Tsukamurellaceae	Tsukamurellaceae		Tsukamurellaceae	Tsukamurellaceae		Tsukamurellaceae	Tsukamurellaceae		Tsukamurellaceae	Tsukamurellaceae		Tsukamurellaceae	Tsukamurellaceae		Tsukamurellaceae	Tsukamurellaceae		Tsukamurellaceae	Tsukamurellaceae
Syntrophaceae	Syntrophaceae	Syntrophaceae				Syntrophaceae	Syntrophaceae		Syntrophaceae	Syntrophaceae		Syntrophaceae	Syntrophaceae		Syntrophaceae	Syntrophaceae		Syntrophaceae	Syntrophaceae		Syntrophaceae	Syntrophaceae		Syntrophaceae	Syntrophaceae		Syntrophaceae	Syntrophaceae		Syntrophaceae	Syntrophaceae
Caldilineaceae	Caldilineaceae	Caldilineaceae				Caldilineaceae	Caldilineaceae		Caldilineaceae	Caldilineaceae		Caldilineaceae	Caldilineaceae		Caldilineaceae	Caldilineaceae		Caldilineaceae	Caldilineaceae		Caldilineaceae	Caldilineaceae		Caldilineaceae	Caldilineaceae		Caldilineaceae	Caldilineaceae		Caldilineaceae	Caldilineaceae
Coxiellaceae	Coxiellaceae	Coxiellaceae				Coxiellaceae	Coxiellaceae		Coxiellaceae	Coxiellaceae		Coxiellaceae	Coxiellaceae		Coxiellaceae	Coxiellaceae		Coxiellaceae	Coxiellaceae		Coxiellaceae	Coxiellaceae		Coxiellaceae	Coxiellaceae		Coxiellaceae	Coxiellaceae		Coxiellaceae	Coxiellaceae
Cerasicoccaceae	Cerasicoccaceae	Cerasicoccaceae				Cerasicoccaceae	Cerasicoccaceae		Cerasicoccaceae	Cerasicoccaceae		Cerasicoccaceae	Cerasicoccaceae		Cerasicoccaceae	Cerasicoccaceae		Cerasicoccaceae	Cerasicoccaceae		Cerasicoccaceae	Cerasicoccaceae		Cerasicoccaceae	Cerasicoccaceae		Cerasicoccaceae	Cerasicoccaceae		Cerasicoccaceae	Cerasicoccaceae
Carnobacteriaceae	Carnobacteriaceae	Carnobacteriaceae				Carnobacteriaceae	Carnobacteriaceae		Carnobacteriaceae	Carnobacteriaceae		Carnobacteriaceae	Carnobacteriaceae		Carnobacteriaceae	Carnobacteriaceae		Carnobacteriaceae	Carnobacteriaceae		Carnobacteriaceae	Carnobacteriaceae		Carnobacteriaceae	Carnobacteriaceae		Carnobacteriaceae	Carnobacteriaceae		Carnobacteriaceae	Carnobacteriaceae
Fimbriimonadaceae	Fimbriimonadaceae	Fimbriimonadaceae				Fimbriimonadaceae	Idiomarinaceae		Fimbriimonadaceae	Fimbriimonadaceae		Fimbriimonadaceae	Fimbriimonadaceae		Fimbriimonadaceae	Fimbriimonadaceae		Fimbriimonadaceae	Fimbriimonadaceae		Fimbriimonadaceae	Fimbriimonadaceae		Fimbriimonadaceae	Fimbriimonadaceae		Fimbriimonadaceae	Fimbriimonadaceae		Fimbriimonadaceae	Fimbriimonadaceae
Idiomarinaceae	Idiomarinaceae	Idiomarinaceae				Idiomarinaceae	Chthoniobacteraceae		Idiomarinaceae	Idiomarinaceae		Idiomarinaceae	Idiomarinaceae		Idiomarinaceae	Idiomarinaceae		Idiomarinaceae	Idiomarinaceae		Idiomarinaceae	Idiomarinaceae		Idiomarinaceae	Idiomarinaceae		Idiomarinaceae	Idiomarinaceae		Idiomarinaceae	Idiomarinaceae
Chthoniobacteraceae	Chthoniobacteraceae	Chthoniobacteraceae				Chthoniobacteraceae	Pseudoalteromonadaceae		Chthoniobacteraceae	Chthoniobacteraceae		Chthoniobacteraceae	Chthoniobacteraceae		Chthoniobacteraceae	Chthoniobacteraceae		Chthoniobacteraceae	Chthoniobacteraceae		Chthoniobacteraceae	Chthoniobacteraceae		Chthoniobacteraceae	Chthoniobacteraceae		Chthoniobacteraceae	Chthoniobacteraceae		Chthoniobacteraceae	Chthoniobacteraceae
Pseudoalteromonadaceae	Pseudoalteromonadaceae	Pseudoalteromonadaceae				Pseudoalteromonadaceae	Pelagicoccaceae		Pseudoalteromonadaceae	Pseudoalteromonadaceae		Pseudoalteromonadaceae	Pseudoalteromonadaceae		Pseudoalteromonadaceae	Pseudoalteromonadaceae		Pseudoalteromonadaceae	Pseudoalteromonadaceae		Pseudoalteromonadaceae	Pseudoalteromonadaceae		Pseudoalteromonadaceae	Pseudoalteromonadaceae		Pseudoalteromonadaceae	Pseudoalteromonadaceae		Pseudoalteromonadaceae	Pseudoalteromonadaceae
Pelagicoccaceae	Pelagicoccaceae	Pelagicoccaceae				Pelagicoccaceae	Acidimicrobiaceae		Pelagicoccaceae	Pelagicoccaceae		Pelagicoccaceae	Pelagicoccaceae		Pelagicoccaceae	Pelagicoccaceae		Pelagicoccaceae	Pelagicoccaceae		Pelagicoccaceae	Pelagicoccaceae		Pelagicoccaceae	Pelagicoccaceae		Pelagicoccaceae	Pelagicoccaceae		Pelagicoccaceae	Pelagicoccaceae
Acidimicrobiaceae	Acidimicrobiaceae	Acidimicrobiaceae				Acidimicrobiaceae	Lactobacillaceae		Acidimicrobiaceae	Acidimicrobiaceae		Acidimicrobiaceae	Acidimicrobiaceae		Acidimicrobiaceae	Acidimicrobiaceae		Acidimicrobiaceae	Acidimicrobiaceae		Acidimicrobiaceae	Acidimicrobiaceae		Acidimicrobiaceae	Acidimicrobiaceae		Acidimicrobiaceae	Acidimicrobiaceae		Acidimicrobiaceae	Acidimicrobiaceae
Lactobacillaceae	Lactobacillaceae	Lactobacillaceae				Lactobacillaceae	Lachnospiraceae		Lactobacillaceae	Lactobacillaceae		Lactobacillaceae	Lactobacillaceae		Lactobacillaceae	Lactobacillaceae		Lactobacillaceae	Lactobacillaceae		Lactobacillaceae	Lactobacillaceae		Lactobacillaceae	Lactobacillaceae		Lactobacillaceae	Lactobacillaceae		Lactobacillaceae	Lactobacillaceae
Lachnospiraceae	Lachnospiraceae	Lachnospiraceae				Lachnospiraceae	Frankiaceae		Lachnospiraceae	Lachnospiraceae		Lachnospiraceae	Lachnospiraceae		Lachnospiraceae	Lachnospiraceae		Lachnospiraceae	Lachnospiraceae		Lachnospiraceae	Lachnospiraceae		Lachnospiraceae	Lachnospiraceae		Lachnospiraceae	Lachnospiraceae		Lachnospiraceae	Lachnospiraceae
Frankiaceae	Frankiaceae	Frankiaceae				Frankiaceae	Pseudanabaenaceae		Frankiaceae	Frankiaceae		Frankiaceae	Frankiaceae		Frankiaceae	Frankiaceae		Frankiaceae	Frankiaceae		Frankiaceae	Frankiaceae		Frankiaceae	Frankiaceae		Frankiaceae	Frankiaceae		Frankiaceae	Frankiaceae
Pseudanabaenaceae	Pseudanabaenaceae	Pseudanabaenaceae				Pseudanabaenaceae	Desulfobacteraceae		Pseudanabaenaceae	Pseudanabaenaceae		Pseudanabaenaceae	Pseudanabaenaceae		Pseudanabaenaceae	Pseudanabaenaceae		Pseudanabaenaceae	Pseudanabaenaceae		Pseudanabaenaceae	Pseudanabaenaceae		Pseudanabaenaceae	Pseudanabaenaceae		Pseudanabaenaceae	Pseudanabaenaceae		Pseudanabaenaceae	Pseudanabaenaceae
Desulfobacteraceae	Desulfobacteraceae	Desulfobacteraceae				Desulfobacteraceae	Beijerinckiaceae		Desulfobacteraceae	Desulfobacteraceae		Desulfobacteraceae	Desulfobacteraceae		Desulfobacteraceae	Desulfobacteraceae		Desulfobacteraceae	Desulfobacteraceae		Desulfobacteraceae	Desulfobacteraceae		Desulfobacteraceae	Desulfobacteraceae		Desulfobacteraceae	Desulfobacteraceae		Desulfobacteraceae	Desulfobacteraceae
Beijerinckiaceae	Beijerinckiaceae	Beijerinckiaceae				Beijerinckiaceae	Actinopolysporaceae		Beijerinckiaceae	Beijerinckiaceae		Beijerinckiaceae	Beijerinckiaceae		Beijerinckiaceae	Beijerinckiaceae		Beijerinckiaceae	Beijerinckiaceae		Beijerinckiaceae	Beijerinckiaceae		Beijerinckiaceae	Beijerinckiaceae		Beijerinckiaceae	Beijerinckiaceae		Beijerinckiaceae	Beijerinckiaceae
Actinopolysporaceae	Actinopolysporaceae	Actinopolysporaceae				Actinopolysporaceae	Prevotellaceae		Actinopolysporaceae	Actinopolysporaceae		Actinopolysporaceae	Actinopolysporaceae		Actinopolysporaceae	Actinopolysporaceae		Actinopolysporaceae	Actinopolysporaceae		Actinopolysporaceae	Actinopolysporaceae		Actinopolysporaceae	Actinopolysporaceae		Actinopolysporaceae	Actinopolysporaceae		Actinopolysporaceae	Actinopolysporaceae
Prevotellaceae	Prevotellaceae	Prevotellaceae				Prevotellaceae	Gemellaceae		Prevotellaceae	Prevotellaceae		Prevotellaceae	Prevotellaceae		Prevotellaceae	Prevotellaceae		Prevotellaceae	Prevotellaceae		Prevotellaceae	Prevotellaceae		Prevotellaceae	Prevotellaceae		Prevotellaceae	Prevotellaceae		Prevotellaceae	Prevotellaceae
Gemellaceae	Gemellaceae	Gemellaceae				Gemellaceae	Deferribacteraceae		Gemellaceae	Gemellaceae		Gemellaceae	Gemellaceae		Gemellaceae	Gemellaceae		Gemellaceae	Gemellaceae		Gemellaceae	Gemellaceae		Gemellaceae	Gemellaceae		Gemellaceae	Gemellaceae		Gemellaceae	Gemellaceae
Deferribacteraceae	Deferribacteraceae	Deferribacteraceae				Deferribacteraceae	Planococcaceae		Deferribacteraceae	Deferribacteraceae		Deferribacteraceae	Deferribacteraceae		Deferribacteraceae	Deferribacteraceae		Deferribacteraceae	Deferribacteraceae		Deferribacteraceae	Deferribacteraceae		Deferribacteraceae	Deferribacteraceae		Deferribacteraceae	Deferribacteraceae		Deferribacteraceae	Deferribacteraceae
Planococcaceae	Planococcaceae	Planococcaceae				Planococcaceae	Flammeovirgaceae		Planococcaceae	Planococcaceae		Planococcaceae	Planococcaceae		Planococcaceae	Planococcaceae		Planococcaceae	Planococcaceae		Planococcaceae	Planococcaceae		Planococcaceae	Planococcaceae		Planococcaceae	Planococcaceae		Planococcaceae	Planococcaceae
Flammeovirgaceae	Flammeovirgaceae	Flammeovirgaceae				Flammeovirgaceae	Cyanobacteriaceae		Flammeovirgaceae	Flammeovirgaceae		Flammeovirgaceae	Flammeovirgaceae		Flammeovirgaceae	Flammeovirgaceae		Flammeovirgaceae	Flammeovirgaceae		Flammeovirgaceae	Flammeovirgaceae		Flammeovirgaceae	Flammeovirgaceae		Flammeovirgaceae	Flammeovirgaceae		Flammeovirgaceae	Flammeovirgaceae
Cyanobacteriaceae	Cyanobacteriaceae	Cyanobacteriaceae				Cyanobacteriaceae	Nannocystaceae		Cyanobacteriaceae	Cyanobacteriaceae		Cyanobacteriaceae	Cyanobacteriaceae		Cyanobacteriaceae	Cyanobacteriaceae		Cyanobacteriaceae	Cyanobacteriaceae		Cyanobacteriaceae	Cyanobacteriaceae		Cyanobacteriaceae	Cyanobacteriaceae		Cyanobacteriaceae	Cyanobacteriaceae		Cyanobacteriaceae	Cyanobacteriaceae
Nannocystaceae	Nannocystaceae	Nannocystaceae				Nannocystaceae	Armatimonadaceae		Nannocystaceae	Nannocystaceae		Nannocystaceae	Nannocystaceae		Nannocystaceae	Nannocystaceae		Nannocystaceae	Nannocystaceae		Nannocystaceae	Nannocystaceae		Nannocystaceae	Nannocystaceae		Nannocystaceae	Nannocystaceae		Nannocystaceae	Nannocystaceae
Armatimonadaceae	Armatimonadaceae	Armatimonadaceae				Armatimonadaceae	Isosphaeraceae		Armatimonadaceae	Armatimonadaceae		Armatimonadaceae	Armatimonadaceae		Armatimonadaceae	Armatimonadaceae		Armatimonadaceae	Armatimonadaceae		Armatimonadaceae	Armatimonadaceae		Armatimonadaceae	Armatimonadaceae		Armatimonadaceae	Armatimonadaceae		Armatimonadaceae	Armatimonadaceae
Isosphaeraceae	Isosphaeraceae	Isosphaeraceae				Isosphaeraceae	Thermotogaceae		Isosphaeraceae	Isosphaeraceae		Isosphaeraceae	Isosphaeraceae		Isosphaeraceae	Isosphaeraceae		Isosphaeraceae	Isosphaeraceae		Isosphaeraceae	Isosphaeraceae		Isosphaeraceae	Isosphaeraceae		Isosphaeraceae	Isosphaeraceae		Isosphaeraceae	Isosphaeraceae
Thermotogaceae	Thermotogaceae	Thermotogaceae				Thermotogaceae	Spirochaetaceae		Thermotogaceae	Thermotogaceae		Thermotogaceae	Thermotogaceae		Thermotogaceae	Thermotogaceae		Thermotogaceae	Thermotogaceae		Thermotogaceae	Thermotogaceae		Thermotogaceae	Thermotogaceae		Thermotogaceae	Thermotogaceae		Thermotogaceae	Thermotogaceae
Spirochaetaceae	Spirochaetaceae	Spirochaetaceae				Spirochaetaceae	Listeriaceae		Spirochaetaceae	Spirochaetaceae		Spirochaetaceae	Spirochaetaceae		Spirochaetaceae	Spirochaetaceae		Spirochaetaceae	Spirochaetaceae		Spirochaetaceae	Spirochaetaceae		Spirochaetaceae	Spirochaetaceae		Spirochaetaceae	Spirochaetaceae		Spirochaetaceae	Spirochaetaceae
Listeriaceae	Listeriaceae	Listeriaceae				Listeriaceae	Cryptosporangiaceae		Listeriaceae	Listeriaceae		Listeriaceae	Listeriaceae		Listeriaceae	Listeriaceae		Listeriaceae	Listeriaceae		Listeriaceae	Listeriaceae		Listeriaceae	Listeriaceae		Listeriaceae	Listeriaceae		Listeriaceae	Listeriaceae
Cryptosporangiaceae	Cryptosporangiaceae	Cryptosporangiaceae				Cryptosporangiaceae	Rhodothermaceae		Cryptosporangiaceae	Cryptosporangiaceae		Cryptosporangiaceae	Cryptosporangiaceae		Cryptosporangiaceae	Cryptosporangiaceae		Cryptosporangiaceae	Cryptosporangiaceae		Cryptosporangiaceae	Cryptosporangiaceae		Cryptosporangiaceae	Cryptosporangiaceae		Cryptosporangiaceae	Cryptosporangiaceae		Cryptosporangiaceae	Cryptosporangiaceae
Rhodothermaceae	Rhodothermaceae	Rhodothermaceae				Rhodothermaceae	Thiohalorhabdaceae		Rhodothermaceae	Rhodothermaceae		Rhodothermaceae	Rhodothermaceae		Rhodothermaceae	Rhodothermaceae		Rhodothermaceae	Rhodothermaceae		Rhodothermaceae	Rhodothermaceae		Rhodothermaceae	Rhodothermaceae		Rhodothermaceae	Rhodothermaceae		Rhodothermaceae	Rhodothermaceae
Thiohalorhabdaceae	Thiohalorhabdaceae	Thiohalorhabdaceae				Thiohalorhabdaceae	Methylacidiphilaceae		Thiohalorhabdaceae	Thiohalorhabdaceae		Thiohalorhabdaceae	Thiohalorhabdaceae		Thiohalorhabdaceae	Thiohalorhabdaceae		Thiohalorhabdaceae	Thiohalorhabdaceae		Thiohalorhabdaceae	Thiohalorhabdaceae		Thiohalorhabdaceae	Thiohalorhabdaceae		Thiohalorhabdaceae	Thiohalorhabdaceae		Thiohalorhabdaceae	Thiohalorhabdaceae
Methylacidiphilaceae	Methylacidiphilaceae	Methylacidiphilaceae				Methylacidiphilaceae	Eubacteriaceae		Methylacidiphilaceae	Methylacidiphilaceae		Methylacidiphilaceae	Methylacidiphilaceae		Methylacidiphilaceae	Methylacidiphilaceae		Methylacidiphilaceae	Methylacidiphilaceae		Methylacidiphilaceae	Methylacidiphilaceae		Methylacidiphilaceae	Methylacidiphilaceae		Methylacidiphilaceae	Methylacidiphilaceae		Methylacidiphilaceae	Methylacidiphilaceae
Eubacteriaceae	Eubacteriaceae	Eubacteriaceae				Eubacteriaceae	Cystobacteraceae		Eubacteriaceae	Eubacteriaceae		Eubacteriaceae	Eubacteriaceae		Eubacteriaceae	Eubacteriaceae		Eubacteriaceae	Eubacteriaceae		Eubacteriaceae	Eubacteriaceae		Eubacteriaceae	Eubacteriaceae		Eubacteriaceae	Eubacteriaceae		Eubacteriaceae	Eubacteriaceae
Cystobacteraceae	Cystobacteraceae	Cystobacteraceae				Cystobacteraceae	Enterococcaceae		Cystobacteraceae	Cystobacteraceae		Cystobacteraceae	Cystobacteraceae		Cystobacteraceae	Cystobacteraceae		Cystobacteraceae	Cystobacteraceae		Cystobacteraceae	Cystobacteraceae		Cystobacteraceae	Cystobacteraceae		Cystobacteraceae	Cystobacteraceae		Cystobacteraceae	Cystobacteraceae
Enterococcaceae	Enterococcaceae	Enterococcaceae				Enterococcaceae	Syntrophobacteraceae		Enterococcaceae	Enterococcaceae		Enterococcaceae	Enterococcaceae		Enterococcaceae	Enterococcaceae		Enterococcaceae	Enterococcaceae		Enterococcaceae	Enterococcaceae		Enterococcaceae	Enterococcaceae		Enterococcaceae	Enterococcaceae		Enterococcaceae	Enterococcaceae
Syntrophobacteraceae	Syntrophobacteraceae	Syntrophobacteraceae				Syntrophobacteraceae	Coriobacteriaceae		Syntrophobacteraceae	Syntrophobacteraceae		Syntrophobacteraceae	Syntrophobacteraceae		Syntrophobacteraceae	Syntrophobacteraceae		Syntrophobacteraceae	Syntrophobacteraceae		Syntrophobacteraceae	Syntrophobacteraceae		Syntrophobacteraceae	Syntrophobacteraceae		Syntrophobacteraceae	Syntrophobacteraceae		Syntrophobacteraceae	Syntrophobacteraceae
Coriobacteriaceae	Coriobacteriaceae	Coriobacteriaceae				Coriobacteriaceae	Thermoanaerobacteraceae		Coriobacteriaceae	Coriobacteriaceae		Coriobacteriaceae	Coriobacteriaceae		Coriobacteriaceae	Coriobacteriaceae		Coriobacteriaceae	Coriobacteriaceae		Coriobacteriaceae	Coriobacteriaceae		Coriobacteriaceae	Coriobacteriaceae		Coriobacteriaceae	Coriobacteriaceae		Coriobacteriaceae	Coriobacteriaceae
Thermoanaerobacteraceae	Thermoanaerobacteraceae	Thermoanaerobacteraceae				Thermoanaerobacteraceae	Fusobacteriaceae		Thermoanaerobacteraceae	Thermoanaerobacteraceae		Thermoanaerobacteraceae	Thermoanaerobacteraceae		Thermoanaerobacteraceae	Thermoanaerobacteraceae		Thermoanaerobacteraceae	Thermoanaerobacteraceae		Thermoanaerobacteraceae	Thermoanaerobacteraceae		Thermoanaerobacteraceae	Thermoanaerobacteraceae		Thermoanaerobacteraceae	Thermoanaerobacteraceae		Thermoanaerobacteraceae	Thermoanaerobacteraceae
Fusobacteriaceae	Fusobacteriaceae	Fusobacteriaceae				Fusobacteriaceae	Litoricolaceae		Fusobacteriaceae	Fusobacteriaceae		Fusobacteriaceae	Fusobacteriaceae		Fusobacteriaceae	Fusobacteriaceae		Fusobacteriaceae	Fusobacteriaceae		Fusobacteriaceae	Fusobacteriaceae		Fusobacteriaceae	Fusobacteriaceae		Fusobacteriaceae	Fusobacteriaceae		Fusobacteriaceae	Fusobacteriaceae
Litoricolaceae	Litoricolaceae	Litoricolaceae				Litoricolaceae	Ferrimonadaceae		Litoricolaceae	Litoricolaceae		Litoricolaceae	Litoricolaceae		Litoricolaceae	Litoricolaceae		Litoricolaceae	Litoricolaceae		Litoricolaceae	Litoricolaceae		Litoricolaceae	Litoricolaceae		Litoricolaceae	Litoricolaceae		Litoricolaceae	Litoricolaceae
Ferrimonadaceae	Ferrimonadaceae	Ferrimonadaceae				Ferrimonadaceae	Francisellaceae		Ferrimonadaceae	Ferrimonadaceae		Ferrimonadaceae	Ferrimonadaceae		Ferrimonadaceae	Ferrimonadaceae		Ferrimonadaceae	Ferrimonadaceae		Ferrimonadaceae	Ferrimonadaceae		Ferrimonadaceae	Ferrimonadaceae		Ferrimonadaceae	Ferrimonadaceae		Ferrimonadaceae	Ferrimonadaceae
Francisellaceae	Francisellaceae	Francisellaceae				Francisellaceae	Yaniellaceae		Francisellaceae	Francisellaceae		Francisellaceae	Francisellaceae		Francisellaceae	Francisellaceae		Francisellaceae	Francisellaceae		Francisellaceae	Francisellaceae		Francisellaceae	Francisellaceae		Francisellaceae	Francisellaceae		Francisellaceae	Francisellaceae
Yaniellaceae	Yaniellaceae	Yaniellaceae				Yaniellaceae	Sulfobacillaceae		Yaniellaceae	Yaniellaceae		Yaniellaceae	Yaniellaceae		Yaniellaceae	Yaniellaceae		Yaniellaceae	Yaniellaceae		Yaniellaceae	Yaniellaceae		Yaniellaceae	Yaniellaceae		Yaniellaceae	Yaniellaceae		Yaniellaceae	Yaniellaceae
Sulfobacillaceae	Sulfobacillaceae	Sulfobacillaceae				Sulfobacillaceae	Brevibacteriaceae		Sulfobacillaceae	Sulfobacillaceae		Sulfobacillaceae	Sulfobacillaceae		Sulfobacillaceae	Sulfobacillaceae		Sulfobacillaceae	Sulfobacillaceae		Sulfobacillaceae	Sulfobacillaceae		Sulfobacillaceae	Sulfobacillaceae		Sulfobacillaceae	Sulfobacillaceae		Sulfobacillaceae	Sulfobacillaceae
Brevibacteriaceae	Brevibacteriaceae	Brevibacteriaceae				Brevibacteriaceae	Promicromonosporaceae		Brevibacteriaceae	Brevibacteriaceae		Brevibacteriaceae	Brevibacteriaceae		Brevibacteriaceae	Brevibacteriaceae		Brevibacteriaceae	Brevibacteriaceae		Brevibacteriaceae	Brevibacteriaceae		Brevibacteriaceae	Brevibacteriaceae		Brevibacteriaceae	Brevibacteriaceae		Brevibacteriaceae	Brevibacteriaceae
Promicromonosporaceae	Promicromonosporaceae	Promicromonosporaceae				Promicromonosporaceae	Thermicanaceae		Promicromonosporaceae	Promicromonosporaceae		Promicromonosporaceae	Promicromonosporaceae		Promicromonosporaceae	Promicromonosporaceae		Promicromonosporaceae	Promicromonosporaceae		Promicromonosporaceae	Promicromonosporaceae		Promicromonosporaceae	Promicromonosporaceae		Promicromonosporaceae	Promicromonosporaceae		Promicromonosporaceae	Promicromonosporaceae
Thermicanaceae	Thermicanaceae	Thermicanaceae				Thermicanaceae	Euzebyaceae		Thermicanaceae	Thermicanaceae		Thermicanaceae	Thermicanaceae		Thermicanaceae	Thermicanaceae		Thermicanaceae	Thermicanaceae		Thermicanaceae	Thermicanaceae		Thermicanaceae	Thermicanaceae		Thermicanaceae	Thermicanaceae		Thermicanaceae	Thermicanaceae
Euzebyaceae	Euzebyaceae	Euzebyaceae				Euzebyaceae	Parachlamydiaceae		Euzebyaceae	Euzebyaceae		Euzebyaceae	Euzebyaceae		Euzebyaceae	Euzebyaceae		Euzebyaceae	Euzebyaceae		Euzebyaceae	Euzebyaceae		Euzebyaceae	Euzebyaceae		Euzebyaceae	Euzebyaceae		Euzebyaceae	Euzebyaceae
Parachlamydiaceae	Parachlamydiaceae	Parachlamydiaceae				Parachlamydiaceae	Exiguobacteraceae		Parachlamydiaceae	Parachlamydiaceae		Parachlamydiaceae	Parachlamydiaceae		Parachlamydiaceae	Parachlamydiaceae		Parachlamydiaceae	Parachlamydiaceae		Parachlamydiaceae	Parachlamydiaceae		Parachlamydiaceae	Parachlamydiaceae		Parachlamydiaceae	Parachlamydiaceae		Parachlamydiaceae	Parachlamydiaceae
Exiguobacteraceae	Exiguobacteraceae	Exiguobacteraceae				Exiguobacteraceae	Sporichthyaceae		Exiguobacteraceae	Exiguobacteraceae		Exiguobacteraceae	Exiguobacteraceae		Exiguobacteraceae	Exiguobacteraceae		Exiguobacteraceae	Exiguobacteraceae		Exiguobacteraceae	Exiguobacteraceae		Exiguobacteraceae	Exiguobacteraceae		Exiguobacteraceae	Exiguobacteraceae		Exiguobacteraceae	Exiguobacteraceae
Sporichthyaceae	Sporichthyaceae	Sporichthyaceae				Sporichthyaceae	Peptostreptococcaceae		Sporichthyaceae	Sporichthyaceae		Sporichthyaceae	Sporichthyaceae		Sporichthyaceae	Sporichthyaceae		Sporichthyaceae	Sporichthyaceae		Sporichthyaceae	Sporichthyaceae		Sporichthyaceae	Sporichthyaceae		Sporichthyaceae	Sporichthyaceae		Sporichthyaceae	Sporichthyaceae
Holophagaceae	Holophagaceae	Holophagaceae				Holophagaceae	Caldicellulosiruptoraceae		Holophagaceae	Holophagaceae		Holophagaceae	Holophagaceae		Holophagaceae	Holophagaceae		Holophagaceae	Holophagaceae		Holophagaceae	Holophagaceae		Holophagaceae	Holophagaceae		Holophagaceae	Holophagaceae		Holophagaceae	Holophagaceae
Peptostreptococcaceae	Peptostreptococcaceae	Peptostreptococcaceae				Peptostreptococcaceae	Nocardiopsaceae		Peptostreptococcaceae	Peptostreptococcaceae		Peptostreptococcaceae	Peptostreptococcaceae		Peptostreptococcaceae	Peptostreptococcaceae		Peptostreptococcaceae	Peptostreptococcaceae		Peptostreptococcaceae	Peptostreptococcaceae		Peptostreptococcaceae	Peptostreptococcaceae		Peptostreptococcaceae	Peptostreptococcaceae		Peptostreptococcaceae	Peptostreptococcaceae
Caldicellulosiruptoraceae	Caldicellulosiruptoraceae	Caldicellulosiruptoraceae				Caldicellulosiruptoraceae	Helicobacteraceae		Caldicellulosiruptoraceae	Caldicellulosiruptoraceae		Caldicellulosiruptoraceae	Caldicellulosiruptoraceae		Caldicellulosiruptoraceae	Caldicellulosiruptoraceae		Caldicellulosiruptoraceae	Caldicellulosiruptoraceae		Caldicellulosiruptoraceae	Caldicellulosiruptoraceae		Caldicellulosiruptoraceae	Caldicellulosiruptoraceae		Caldicellulosiruptoraceae	Caldicellulosiruptoraceae		Caldicellulosiruptoraceae	Caldicellulosiruptoraceae
Nocardiopsaceae	Nocardiopsaceae	Nocardiopsaceae				Nocardiopsaceae	Thermoactinomycetaceae		Nocardiopsaceae	Nocardiopsaceae		Nocardiopsaceae	Nocardiopsaceae		Nocardiopsaceae	Nocardiopsaceae		Nocardiopsaceae	Nocardiopsaceae		Nocardiopsaceae	Nocardiopsaceae		Nocardiopsaceae	Nocardiopsaceae		Nocardiopsaceae	Nocardiopsaceae		Nocardiopsaceae	Nocardiopsaceae
Helicobacteraceae	Helicobacteraceae	Helicobacteraceae				Helicobacteraceae	Dethiosulfovibrionaceae		Helicobacteraceae	Helicobacteraceae		Helicobacteraceae	Helicobacteraceae		Helicobacteraceae	Helicobacteraceae		Helicobacteraceae	Helicobacteraceae		Helicobacteraceae	Helicobacteraceae		Helicobacteraceae	Helicobacteraceae		Helicobacteraceae	Helicobacteraceae		Helicobacteraceae	Helicobacteraceae
Thermoactinomycetaceae	Thermoactinomycetaceae	Thermoactinomycetaceae				Thermoactinomycetaceae	Thermaceae		Thermoactinomycetaceae	Thermoactinomycetaceae		Thermoactinomycetaceae	Thermoactinomycetaceae		Thermoactinomycetaceae	Thermoactinomycetaceae		Thermoactinomycetaceae	Thermoactinomycetaceae		Thermoactinomycetaceae	Thermoactinomycetaceae		Thermoactinomycetaceae	Thermoactinomycetaceae		Thermoactinomycetaceae	Thermoactinomycetaceae		Thermoactinomycetaceae	Thermoactinomycetaceae
Dethiosulfovibrionaceae	Dethiosulfovibrionaceae	Dethiosulfovibrionaceae				Dethiosulfovibrionaceae	Bacteriovoracaceae		Dethiosulfovibrionaceae	Dethiosulfovibrionaceae		Dethiosulfovibrionaceae	Dethiosulfovibrionaceae		Dethiosulfovibrionaceae	Dethiosulfovibrionaceae		Dethiosulfovibrionaceae	Dethiosulfovibrionaceae		Dethiosulfovibrionaceae	Dethiosulfovibrionaceae		Dethiosulfovibrionaceae	Dethiosulfovibrionaceae		Dethiosulfovibrionaceae	Dethiosulfovibrionaceae		Dethiosulfovibrionaceae	Dethiosulfovibrionaceae
Thermaceae	Thermaceae	Thermaceae				Thermaceae	Symbiobacteriaceae		Thermaceae	Thermaceae		Thermaceae	Thermaceae		Thermaceae	Thermaceae		Thermaceae	Thermaceae		Thermaceae	Thermaceae		Thermaceae	Thermaceae		Thermaceae	Thermaceae		Thermaceae	Thermaceae
Desulfohalobiaceae	Desulfohalobiaceae	Desulfohalobiaceae				Desulfohalobiaceae	Caldithrixaceae		Desulfohalobiaceae	Desulfohalobiaceae		Desulfohalobiaceae	Desulfohalobiaceae		Desulfohalobiaceae	Desulfohalobiaceae		Desulfohalobiaceae	Desulfohalobiaceae		Desulfohalobiaceae	Desulfohalobiaceae		Desulfohalobiaceae	Desulfohalobiaceae		Desulfohalobiaceae	Desulfohalobiaceae		Desulfohalobiaceae	Desulfohalobiaceae
Bacteriovoracaceae	Bacteriovoracaceae	Bacteriovoracaceae				Bacteriovoracaceae	Carboxydocellaceae		Bacteriovoracaceae	Bacteriovoracaceae		Bacteriovoracaceae	Bacteriovoracaceae		Bacteriovoracaceae	Bacteriovoracaceae		Bacteriovoracaceae	Bacteriovoracaceae		Bacteriovoracaceae	Bacteriovoracaceae		Bacteriovoracaceae	Bacteriovoracaceae		Bacteriovoracaceae	Bacteriovoracaceae		Bacteriovoracaceae	Bacteriovoracaceae
Symbiobacteriaceae		Symbiobacteriaceae
Caldithrixaceae	Caldithrixaceae	Caldithrixaceae				Symbiobacteriaceae	Porphyromonadaceae		Symbiobacteriaceae	Symbiobacteriaceae		Symbiobacteriaceae	Symbiobacteriaceae		Symbiobacteriaceae	Caldithrixaceae		Symbiobacteriaceae	Symbiobacteriaceae		Symbiobacteriaceae	Symbiobacteriaceae		Caldithrixaceae	Symbiobacteriaceae		Caldithrixaceae	Symbiobacteriaceae		Caldithrixaceae	Symbiobacteriaceae
Carboxydocellaceae	Carboxydocellaceae	Carboxydocellaceae				Caldithrixaceae	Odoribacteraceae		Caldithrixaceae	Caldithrixaceae		Caldithrixaceae	Caldithrixaceae		Caldithrixaceae	Carboxydocellaceae		Caldithrixaceae	Caldithrixaceae		Caldithrixaceae	Caldithrixaceae		Carboxydocellaceae	Caldithrixaceae		Carboxydocellaceae	Caldithrixaceae		Carboxydocellaceae	Caldithrixaceae
Porphyromonadaceae	Porphyromonadaceae	Porphyromonadaceae				Carboxydocellaceae	Anaerolinaceae		Carboxydocellaceae	Carboxydocellaceae		Carboxydocellaceae	Carboxydocellaceae		Carboxydocellaceae	Porphyromonadaceae		Carboxydocellaceae	Carboxydocellaceae		Carboxydocellaceae	Carboxydocellaceae		Porphyromonadaceae	Carboxydocellaceae		Porphyromonadaceae	Carboxydocellaceae		Porphyromonadaceae	Carboxydocellaceae
Odoribacteraceae	Odoribacteraceae	Odoribacteraceae				Porphyromonadaceae	Procabacteriaceae		Porphyromonadaceae	Porphyromonadaceae		Porphyromonadaceae	Porphyromonadaceae		Porphyromonadaceae	Anaerolinaceae		Porphyromonadaceae	Porphyromonadaceae		Porphyromonadaceae	Porphyromonadaceae		Odoribacteraceae	Porphyromonadaceae		Odoribacteraceae	Porphyromonadaceae		Odoribacteraceae	Porphyromonadaceae
Anaerolinaceae	Anaerolinaceae	Anaerolinaceae				Odoribacteraceae	Dietziaceae		Odoribacteraceae	Odoribacteraceae		Odoribacteraceae	Odoribacteraceae		Odoribacteraceae	Procabacteriaceae		Odoribacteraceae	Odoribacteraceae		Odoribacteraceae	Odoribacteraceae		Anaerolinaceae	Odoribacteraceae		Anaerolinaceae	Odoribacteraceae		Anaerolinaceae	Odoribacteraceae
	Dietziaceae	Dietziaceae
Halobacteroidaceae	Halobacteroidaceae	Halobacteroidaceae				Anaerolinaceae	Halobacteroidaceae		Anaerolinaceae	Anaerolinaceae		Anaerolinaceae	Anaerolinaceae		Anaerolinaceae	Dietziaceae		Anaerolinaceae	Anaerolinaceae		Anaerolinaceae	Anaerolinaceae		Dietziaceae	Anaerolinaceae		Dietziaceae	Anaerolinaceae		Dietziaceae	Anaerolinaceae
Chrysiogenaceae	Chrysiogenaceae	Chrysiogenaceae				Halobacteroidaceae	Chrysiogenaceae		Halobacteroidaceae	Procabacteriaceae		Halobacteroidaceae	Procabacteriaceae		Procabacteriaceae	Halobacteroidaceae		Procabacteriaceae	Procabacteriaceae		Procabacteriaceae	Procabacteriaceae		Halobacteroidaceae	Procabacteriaceae		Halobacteroidaceae	Procabacteriaceae		Halobacteroidaceae	Procabacteriaceae
Borreliaceae	Borreliaceae	Borreliaceae
Syntrophomonadaceae	Syntrophomonadaceae	Syntrophomonadaceae				Chrysiogenaceae	Borreliaceae		Chrysiogenaceae	Dietziaceae		Chrysiogenaceae	Dietziaceae		Dietziaceae	Chrysiogenaceae		Dietziaceae	Dietziaceae		Dietziaceae	Dietziaceae		Chrysiogenaceae	Dietziaceae		Chrysiogenaceae	Dietziaceae		Chrysiogenaceae	Dietziaceae
Puniceicoccaceae	Puniceicoccaceae	Puniceicoccaceae				Borreliaceae	Syntrophomonadaceae		Borreliaceae	Halobacteroidaceae		Borreliaceae	Halobacteroidaceae		Halobacteroidaceae	Borreliaceae		Halobacteroidaceae	Halobacteroidaceae		Halobacteroidaceae	Halobacteroidaceae		Borreliaceae	Halobacteroidaceae		Borreliaceae	Halobacteroidaceae		Borreliaceae	Halobacteroidaceae
Chlorobiaceae	Chlorobiaceae	Chlorobiaceae				Syntrophomonadaceae	Puniceicoccaceae		Syntrophomonadaceae	Chrysiogenaceae		Syntrophomonadaceae	Pirellulaceae		Pirellulaceae	Syntrophomonadaceae		Pirellulaceae	Chrysiogenaceae		Pirellulaceae	Pirellulaceae		Syntrophomonadaceae	Pirellulaceae		Syntrophomonadaceae	Chrysiogenaceae		Syntrophomonadaceae	Chrysiogenaceae
Rhabdochlamydiaceae	Rhabdochlamydiaceae	Rhabdochlamydiaceae				Puniceicoccaceae	Chlorobiaceae		Puniceicoccaceae	Borreliaceae		Puniceicoccaceae	Chrysiogenaceae		Chrysiogenaceae	Puniceicoccaceae		Chrysiogenaceae	Borreliaceae		Chrysiogenaceae	Chrysiogenaceae		Puniceicoccaceae	Chrysiogenaceae		Puniceicoccaceae	Borreliaceae		Puniceicoccaceae	Borreliaceae
Psychromonadaceae	Psychromonadaceae	Psychromonadaceae				Chlorobiaceae	Psychromonadaceae		Chlorobiaceae	Syntrophomonadaceae		Chlorobiaceae	Borreliaceae		Borreliaceae	Chlorobiaceae		Borreliaceae	Syntrophomonadaceae		Borreliaceae	Borreliaceae		Chlorobiaceae	Borreliaceae		Chlorobiaceae	Syntrophomonadaceae		Chlorobiaceae	Syntrophomonadaceae
Contubernalisaceae	Contubernalisaceae	Contubernalisaceae				Rhabdochlamydiaceae	Gomphosphaeriaceae		Rhabdochlamydiaceae	Puniceicoccaceae		Rhabdochlamydiaceae	Syntrophomonadaceae		Syntrophomonadaceae	Rhabdochlamydiaceae		Syntrophomonadaceae	Puniceicoccaceae		Syntrophomonadaceae	Syntrophomonadaceae		Rhabdochlamydiaceae	Syntrophomonadaceae		Rhabdochlamydiaceae	Puniceicoccaceae		Rhabdochlamydiaceae	Puniceicoccaceae
Gomphosphaeriaceae	Gomphosphaeriaceae	Gomphosphaeriaceae				Psychromonadaceae	Sporolactobacillaceae		Psychromonadaceae	Chlorobiaceae		Psychromonadaceae	Puniceicoccaceae		Puniceicoccaceae	Gomphosphaeriaceae		Puniceicoccaceae	Chlorobiaceae		Puniceicoccaceae	Puniceicoccaceae		Psychromonadaceae	Puniceicoccaceae		Psychromonadaceae	Chlorobiaceae		Psychromonadaceae	Chlorobiaceae
Gemmataceae	Gemmataceae	Gemmataceae				Contubernalisaceae	Iamiaceae		Contubernalisaceae	Rhabdochlamydiaceae		Contubernalisaceae	Chlorobiaceae		Chlorobiaceae	Sporolactobacillaceae		Chlorobiaceae	Rhabdochlamydiaceae		Chlorobiaceae	Chlorobiaceae		Contubernalisaceae	Chlorobiaceae		Contubernalisaceae	Rhabdochlamydiaceae		Contubernalisaceae	Rhabdochlamydiaceae
Scytonemataceae	Scytonemataceae					Gomphosphaeriaceae	Hydrogenophilaceae		Gomphosphaeriaceae	Psychromonadaceae		Gomphosphaeriaceae	Rhabdochlamydiaceae		Rhabdochlamydiaceae	Hydrogenophilaceae		Rhabdochlamydiaceae	Psychromonadaceae		Rhabdochlamydiaceae	Rhabdochlamydiaceae		Gomphosphaeriaceae	Rhabdochlamydiaceae		Gomphosphaeriaceae	Psychromonadaceae		Gomphosphaeriaceae	Psychromonadaceae
						Sporolactobacillaceae	Haliangiaceae		Sporolactobacillaceae	Contubernalisaceae		Sporolactobacillaceae	Psychromonadaceae		Psychromonadaceae	Pelobacteraceae		Psychromonadaceae	Contubernalisaceae		Psychromonadaceae	Psychromonadaceae		Gemmataceae	Psychromonadaceae		Gemmataceae	Contubernalisaceae		Gemmataceae	Contubernalisaceae
Haliangiaceae		Haliangiaceae				Gemmataceae	Alcanivoracaceae		Gemmataceae	Gomphosphaeriaceae		Gemmataceae	Contubernalisaceae		Contubernalisaceae	Haliangiaceae		Contubernalisaceae	Gomphosphaeriaceae		Contubernalisaceae	Contubernalisaceae		Scytonemataceae	Contubernalisaceae		Scytonemataceae	Gomphosphaeriaceae		Scytonemataceae	Gomphosphaeriaceae
Alcanivoracaceae	Alcanivoracaceae	Alcanivoracaceae				Iamiaceae	Microcystaceae		Iamiaceae	Sporolactobacillaceae		Iamiaceae	Gomphosphaeriaceae		Gomphosphaeriaceae	Cryomorphaceae		Gomphosphaeriaceae	Sporolactobacillaceae		Gomphosphaeriaceae	Gomphosphaeriaceae		Hydrogenophilaceae	Gomphosphaeriaceae		Hydrogenophilaceae	Sporolactobacillaceae		Hydrogenophilaceae	Sporolactobacillaceae
Waddliaceae	Waddliaceae	Waddliaceae				Scytonemataceae	Moritellaceae		Scytonemataceae	Gemmataceae		Scytonemataceae	Sporolactobacillaceae		Gemmataceae	Dermacoccaceae		Gemmataceae	Iamiaceae		Gemmataceae	Sporolactobacillaceae		Brachyspiraceae	Sporolactobacillaceae		Brachyspiraceae	Gemmataceae		Brachyspiraceae	Gemmataceae
Microcystaceae		Microcystaceae				Pelobacteraceae	Erysipelotrichaceae		Pelobacteraceae	Iamiaceae		Pelobacteraceae	Gemmataceae		Synergistaceae	Alcanivoracaceae		Synergistaceae	Scytonemataceae		Synergistaceae	Gemmataceae		Pelobacteraceae	Gemmataceae		Pelobacteraceae	Scytonemataceae		Pelobacteraceae	Iamiaceae
Moritellaceae	Moritellaceae	Moritellaceae				Haliangiaceae	Xenococcaceae		Haliangiaceae	Synergistaceae		Haliangiaceae	Iamiaceae		Hydrogenophilaceae	Waddliaceae		Hydrogenophilaceae	Synergistaceae		Hydrogenophilaceae	Iamiaceae		Haliangiaceae	Iamiaceae		Haliangiaceae	Synergistaceae		Haliangiaceae	Scytonemataceae
	Hydrogenophilaceae	Hydrogenophilaceae				Alcanivoracaceae	Solibacteraceae		Alcanivoracaceae	Hydrogenophilaceae		Alcanivoracaceae	Scytonemataceae		Brachyspiraceae	Microcystaceae		Brachyspiraceae	Hydrogenophilaceae		Brachyspiraceae	Scytonemataceae		Cryomorphaceae	Scytonemataceae		Cryomorphaceae	Hydrogenophilaceae		Cryomorphaceae	Hydrogenophilaceae
	Brachyspiraceae	Brachyspiraceae
	Pelobacteraceae	Pelobacteraceae
Leptospiraceae	Leptospiraceae	Leptospiraceae
Opitutaceae	Opitutaceae	Opitutaceae
	Cryomorphaceae	Cryomorphaceae				Waddliaceae	Nitrosomonadaceae		Waddliaceae	Brachyspiraceae		Waddliaceae	Hydrogenophilaceae		Pelobacteraceae	Erysipelotrichaceae		Pelobacteraceae	Brachyspiraceae		Pelobacteraceae	Synergistaceae		Dermacoccaceae	Hydrogenophilaceae		Dermacoccaceae	Brachyspiraceae		Dermacoccaceae	Brachyspiraceae
	Dermacoccaceae	Dermacoccaceae				Microcystaceae	Rubrobacteraceae		Microcystaceae	Pelobacteraceae		Microcystaceae	Brachyspiraceae		Haliangiaceae	Thermobaculaceae		Haliangiaceae	Pelobacteraceae		Haliangiaceae	Hydrogenophilaceae		Alicyclobacillaceae	Pelobacteraceae		Alicyclobacillaceae	Pelobacteraceae		Alicyclobacillaceae	Pelobacteraceae
Aminiphilaceae	Aminiphilaceae	Aminiphilaceae				Moritellaceae	Paraprevotellaceae		Moritellaceae	Haliangiaceae		Moritellaceae	Pelobacteraceae		Cryomorphaceae	Nitrosomonadaceae		Cryomorphaceae	Haliangiaceae		Cryomorphaceae	Brachyspiraceae		Alcanivoracaceae	Haliangiaceae		Alcanivoracaceae	Haliangiaceae		Alcanivoracaceae	Haliangiaceae
Methanocorpusculaceae		Methanocorpusculaceae				Anaeroplasmataceae	Opitutaceae		Anaeroplasmataceae	Dermacoccaceae		Anaeroplasmataceae	Haliangiaceae		Dermacoccaceae	Leptospiraceae		Dermacoccaceae	Cryomorphaceae		Dermacoccaceae	Pelobacteraceae		Waddliaceae	Cryomorphaceae		Waddliaceae	Cryomorphaceae		Waddliaceae	Cryomorphaceae
Archaeoglobaceae	Archaeoglobaceae					Solibacteraceae	Aminiphilaceae		Solibacteraceae	Alicyclobacillaceae		Solibacteraceae	Cryomorphaceae		Alcanivoracaceae	Ekhidnaceae		Alcanivoracaceae	Dermacoccaceae		Alcanivoracaceae	Haliangiaceae		Microcystaceae	Dermacoccaceae		Microcystaceae	Dermacoccaceae		Microcystaceae	Dermacoccaceae
	Erysipelotrichaceae	Erysipelotrichaceae				Leptospiraceae	Thermovenabulum		Leptospiraceae	Alcanivoracaceae		Leptospiraceae	Dermacoccaceae		Waddliaceae	Paraprevotellaceae		Waddliaceae	Alicyclobacillaceae		Waddliaceae	Cryomorphaceae		Moritellaceae	Alicyclobacillaceae		Moritellaceae	Alicyclobacillaceae		Moritellaceae	Alicyclobacillaceae
	Xenococcaceae	Xenococcaceae				Opitutaceae	Archaeoglobaceae		Opitutaceae	Waddliaceae		Opitutaceae	Alicyclobacillaceae		Microcystaceae	Opitutaceae		Microcystaceae	Waddliaceae		Microcystaceae	Dermacoccaceae		Erysipelotrichaceae	Alcanivoracaceae		Erysipelotrichaceae	Alcanivoracaceae		Erysipelotrichaceae	Alcanivoracaceae
	Rubrobacteraceae	Rubrobacteraceae				Pedosphaeraceae	Kouleothrixaceae		Pedosphaeraceae	Microcystaceae		Pedosphaeraceae	Alcanivoracaceae		Moritellaceae	Myxococcaceae		Moritellaceae	Microcystaceae		Moritellaceae	Alicyclobacillaceae		Nitriliruptoraceae	Waddliaceae		Nitriliruptoraceae	Waddliaceae		Nitriliruptoraceae	Waddliaceae
	Planctomycetaceae	Planctomycetaceae				Myxococcaceae	Cardiobacteriaceae		Myxococcaceae	Moritellaceae		Myxococcaceae	Waddliaceae		Erysipelotrichaceae	Anaerobrancaceae		Erysipelotrichaceae	Moritellaceae		Erysipelotrichaceae	Alcanivoracaceae		Halobacteriaceae	Microcystaceae		Halobacteriaceae	Microcystaceae		Halobacteriaceae	Microcystaceae
	Turicibacteraceae	Turicibacteraceae				Aminiphilaceae	Turicibacteraceae		Aminiphilaceae	Erysipelotrichaceae		Aminiphilaceae	Microcystaceae		Thermobaculaceae	Gemmatimonadaceae		Thermobaculaceae	Erysipelotrichaceae		Thermobaculaceae	Waddliaceae		Xenococcaceae	Moritellaceae		Xenococcaceae	Moritellaceae		Xenococcaceae	Moritellaceae
	Gemmatimonadaceae	Gemmatimonadaceae				Methanocorpusculaceae	Gemmatimonadaceae		Methanocorpusculaceae	Xenococcaceae		Methanocorpusculaceae	Moritellaceae		Xenococcaceae	Chlamydiaceae		Xenococcaceae	Thermobaculaceae		Xenococcaceae	Microcystaceae		Nitrosomonadaceae	Erysipelotrichaceae		Nitrosomonadaceae	Erysipelotrichaceae		Nitrosomonadaceae	Erysipelotrichaceae
Fibrobacteraceae		Fibrobacteraceae				Archaeoglobaceae	Sulfolobaceae		Archaeoglobaceae	Paraprevotellaceae		Archaeoglobaceae	Erysipelotrichaceae		Leptospiraceae	Fibrobacteraceae		Leptospiraceae	Xenococcaceae		Leptospiraceae	Moritellaceae		Leptospiraceae	Pasteuriaceae		Leptospiraceae	Pasteuriaceae		Leptospiraceae	Pasteuriaceae
	Cardiobacteriaceae	Cardiobacteriaceae				Kouleothrixaceae			Kouleothrixaceae	Aminiphilaceae		Kouleothrixaceae	Thermobaculaceae		Rubrobacteraceae			Rubrobacteraceae	Solibacteraceae		Rubrobacteraceae	Erysipelotrichaceae		Rubrobacteraceae	Nitriliruptoraceae		Rubrobacteraceae	Anaeroplasmataceae		Rubrobacteraceae	Nitriliruptoraceae
Kouleothrixaceae		Kouleothrixaceae
Myxococcaceae		Myxococcaceae				Fibrobacteraceae			Fibrobacteraceae	Chthonomonadaceae		Fibrobacteraceae	Xenococcaceae		Paraprevotellaceae			Paraprevotellaceae	Nitrosomonadaceae		Paraprevotellaceae			Halothiobacillaceae	Anaeroplasmataceae		Halothiobacillaceae	Thermobaculaceae		Halothiobacillaceae	Anaeroplasmataceae
	Anaerobrancaceae	Anaerobrancaceae				Synechococcaceae			Synechococcaceae	Koribacteraceae		Synechococcaceae	Solibacteraceae		Balneolaceae			Balneolaceae	Leptospiraceae		Balneolaceae			Ekhidnaceae	Halobacteriaceae		Ekhidnaceae	Xenococcaceae		Ekhidnaceae	Halobacteriaceae
	Paraprevotellaceae	Paraprevotellaceae								Anaerobrancaceae			Nitrosomonadaceae		Opitutaceae			Opitutaceae	Paraprevotellaceae		Opitutaceae			Paraprevotellaceae	Thermobaculaceae		Paraprevotellaceae	Solibacteraceae		Paraprevotellaceae	Thermobaculaceae
Synechococcaceae	Microcystaceae	Thermoproteaceae								Cardiobacteriaceae			Leptospiraceae		Myxococcaceae			Myxococcaceae	Opitutaceae		Myxococcaceae			Opitutaceae	Xenococcaceae		Opitutaceae	Leptospiraceae		Opitutaceae	Xenococcaceae
Sporolactobacillaceae	Haliangiaceae	Pirellulaceae								Turicibacteraceae			Rubrobacteraceae		Aminiphilaceae			Aminiphilaceae	Pedosphaeraceae		Aminiphilaceae			Aminiphilaceae	Solibacteraceae		Aminiphilaceae	Rubrobacteraceae		Aminiphilaceae	Solibacteraceae
Iamiaceae	Halobacteriaceae	Synergistaceae								Gemmatimonadaceae			Paraprevotellaceae		Methanocorpusculaceae			Methanocorpusculaceae	Aminiphilaceae		Methanocorpusculaceae			Koribacteraceae	Leptospiraceae		Koribacteraceae	Methylococcaceae		Koribacteraceae	Leptospiraceae
Pelobacteraceae	Nitrosomonadaceae	Procabacteriaceae								Blattabacteriaceae			Opitutaceae		Thermoproteaceae			Thermoproteaceae	Cardiobacteriaceae		Thermoproteaceae			Archaeoglobaceae	Rubrobacteraceae		Archaeoglobaceae	Dehalobacteriaceae		Archaeoglobaceae	Methylococcaceae
Anaeroplasmataceae	Alicyclobacillaceae	Thermobaculaceae								Methanosarcinaceae			Pedosphaeraceae		Kouleothrixaceae			Kouleothrixaceae	Planctomycetaceae		Kouleothrixaceae			Anaerobrancaceae	Ekhidnaceae		Anaerobrancaceae	Ekhidnaceae		Anaerobrancaceae	Ekhidnaceae
Solibacteraceae	Halothiobacillaceae	Balneolaceae											Aminiphilaceae		Anaerobrancaceae			Anaerobrancaceae	Turicibacteraceae		Anaerobrancaceae			Cardiobacteriaceae	Paraprevotellaceae		Cardiobacteriaceae	Paraprevotellaceae		Cardiobacteriaceae	Paraprevotellaceae
Pedosphaeraceae	Ekhidnaceae												Thermovenabulum		Cardiobacteriaceae			Cardiobacteriaceae	Gemmatimonadaceae		Cardiobacteriaceae			Planctomycetaceae	Balneolaceae		Planctomycetaceae	Balneolaceae		Planctomycetaceae	Balneolaceae
	Nitriliruptoraceae												Thermoproteaceae		Planctomycetaceae			Planctomycetaceae	Fibrobacteraceae		Planctomycetaceae			Turicibacteraceae	Opitutaceae		Turicibacteraceae	Opitutaceae		Turicibacteraceae	Opitutaceae
	Koribacteraceae
													Koribacteraceae		Turicibacteraceae			Turicibacteraceae	Hahellaceae		Turicibacteraceae			Gemmatimonadaceae	Aminiphilaceae		Gemmatimonadaceae	Pedosphaeraceae		Gemmatimonadaceae	Pedosphaeraceae
													Archaeoglobaceae		Gemmatimonadaceae			Gemmatimonadaceae	Oscillochloridaceae		Gemmatimonadaceae				Thermoproteaceae			Myxococcaceae			Methanocorpusculaceae
													Anaerobrancaceae		Fibrobacteraceae			Fibrobacteraceae			Fibrobacteraceae				Archaeoglobaceae			Aminiphilaceae			Kouleothrixaceae
													Cardiobacteriaceae												Herpetosiphonaceae			Chloroflexaceae			Coprobacillaceae
													Planctomycetaceae												Desulfurococcaceae			Methanocorpusculaceae			Caldisericaceae
													Turicibacteraceae												Anaerobrancaceae			Catenulisporaceae			Anaerobrancaceae
													Gemmatimonadaceae												Cardiobacteriaceae			Methanobacteriaceae			Planctomycetaceae
													Blattabacteriaceae												Planctomycetaceae			Methanocellaceae			Turicibacteraceae
													Crenotrichaceae												Turicibacteraceae			Thermovenabulum			Gemmatimonadaceae
													Oscillochloridaceae												Gemmatimonadaceae			Chthonomonadaceae
													Sulfolobaceae															Thermoproteaceae
																												Koribacteraceae
																												Archaeoglobaceae
																												Anaerobrancaceae
																												Cardiobacteriaceae
																												Planctomycetaceae
																												Turicibacteraceae
																												Gemmatimonadaceae

## Sheet: dry hays 
Family	MCD proportion	PRG Dproportion	MS Dproportion	C_00h_mean	P_00h_mean	S_00h_mean
Pseudomonadaceae	0.168132	0.0409059	0.0432641	139376	54852	58262.7
Sphingomonadaceae	0.17468	0.103238	0.197674	144804	138435	266202
Rivulariaceae	0.264021	0.301245	0.239379	218865	403949	322366
Enterobacteriaceae	0.00204892	0.254855	0.00543125	1698.49	341742	7314.13
Oxalobacteraceae	0.00591161	0.0133685	0.0212335	4900.54	17926.2	28594.6
Flexibacteraceae	0.0512875	0.0246546	0.0556077	42515.7	33060.1	74885.6
Microbacteriaceae	0.0597104	0.0356686	0.0659359	49498	47829.1	88794.2
Methylobacteriaceae	0.0320794	0.0170686	0.0609765	26592.8	22887.7	82115.5
Rickettsiaceae	0.0278309	0.0307731	0.0273019	23071	41264.5	36766.8
Sphingobacteriaceae	0.0259584	0.0204911	0.0431274	21518.7	27477.2	58078.6
Rhizobiaceae	0.016962	0.0274833	0.0262378	14061	36853.2	35333.9
Nocardiaceae	0.0300873	0.0102714	0.0244247	24941.4	13773.2	32892.1
Comamonadaceae	0.00979739	0.00667649	0.0101613	8121.73	8952.7	13684
Nocardioidaceae	0.0283475	0.00620224	0.0267897	23499.2	8316.76	36077.1
Flavobacteriaceae	0.0132317	0.015615	0.0326389	10968.7	20938.6	43954.1
Cellulomonadaceae	0.00142477	0.00124477	0.00202398	1181.09	1669.15	2725.64
Caulobacteraceae	0.0095692	0.00563065	0.0101527	7932.57	7550.31	13672.4
Aurantimonadaceae	0.00613123	0.00325712	0.00576624	5082.6	4367.57	7765.25
Kineosporiaceae	0.00727874	0.00362753	0.00363925	6033.85	4864.26	4900.89
Deinococcaceae	0.00376028	0.00340201	0.00355796	3117.15	4561.85	4791.41
Geodermatophilaceae	0.00623747	0.00249608	0.00502713	5170.67	3347.07	6769.92
Leuconostocaceae	0.00520768	0.00367502	0.0155815	4317	4927.94	20983.3
Phyllobacteriaceae	0.00294392	0.00271611	0.00384316	2440.42	3642.12	5175.49
Hyphomicrobiaceae	0.00308492	0.00220962	0.0043159	2557.3	2962.95	5812.12
Xanthomonadaceae	0.00164056	0.0179356	0.00369407	1359.97	24050.4	4974.72
Mycoplasmataceae	0.00248423	0.000955757	0.00705774	2059.35	1281.6	9504.48
Rhodospirillaceae	0.00141024	0.00153711	0.00161267	1169.04	2061.16	2171.75
Pseudonocardiaceae	0.00281456	0.00149439	0.00266052	2333.18	2003.87	3582.86
Heliobacteriaceae	0.00313912	0.00228385	0.0027662	2602.23	3062.48	3725.18
Mycobacteriaceae	0.00141916	0.000502884	0.00285788	1176.44	674.332	3848.63
Acetobacteraceae	0.000873046	0.000301785	0.00108554	723.728	404.673	1461.87
Oceanospirillaceae	0.000480069	0.00112505	0.0003372	397.962	1508.62	454.098
Chitinophagaceae	0.00131485	0.000950109	0.00239985	1089.97	1274.03	3231.82
Nostocaceae	0.00257577	0.00225493	0.00224866	2135.24	3023.7	3028.22
Xanthobacteraceae	0.00111232	0.00112759	0.00144268	922.079	1512.02	1942.83
Phormidiaceae	0.00210387	0.00168061	0.001545	1744.04	2253.58	2080.61
Aeromonadaceae	3.19298e-05	0.00234824	9.58794e-05	26.4688	3148.82	129.118
Rhodocyclaceae	9.00893e-05	0.000119084	0.000329254	74.6812	159.684	443.399
Williamsiaceae	0.000971877	6.42025e-05	0.00324604	805.656	86.091	4371.37
Paenibacillaceae	0.00108088	0.000707015	0.00188261	896.013	948.057	2535.27
Burkholderiaceae	0.000189272	0.000209397	0.000387483	156.901	280.786	521.814
Staphylococcaceae	0.000340767	0.000581609	0.000618676	282.485	779.897	833.156
Rhodobacteraceae	0.000621899	0.000452381	0.000953037	515.535	606.612	1283.43
Streptomycetaceae	0.000986899	0.000497771	0.000780632	818.108	667.476	1051.26
Streptococcaceae	0.000325457	0.000415269	0.000733628	269.794	556.846	987.959
Alteromonadaceae	0.000202868	0.000163904	0.000121962	168.171	219.784	164.243
Halomonadaceae	0.000184396	5.45163e-05	8.35844e-05	152.858	73.1025	112.561
Bacillaceae	0.0004256	0.000325214	0.000434232	352.809	436.089	584.77
Bdellovibrionaceae	0.000718066	0.000374268	0.00137456	595.254	501.868	1851.09
Propionibacteriaceae	0.000552829	0.000172665	0.000699349	458.278	231.531	941.796
Thermomonosporaceae	0.000518063	0.000323424	0.000443301	429.458	433.689	596.982
Desulfuromonadaceae	0.000873808	0.000568891	0.000735676	724.359	762.843	990.717
Clostridiaceae	0.000796917	0.000456655	0.000923878	660.619	612.342	1244.16
Actinosynnemataceae	0.000699749	0.000251333	0.00127558	580.07	337.02	1717.8
Chromatiaceae	0.00012072	0.000368006	0.000111623	100.073	493.47	150.321
Ectothiorhodospiraceae	0.000147316	4.57933e-05	8.95995e-05	122.12	61.4056	120.661
Neisseriaceae	0.000128948	0.000141522	0.00015766	106.894	189.771	212.317
Alcaligenaceae	0.000244629	0.000557964	0.000504448	202.79	748.191	679.328
Thermodesulfovibrionaceae	0.000339719	0.000149368	0.000252076	281.616	200.292	339.464
Geobacteraceae	0.000303924	0.000687401	0.000374257	251.944	921.756	504.003
Methylocystaceae	0.000512826	0.000223309	0.0010559	425.117	299.442	1421.95
Bifidobacteriaceae	0.000372863	0.000205873	0.000373791	309.091	276.062	503.376
Amoebophilaceae	0.000347236	0.00122026	0.000656598	287.848	1636.29	884.224
Solirubrobacteraceae	0.000938136	0.000172394	0.00163707	777.685	231.168	2204.61
Actinomycetaceae	0.000329358	0.000384271	0.00030081	273.028	515.281	405.094
Micromonosporaceae	0.000523432	0.000277104	0.000489159	433.909	371.577	658.738
Pasteurellaceae	0.000681539	0.00620998	0.000264799	564.975	8327.14	356.599
Bartonellaceae	0.000250036	0.00200193	0.000891671	207.272	2684.45	1200.79
Sinobacteraceae	7.72765e-05	1.12887e-05	7.47174e-05	64.0598	15.1374	100.62
Campylobacteraceae	0.000482332	0.000489774	0.00084675	399.838	656.753	1140.3
Streptosporangiaceae	0.000330891	8.90324e-05	0.000216252	274.298	119.386	291.221
Intrasporangiaceae	0.000366742	0.000199959	0.000709556	304.017	268.131	955.542
Verrucomicrobiaceae	0.000296639	0.00023394	0.00182879	245.905	313.697	2462.79
Patulibacteraceae	0.000479809	9.05684e-05	0.000900895	397.746	121.446	1213.21
Anaplasmataceae	0.000122851	9.24496e-05	0.000139264	101.84	123.968	187.544
Micrococcaceae	0.000172452	0.000824234	0.000200683	142.958	1105.24	270.255
Corynebacteriaceae	0.000659179	0.000115213	0.000292364	546.439	154.493	393.72
Halanaerobiaceae	0.000185349	9.80949e-05	0.000167301	153.649	131.538	225.3
Veillonellaceae	0.000152068	8.84987e-05	0.000188689	126.059	118.67	254.103
Thermogemmatisporaceae	0.000229594	0.000175702	0.000189605	190.326	235.604	255.337
Vibrionaceae	1.89488e-05	8.36594e-05	1.23931e-05	15.708	112.181	16.6895
Methylophilaceae	0.000143401	4.28635e-05	0.00134263	118.875	57.4769	1808.08
Glycomycetaceae	0.000106974	0.000101782	7.31002e-05	88.6781	136.483	98.4422
Bacteroidaceae	5.44369e-05	1.53802e-05	0.000259689	45.1265	20.6238	349.717
Peptococcaceae	0.000184325	0.000108503	0.000153707	152.799	145.495	206.993
Moraxellaceae	7.90888e-05	5.33857e-05	0.000526777	65.5622	71.5864	709.397
Brucellaceae	9.09457e-05	4.21687e-05	0.000105935	75.3912	56.5452	142.66
Acidobacteriaceae	3.21988e-05	1.41713e-05	0.000146245	26.6918	19.0027	196.944
Kiloniellaceae	6.85711e-05	7.17528e-05	0.000103263	56.8433	96.2154	139.062
Thiotrichaceae	0.000120931	6.96079e-05	9.58663e-05	100.248	93.3393	129.101
Bradyrhizobiaceae	0.000130807	8.34539e-05	0.000460042	108.435	111.906	619.527
Saccharospirillaceae	3.46371e-05	5.09013e-06	1.72619e-05	28.7131	6.8255	23.2461
Polyangiaceae	0.000212189	0.000105443	0.000247561	175.898	141.391	333.385
Ruminococcaceae	0.000155162	0.000156306	0.000100557	128.624	209.595	135.417
Hyphomonadaceae	7.27846e-05	3.32558e-05	8.34035e-05	60.3361	44.5936	112.317
Legionellaceae	3.16669e-05	2.47208e-05	9.35345e-05	26.2508	33.1488	125.961
Entomoplasmataceae	1.17599e-05	7.39754e-06	9.4871e-06	9.74863	9.91958	12.776
Saprospiraceae	4.01149e-05	1.94106e-05	0.000134096	33.254	26.0282	180.584
Acholeplasmataceae	5.45165e-05	2.40544e-05	5.4472e-05	45.1924	32.2553	73.3561
Conexibacteraceae	0.000191643	7.32059e-05	0.000111583	158.866	98.164	150.266
Bogoriellaceae	7.14541e-05	2.54698e-05	6.30592e-05	59.2332	34.1532	84.9203
Brocadiaceae	0.000130969	9.60499e-05	0.000119588	108.57	128.796	161.046
Piscirickettsiaceae	2.388e-05	9.38699e-05	1.04009e-05	19.7958	125.873	14.0066
Chroococcaceae	0.00010314	7.33811e-05	7.38531e-05	85.5001	98.3989	99.4562
Desulfovibrionaceae	5.79307e-05	2.53441e-05	4.20396e-05	48.0227	33.9846	56.6137
Gallionellaceae	1.16736e-05	1.55583e-05	2.45507e-05	9.67703	20.8626	33.0619
Gordoniaceae	6.36499e-05	1.99981e-05	0.000168934	52.7638	26.8161	227.5
Shewanellaceae	1.60271e-05	3.1696e-05	2.80863e-05	13.286	42.5021	37.8231
Dermabacteraceae	4.95077e-05	1.485e-05	0.000136706	41.0404	19.9128	184.098
Desulfonatronumaceae	3.14224e-05	2.19412e-05	1.64123e-05	26.0482	29.4215	22.1021
Microviridae	2.76159e-05	3.4226e-06	1.0049e-05	22.8927	4.58947	13.5328
Sanguibacteraceae	4.54413e-05	0.00427672	5.83984e-05	37.6694	5734.78	78.6437
Erythrobacteraceae	3.24921e-05	2.02083e-05	4.86373e-05	26.9349	27.098	65.4987
Thermodesulfobacteriaceae	6.75376e-05	2.68396e-05	4.46576e-05	55.9865	35.99	60.1393
Leptotrichiaceae	0.000114352	6.04373e-05	0.000152344	94.7942	81.0422	205.158
Aerococcaceae	5.75401e-05	3.38309e-05	5.56815e-05	47.699	45.3648	74.9849
Tsukamurellaceae	4.21515e-05	2.11004e-05	6.40053e-05	34.9422	28.2941	86.1944
Syntrophaceae	3.75076e-05	7.18062e-05	5.26646e-05	31.0926	96.287	70.9222
Caldilineaceae	2.4729e-05	1.53678e-05	3.07716e-05	20.4996	20.6071	41.4393
Coxiellaceae	5.54019e-05	1.7465e-05	0.000136743	45.9264	23.4194	184.148
Cerasicoccaceae	3.88343e-05	6.31775e-05	4.37141e-05	32.1924	84.7166	58.8687
Carnobacteriaceae	4.29661e-05	0.000460365	0.000129924	35.6176	617.318	174.966
Fimbriimonadaceae	5.04693e-05	2.49169e-05	7.42048e-05	41.8375	33.4119	99.9298
Idiomarinaceae	1.28805e-05	9.23708e-06	1.07652e-05	10.6775	12.3863	14.4973
Chthoniobacteraceae	2.56039e-05	2.16693e-05	0.000193725	21.2248	29.057	260.885
Pseudoalteromonadaceae	2.68717e-05	3.77084e-05	4.70763e-05	22.2758	50.5643	63.3965
Pelagicoccaceae	3.92972e-05	1.49215e-05	2.99371e-05	32.5762	20.0087	40.3155
Acidimicrobiaceae	6.58846e-05	3.00717e-05	8.13705e-05	54.6163	40.324	109.58
Lactobacillaceae	3.20048e-05	2.40199e-05	0.000177083	26.531	32.209	238.474
Lachnospiraceae	2.82848e-05	1.96923e-05	7.74777e-05	23.4472	26.406	104.337
Frankiaceae	5.37023e-05	1.68116e-05	7.21846e-05	44.5175	22.5432	97.2092
Pseudanabaenaceae	7.89246e-05	5.21712e-05	5.16949e-05	65.426	69.9579	69.6163
Desulfobacteraceae	2.61618e-05	2.30717e-05	2.63832e-05	21.6874	30.9376	35.5296
Beijerinckiaceae	2.19126e-05	2.24035e-05	5.15297e-05	18.1649	30.0415	69.3938
Actinopolysporaceae	4.61807e-05	2.06645e-05	3.10778e-05	38.2823	27.7096	41.8518
Prevotellaceae	4.67015e-05	1.65187e-05	2.86619e-05	38.7141	22.1504	38.5983
Gemellaceae	7.158e-06	3.14765e-06	1.01681e-05	5.93376	4.22078	13.6931
Deferribacteraceae	1.15637e-05	3.6359e-06	7.80711e-06	9.58596	4.87549	10.5136
Planococcaceae	2.63313e-05	2.54278e-05	3.40441e-05	21.8278	34.0969	45.8464
Flammeovirgaceae	2.04324e-05	1.19224e-05	1.95273e-05	16.9378	15.9871	26.297
Cyanobacteriaceae	3.2406e-05	2.49698e-05	2.42767e-05	26.8636	33.4828	32.6929
Nannocystaceae	3.20344e-05	1.2103e-05	2.86387e-05	26.5555	16.2293	38.567
Armatimonadaceae	2.57311e-05	2.34467e-05	6.43162e-05	21.3303	31.4403	86.6131
Isosphaeraceae	8.45179e-06	1.17504e-05	6.63863e-05	7.00627	15.7564	89.4008
Thermotogaceae	1.41857e-05	7.43951e-06	1.77471e-05	11.7595	9.97585	23.8995
Spirochaetaceae	3.00148e-05	2.93399e-05	1.81448e-05	24.8814	39.3427	24.4352
Listeriaceae	2.12792e-05	0.000122212	0.000166547	17.6398	163.877	224.285
Cryptosporangiaceae	3.16985e-05	4.52119e-05	7.95191e-05	26.2771	60.6259	107.086
Rhodothermaceae	1.57015e-05	4.46629e-06	9.00409e-06	13.0161	5.98898	12.1256
Thiohalorhabdaceae	1.46604e-05	2.16144e-05	2.82626e-05	12.153	28.9834	38.0605
Methylacidiphilaceae	8.14651e-06	3.41276e-06	2.02002e-05	6.7532	4.57627	27.2031
Eubacteriaceae	1.51603e-05	8.30254e-06	1.23644e-05	12.5674	11.1331	16.6509
Cystobacteraceae	7.33256e-05	3.914e-05	8.39755e-05	60.7847	52.484	113.088
Enterococcaceae	1.94964e-05	3.11036e-05	0.000102817	16.1619	41.7078	138.461
Syntrophobacteraceae	1.11138e-05	3.5872e-06	6.86832e-06	9.21296	4.81018	9.2494
Coriobacteriaceae	3.34199e-05	2.19985e-05	3.25933e-05	27.7041	29.4984	43.8926
Thermoanaerobacteraceae	1.53188e-05	1.47538e-05	2.45291e-05	12.6988	19.7838	33.0327
Fusobacteriaceae	4.30367e-05	1.15673e-05	0.000116229	35.6761	15.5109	156.523
Litoricolaceae	8.56385e-06	2.76409e-05	1.0575e-05	7.09916	37.0645	14.2411
Ferrimonadaceae	1.27125e-06	2.13253e-05	4.07214e-06	1.05383	28.5957	5.48385
Francisellaceae	1.50199e-05	8.94572e-05	8.31802e-06	12.451	119.956	11.2017
Yaniellaceae	1.51303e-05	2.97321e-06	2.15059e-05	12.5426	3.98687	28.9615
Sulfobacillaceae	1.65874e-05	1.04257e-05	2.08973e-05	13.7505	13.9801	28.1419
Brevibacteriaceae	8.05525e-06	2.59456e-05	3.68792e-05	6.67755	34.7913	49.6643
Promicromonosporaceae	1.07093e-05	2.58237e-06	9.51573e-06	8.87771	3.46277	12.8146
Thermicanaceae	1.02499e-05	5.94332e-06	4.01852e-06	8.49686	7.96957	5.41164
Euzebyaceae	1.61753e-05	4.70239e-06	1.04872e-05	13.4088	6.30557	14.1229
Parachlamydiaceae	1.44753e-05	1.91968e-06	3.31443e-05	11.9996	2.57415	44.6346
Exiguobacteraceae	1.75271e-05	1.06649e-06	1.63845e-05	14.5294	1.43008	22.0645
Sporichthyaceae	4.53212e-06	3.5543e-05	2.3367e-06	3.75699	47.6606	3.14677
Holophagaceae	9.61651e-06	4.26595e-07	3.01009e-05	7.97178	0.572034	40.5361
Peptostreptococcaceae	2.85519e-06	1.44326e-05	3.73497e-06	2.36687	19.3531	5.02979
Caldicellulosiruptoraceae	3.39027e-06	1.48013e-06	3.24794e-06	2.81043	1.98475	4.37393
Nocardiopsaceae	1.42939e-05	2.32037e-06	6.24025e-06	11.8492	3.11145	8.40359
Helicobacteraceae	2.33966e-06	2.78271e-06	4.5577e-06	1.93951	3.73142	6.13774
Thermoactinomycetaceae	1.42043e-05	8.71308e-06	1.30785e-05	11.7749	11.6836	17.6124
Dethiosulfovibrionaceae	7.97582e-06	3.64885e-06	5.32937e-06	6.6117	4.89286	7.17693
Thermaceae	7.4833e-06	7.6269e-06	1.26766e-05	6.20342	10.2271	17.0713
Desulfohalobiaceae	1.80632e-06	1.72918e-06	2.08033e-06	1.49739	2.31871	2.80153
Bacteriovoracaceae	2.10609e-05	8.05349e-06	7.73658e-05	17.4588	10.7992	104.187
Symbiobacteriaceae	1.7603e-06	2.13297e-07	0	1.45924	0.286017	0
Caldithrixaceae	4.8839e-06	1.26683e-06	2.8498e-06	4.0486	1.69873	3.83776
Carboxydocellaceae	1.53792e-06	8.40238e-07	1.56686e-06	1.27489	1.1267	2.11005
Porphyromonadaceae	1.98261e-05	1.09891e-05	4.17033e-05	16.4352	14.7355	56.1608
Odoribacteraceae	1.31554e-06	3.6587e-06	2.3356e-06	1.09054	4.90606	3.14529
Anaerolinaceae	2.32012e-06	7.64659e-06	1.16762e-06	1.92331	10.2535	1.5724
Procabacteriaceae	2.84826e-06	0	0	2.36112	0	0
Dietziaceae	5.12062e-07	1.06649e-06	3.10654e-06	0.424484	1.43008	4.1835
Halobacteroidaceae	2.7879e-06	1.48013e-06	1.56722e-06	2.31108	1.98475	2.11054
Pirellulaceae	8.05211e-07	0	0	0.667494	0	0
Chrysiogenaceae	1.04714e-06	2.10707e-06	2.87734e-06	0.868043	2.82543	3.87485
Borreliaceae	7.80466e-07	2.74696e-06	5.13105e-07	0.646982	3.68348	0.690986
Syntrophomonadaceae	5.33339e-07	1.51588e-06	1.42545e-06	0.442121	2.03269	1.91962
Puniceicoccaceae	3.70296e-06	1.49308e-06	2.01984e-05	3.06964	2.00212	27.2007
Chlorobiaceae	7.26612e-06	3.348e-06	4.01705e-06	6.02338	4.48943	5.40967
Rhabdochlamydiaceae	2.03044e-06	6.39892e-07	1.93819e-06	1.68317	0.85805	2.61011
Psychromonadaceae	1.02412e-06	3.24506e-06	6.55243e-07	0.848967	4.35139	0.8824
Contubernalisaceae	7.57455e-07	1.27978e-06	2.56369e-07	0.627907	1.7161	0.345246
Gomphosphaeriaceae	8.62421e-06	4.22709e-06	6.61158e-06	7.1492	5.66823	8.90366
Sporolactobacillaceae	0	2.13297e-07	0	0	0.286017	0
Gemmataceae	1.84541e-06	4.18824e-06	8.48883e-06	1.52979	5.61613	11.4317
Iamiaceae	0	7.32294e-06	0	0	9.81954	0
Scytonemataceae	0	4.26595e-07	2.56369e-07	0	0.572034	0.345246
Synergistaceae	5.12062e-07	0	0	0.424484	0	0
Hydrogenophilaceae	2.29538e-06	2.53367e-06	1.15913e-05	1.9028	3.39747	15.6097
Brachyspiraceae	7.36178e-07	2.13297e-07	7.70206e-07	0.610269	0.286017	1.03722
Pelobacteraceae	1.02586e-06	2.13297e-07	1.28221e-06	0.850405	0.286017	1.72673
Haliangiaceae	1.79982e-05	1.10785e-05	2.19885e-05	14.9199	14.8555	29.6114
Cryomorphaceae	3.21737e-06	0	3.10423e-05	2.6671	0	41.8039
Dermacoccaceae	1.80632e-06	0	3.90319e-06	1.49739	0	5.25633
Alicyclobacillaceae	0	0	1.20494e-05	0	0	16.2266
Alcanivoracaceae	1.85061e-06	5.29047e-06	6.23915e-06	1.5341	7.09415	8.40211
Waddliaceae	0.000104741	4.90584e-06	2.99449e-05	86.8269	6.57839	40.326
Microcystaceae	5.10455e-06	2.78271e-06	1.93746e-06	4.23151	3.73142	2.60913
Moritellaceae	8.03477e-07	7.68234e-06	2.56735e-07	0.666057	10.3015	0.345739
Erysipelotrichaceae	5.13796e-07	0	2.30879e-06	0.425921	0	3.10919
Nitriliruptoraceae	0	0	3.08082e-06	0	0	4.14887
Anaeroplasmataceae	0	8.5319e-07	0	0	1.14407	0
Halobacteriaceae	0	0	1.54041e-06	0	0	2.07444
Thermobaculaceae	2.45393e-07	0	0	0.203423	0	0
Xenococcaceae	2.68404e-07	0	5.12739e-07	0.222498	0	0.690493
Solibacteraceae	0	6.2694e-07	0	0	0.840683	0
Nitrosomonadaceae	0	0	7.6984e-07	0	0	1.03673
Leptospiraceae	5.13796e-07	6.2694e-07	5.13471e-07	0.425921	0.840683	0.691479
Rubrobacteraceae	4.90786e-07	0	3.98508e-07	0.406846	0	0.536661
Halothiobacillaceae	0	0	3.98508e-07	0	0	0.536661
Ekhidnaceae	0	0	4.9272e-06	0	0	6.63534
Paraprevotellaceae	2.98727e-06	0	5.12739e-07	2.47635	0	0.690493
Balneolaceae	5.12062e-07	0	0	0.424484	0	0
Opitutaceae	1.60695e-06	2.52071e-06	1.30509e-05	1.33211	3.3801	17.5754
Pedosphaeraceae	0	1.05354e-06	0	0	1.41272	0
Myxococcaceae	8.00009e-07	2.13297e-07	0	0.663182	0.286017	0
Aminiphilaceae	2.68404e-06	4.40153e-06	1.56686e-06	2.22498	5.90215	2.11005
Chloroflexaceae	0	0	0	0	0	0
Methanocorpusculaceae	2.6667e-07	8.40238e-07	0	0.221061	1.1267	0
Thermoproteaceae	5.12062e-07	0	0	0.424484	0	0
Koribacteraceae	0	0	7.69108e-07	0	0	1.03574
Archaeoglobaceae	0	2.13297e-07	2.56735e-07	0	0.286017	0.345739
Kouleothrixaceae	5.36807e-07	7.52328e-06	0	0.444996	10.0882	0
Anaerobrancaceae	5.13796e-07	0	5.12739e-07	0.425921	0	0.690493
Cardiobacteriaceae	9.60531e-06	0	2.56516e-06	7.9625	0	3.45444
Planctomycetaceae	1.07188e-06	0	7.69108e-07	0.888555	0	1.03574
Turicibacteraceae	7.822e-07	0	2.61951e-06	0.648419	0	3.52763
Gemmatimonadaceae	2.45393e-07	0	1.16835e-06	0.203423	0	1.57339
Fibrobacteraceae	2.45393e-07	2.13297e-07	0	0.203423	0.286017	0
Synechococcaceae	0	1.25388e-06	0	0	1.68137	0
Total					828969	1.34093e+06	1.34668e+06

## Sheet: PRG hay D, 1.5, 9, 16 
	PRG OTUs	PRG1.5	PRG9	PRG16	Family	PRGD%	PRG1.5%	PRG9%	PRG16%
	54852	9852.09	5000.18	24051.1	Pseudomonadaceae	4.0906	0.917189	0.536496	1.70014
	138435	43045.9	57036	42996.7	Sphingomonadaceae	10.3238	4.0074	6.1197	3.03937
	403949	546372	349383	197207	Rivulariaceae	30.1245	50.865	37.4872	13.9403
	341742	38967.7	31050.8	673191	Enterobacteriaceae	25.4855	3.62773	3.33161	47.5869
	17926.2	1797.38	10841	23498.8	Oxalobacteraceae	1.33685	0.167329	1.16318	1.6611
	33060.1	7555.23	6193.38	7717.96	Flexibacteraceae	2.46546	0.703361	0.664522	0.545572
	47829.1	20771.6	19342.4	58565.3	Microbacteriaceae	3.56686	1.93375	2.07535	4.1399
	22887.7	9149.09	8200.01	10746.4	Methylobacteriaceae	1.70686	0.851743	0.879823	0.75965
	41264.5	152860	92780.4	28872.3	Rickettsiaceae	3.07731	14.2307	9.95491	2.04094
	27477.2	3587.63	5392.8	47875.8	Sphingobacteriaceae	2.04912	0.333993	0.578623	3.38427
	36853.2	84341.6	137571	110707	Rhizobiaceae	2.74833	7.85186	14.7607	7.82572
	13773.2	4754.54	3503.36	2206.53	Nocardiaceae	1.02714	0.442628	0.375895	0.155977
	8952.7	7648.35	5258.28	2385.88	Comamonadaceae	0.667649	0.71203	0.564189	0.168654
	8316.76	2966.06	2425.59	2390.14	Nocardioidaceae	0.620224	0.276128	0.260255	0.168956
	20938.6	2759.45	7028.51	41239.4	Flavobacteriaceae	1.5615	0.256894	0.754127	2.91516
	1669.15	397.669	398.098	2117.91	Cellulomonadaceae	0.124477	0.0370214	0.0427141	0.149712
	7550.31	966.23	1010.75	2536	Caulobacteraceae	0.563065	0.0899521	0.108449	0.179266
	4367.57	823.527	972.259	808.212	Aurantimonadaceae	0.325712	0.076667	0.104319	0.0571314
	4864.26	1348.35	823.098	925.587	Kineosporiaceae	0.362753	0.125526	0.0883146	0.0654285
	4561.85	217.536	165.259	530.248	Deinococcaceae	0.340201	0.0202517	0.0177316	0.0374825
	3347.07	773.248	522.444	623.88	Geodermatophilaceae	0.249608	0.0719862	0.0560559	0.0441012
	4927.94	1661.65	8248.43	802.681	Leuconostocaceae	0.367502	0.154693	0.885019	0.0567404
	3642.12	7506.68	8999.91	7251.57	Phyllobacteriaceae	0.271611	0.698842	0.965649	0.512603
	2962.95	838.36	631.752	522.035	Hyphomicrobiaceae	0.220962	0.0780479	0.0677841	0.0369019
	24050.4	13450.2	17648.8	23675.2	Xanthomonadaceae	1.79356	1.25216	1.89364	1.67357
	1281.6	678.549	591.14	410.675	Mycoplasmataceae	0.0955758	0.0631701	0.0634267	0.0290301
	2061.16	1297.89	1705.78	2372.66	Rhodospirillaceae	0.153711	0.120828	0.183022	0.16772
	2003.87	489.158	329.063	360.702	Pseudonocardiaceae	0.149439	0.0455386	0.0353069	0.0254975
	3062.48	5046.88	3796.22	2236.36	Heliobacteriaceae	0.228385	0.469843	0.407317	0.158085
	674.332	430.725	455.84	473.564	Mycobacteriaceae	0.0502884	0.0400987	0.0489096	0.0334756
	404.673	205.642	166.235	188.147	Acetobacteraceae	0.0301785	0.0191444	0.0178363	0.0132998
	1508.62	141.473	125.974	682.981	Oceanospirillaceae	0.112505	0.0131706	0.0135165	0.048279
	1274.03	206.267	171.071	121.317	Chitinophagaceae	0.0950109	0.0192026	0.0183551	0.00857576
	3023.7	4591.98	3174.3	1740.1	Nostocaceae	0.225493	0.427495	0.340588	0.123006
	1512.02	2919.75	4537.26	3744.5	Xanthobacteraceae	0.112759	0.271817	0.486827	0.264694
	2253.58	3224.28	2064.95	1346.82	Phormidiaceae	0.168061	0.300167	0.22156	0.0952047
	3148.82	198.654	122.077	4872.6	Aeromonadaceae	0.234824	0.0184939	0.0130983	0.344437
	159.684	48.8236	165.158	204.01	Rhodocyclaceae	0.0119085	0.00454527	0.0177207	0.0144212
	86.091	85.1474	130.052	65.2728	Williamsiaceae	0.00642025	0.00792688	0.013954	0.00461405
	948.057	241.789	1220.62	843.046	Paenibacillaceae	0.0707015	0.0225096	0.130967	0.0595938
	280.786	69.0033	157.818	264.855	Burkholderiaceae	0.0209397	0.00642393	0.0169332	0.0187223
	779.897	5975.43	1854.89	1887.92	Staphylococcaceae	0.0581609	0.556288	0.199021	0.133454
	606.612	1518.97	1289.35	1032.78	Rhodobacteraceae	0.0452382	0.14141	0.138341	0.0730056
	667.476	433.882	380.483	493.699	Streptomycetaceae	0.0497771	0.0403926	0.040824	0.0348989
	556.846	4894.41	9158.21	1403.55	Streptococcaceae	0.0415269	0.455649	0.982634	0.0992153
	219.784	241.057	219.044	668.045	Alteromonadaceae	0.0163904	0.0224414	0.0235024	0.0472232
	73.1025	58.0537	74.7289	224.965	Halomonadaceae	0.00545163	0.00540457	0.00801807	0.0159025
	436.089	1112.63	1069.87	1087.54	Bacillaceae	0.0325214	0.103581	0.114792	0.0768769
	501.868	81.9491	50.2681	52.1091	Bdellovibrionaceae	0.0374269	0.00762912	0.00539354	0.00368352
	231.531	267.552	184.232	450.194	Propionibacteriaceae	0.0172665	0.024908	0.0197672	0.0318236
	433.689	116.252	88.2644	91.8073	Thermomonosporaceae	0.0323424	0.0108226	0.00947037	0.00648973
	762.843	1299.5	1023.54	604.296	Desulfuromonadaceae	0.0568892	0.120978	0.109821	0.0427168
	612.342	256.394	836.024	417.29	Clostridiaceae	0.0456655	0.0238693	0.0897016	0.0294977
	337.02	131.253	92.289	79.7307	Actinosynnemataceae	0.0251333	0.0122191	0.00990219	0.00563605
	493.47	240.372	259.806	1586.92	Chromatiaceae	0.0368006	0.0223777	0.027876	0.112177
	61.4056	47.5364	56.9789	118.034	Ectothiorhodospiraceae	0.00457933	0.00442544	0.00611358	0.00834367
	189.771	405.372	2898.29	176.598	Neisseriaceae	0.0141522	0.0377385	0.310973	0.0124835
	748.191	66.7796	57.0272	846.25	Alcaligenaceae	0.0557964	0.00621691	0.00611876	0.0598203
	200.292	364.384	304.157	180.629	Thermodesulfovibrionaceae	0.0149368	0.0339227	0.0326347	0.0127684
	921.756	126.065	60.7872	334.364	Geobacteraceae	0.0687401	0.0117361	0.00652219	0.0236357
	299.442	65.9604	55.3194	36.9633	Methylocystaceae	0.0223309	0.00614064	0.00593552	0.00261288
	276.062	94.0099	171.829	114.048	Bifidobacteriaceae	0.0205873	0.00875194	0.0184365	0.00806189
	1636.29	10926.9	12178.8	14842.5	Amoebophilaceae	0.122026	1.01725	1.30673	1.0492
	231.168	63.0367	51.4033	33.3636	Solirubrobacteraceae	0.0172394	0.00586846	0.00551534	0.00235842
	515.281	1660.47	2157.69	452.116	Actinomycetaceae	0.0384271	0.154583	0.231511	0.0319595
	371.577	189.455	187.598	306.449	Micromonosporaceae	0.0277104	0.0176375	0.0201284	0.0216625
	8327.14	31185.6	35376.9	21510.2	Pasteurellaceae	0.620998	2.90325	3.79578	1.52052
	2684.45	11207.3	13571.7	13263.2	Bartonellaceae	0.200193	1.04335	1.45619	0.937554
	15.1374	17.947	17.3971	31.7117	Sinobacteraceae	0.00112887	0.00167079	0.00186663	0.00224166
	656.753	556.853	1594.3	100.354	Campylobacteraceae	0.0489774	0.0518407	0.171061	0.00709387
	119.386	79.0306	69.2455	51.7909	Streptosporangiaceae	0.00890324	0.00735742	0.00742972	0.00366103
	268.131	155.971	131.737	126.949	Intrasporangiaceae	0.0199959	0.0145202	0.0141348	0.00897386
	313.697	33.5218	27.5967	19.5095	Verrucomicrobiaceae	0.023394	0.00312075	0.002961	0.0013791
	121.446	126.245	167.095	131.239	Patulibacteraceae	0.00905684	0.0117529	0.0179285	0.00927707
	123.968	411.798	273.257	137.45	Anaplasmataceae	0.00924496	0.0383367	0.0293193	0.00971615
	1105.24	404.639	809.422	865.993	Micrococcaceae	0.0824235	0.0376702	0.0868473	0.0612159
	154.493	3454.56	6709.98	264.971	Corynebacteriaceae	0.0115213	0.321605	0.71995	0.0187304
	131.538	152.98	292.502	62.7566	Halanaerobiaceae	0.00980949	0.0142418	0.0313841	0.00443618
	118.67	2897.44	13074.3	320.976	Veillonellaceae	0.00884987	0.26974	1.40281	0.0226894
	235.604	479.215	313.228	330.254	Thermogemmatisporaceae	0.0175702	0.0446129	0.0336079	0.0233452
	112.181	70.7247	47.4642	637.694	Vibrionaceae	0.00836594	0.00658418	0.0050927	0.0450777
	57.4769	15.8171	22.5812	28.8147	Methylophilaceae	0.00428635	0.0014725	0.00242286	0.00203687
	136.483	102.755	95.4316	359.422	Glycomycetaceae	0.0101782	0.00956604	0.0102394	0.025407
	20.6238	32.7795	121.356	8.58971	Bacteroidaceae	0.00153802	0.00305164	0.0130209	0.000607195
	145.495	228.765	195.154	148.952	Peptococcaceae	0.0108503	0.0212971	0.0209391	0.0105292
	71.5864	128.839	144.776	229.007	Moraxellaceae	0.00533857	0.0119944	0.0155338	0.0161882
	56.5452	75.2427	103.605	106.113	Brucellaceae	0.00421687	0.00700479	0.0111163	0.00750101
	19.0027	13.3239	20.2346	16.2323	Acidobacteriaceae	0.00141713	0.0012404	0.00217108	0.00114744
	96.2154	27.0459	42.5553	109.03	Kiloniellaceae	0.00717528	0.00251786	0.00456599	0.00770715
	93.3393	172.229	145.987	131.544	Thiotrichaceae	0.00696079	0.0160338	0.0156638	0.00929863
	111.906	23.8777	39.1101	43.8899	Bradyrhizobiaceae	0.00834539	0.00222292	0.00419633	0.00310252
	6.8255	21.0353	13.6872	31.1277	Saccharospirillaceae	0.000509013	0.0019583	0.00146858	0.00220038
	141.391	46.9595	21.9743	18.1368	Polyangiaceae	0.0105443	0.00437174	0.00235775	0.00128206
	209.595	12.7652	13.1183	16.0024	Ruminococcaceae	0.0156306	0.00118839	0.00140753	0.00113119
	44.5936	135.55	129.371	168.739	Hyphomonadaceae	0.00332558	0.0126192	0.0138809	0.0119279
	33.1488	45.8228	58.143	29.3725	Legionellaceae	0.00247208	0.00426591	0.00623847	0.0020763
	9.91958	3.24366	6.54579	13.7787	Entomoplasmataceae	0.000739755	0.000301971	0.000702334	0.000973995
	26.0282	9.96024	21.7396	72.7405	Saprospiraceae	0.00194106	0.000927258	0.00233256	0.00514193
	32.2553	23.9806	38.925	45.1851	Acholeplasmataceae	0.00240544	0.00223249	0.00417647	0.00319408
	98.164	25.2133	18.5375	15.7017	Conexibacteraceae	0.00732059	0.00234725	0.00198899	0.00110993
	34.1532	13.1632	16.8156	19.1371	Bogoriellaceae	0.00254698	0.00122544	0.00180424	0.00135278
	128.796	210.882	132.962	99.9576	Brocadiaceae	0.00960499	0.0196323	0.0142662	0.00706586
	125.873	38.2773	42.545	122.807	Piscirickettsiaceae	0.00938699	0.00356346	0.00456488	0.00868105
	98.3989	134.292	90.2003	53.6985	Chroococcaceae	0.00733812	0.012502	0.00967808	0.00379587
	33.9846	51.0656	60.9512	81.2261	Desulfovibrionaceae	0.00253441	0.004754	0.00653978	0.00574176
	20.8626	28.135	28.7735	29.2059	Gallionellaceae	0.00155583	0.00261925	0.00308726	0.00206452
	26.8161	18.1018	16.331	16.5325	Gordoniaceae	0.00199982	0.0016852	0.00175224	0.00116866
	42.5021	28.2164	22.8847	138.681	Shewanellaceae	0.0031696	0.00262683	0.00245542	0.00980313
	19.9128	22.3483	21.5383	43.0434	Dermabacteraceae	0.001485	0.00208054	0.00231096	0.00304268
	29.4215	7.59835	11.9208	87.0954	Desulfonatronumaceae	0.00219412	0.000707375	0.00127905	0.00615666
	4.58947	5.02111	5.5653	8.54127	Microviridae	0.000342261	0.000467445	0.000597131	0.000603771
	5734.78	50.0687	34.1047	10893.7	Sanguibacteraceae	0.427672	0.00466119	0.00365928	0.770063
	27.098	20.806	17.6011	13.5801	Erythrobacteraceae	0.00202083	0.00193696	0.00188852	0.000959956
	35.99	166	172.966	49.0426	Thermodesulfobacteriaceae	0.00268396	0.015454	0.0185584	0.00346675
	81.0422	1667.06	9049.23	115.689	Leptotrichiaceae	0.00604373	0.155197	0.970941	0.00817787
	45.3648	88.9043	95.6719	21.3561	Aerococcaceae	0.00338309	0.00827663	0.0102652	0.00150964
	28.2941	8.7174	7.12008	5.48365	Tsukamurellaceae	0.00211004	0.000811554	0.000763953	0.000387632
	96.287	26.1631	21.3665	55.8682	Syntrophaceae	0.00718062	0.00243568	0.00229252	0.00394924
	20.6071	24.7847	22.3759	58.2514	Caldilineaceae	0.00153678	0.00230735	0.00240083	0.00411771
	23.4194	20.5489	23.2501	15.144	Coxiellaceae	0.0017465	0.00191302	0.00249463	0.00107051
	84.7166	21.5378	16.7993	8.68884	Cerasicoccaceae	0.00631775	0.00200508	0.00180249	0.000614202
	617.318	649.463	1144.55	472.979	Carnobacteriaceae	0.0460365	0.0604623	0.122805	0.0334342
	33.4119	0.453199	2.66697	1.50867	Fimbriimonadaceae	0.00249169	4.2191e-05	0.000286154	0.000106646
	12.3863	9.64366	9.64977	69.1876	Idiomarinaceae	0.000923708	0.000897785	0.00103538	0.00489077
	29.057	10.0535	22.7725	11.0215	Chthoniobacteraceae	0.00216693	0.000935937	0.00244338	0.000779092
	50.5643	20.4835	32.8821	119.21	Pseudoalteromonadaceae	0.00377084	0.00190693	0.00352809	0.0084268
	20.0087	41.3662	294.267	28.4905	Pelagicoccaceae	0.00149215	0.00385103	0.0315735	0.00201395
	40.324	17.0133	10.8927	13.9974	Acidimicrobiaceae	0.00300717	0.00158387	0.00116873	0.000989454
	32.209	39.5154	29.2762	45.1192	Lactobacillaceae	0.00240199	0.00367872	0.0031412	0.00318941
	26.406	269.226	486.179	27.615	Lachnospiraceae	0.00196923	0.0250639	0.0521648	0.00195207
	22.5432	14.0723	11.376	2.78804	Frankiaceae	0.00168116	0.00131007	0.0012206	0.000197083
	69.9579	79.0458	63.946	40.1636	Pseudanabaenaceae	0.00521712	0.00735884	0.00686112	0.00283911
	30.9376	82.8267	70.6129	41.5894	Desulfobacteraceae	0.00230717	0.00771083	0.00757644	0.0029399
	30.0415	7.70763	10.6482	10.1495	Beijerinckiaceae	0.00224035	0.000717549	0.0011425	0.000717455
	27.7096	36.7136	27.0751	23.258	Actinopolysporaceae	0.00206645	0.00341789	0.00290503	0.00164408
	22.1504	447.389	2531.53	19.5467	Prevotellaceae	0.00165187	0.0416501	0.271621	0.00138173
	4.22078	86.6893	370.888	29.7387	Gemellaceae	0.000314765	0.00807042	0.0397946	0.00210219
	4.87549	4.17202	7.27274	16.3743	Deferribacteraceae	0.00036359	0.000388398	0.000780332	0.00115747
	34.0969	54.0184	73.6599	67.7787	Planococcaceae	0.00254278	0.00502889	0.00790337	0.00479118
	15.9871	4.06274	5.37785	19.6225	Flammeovirgaceae	0.00119224	0.000378225	0.000577018	0.00138709
	33.4828	52.0604	32.7686	24.9167	Cyanobacteriaceae	0.00249698	0.00484661	0.00351592	0.00176132
	16.2293	9.14707	9.07173	16.8332	Nannocystaceae	0.0012103	0.000851555	0.000973355	0.00118991
	31.4403	5.57557	5.85869	3.00679	Armatimonadaceae	0.00234467	0.000519063	0.00062861	0.000212546
	15.7564	11.1217	9.478	8.7945	Isosphaeraceae	0.00117504	0.00103538	0.00101695	0.000621671
	9.97585	20.738	32.4422	5.83229	Thermotogaceae	0.000743951	0.00193063	0.0034809	0.000412276
	39.3427	27.4573	25.6945	13.7655	Spirochaetaceae	0.00293399	0.00255616	0.00275691	0.000973066
	163.877	95.7753	26.7403	74.2144	Listeriaceae	0.0122212	0.00891629	0.00286911	0.00524611
	60.6259	34.8163	5.99413	5.73651	Cryptosporangiaceae	0.00452119	0.00324125	0.000643143	0.000405506
	5.98898	7.383	13.2092	6.47859	Rhodothermaceae	0.000446629	0.000687327	0.00141729	0.000457962
	28.9834	9.28044	12.9772	3.29762	Thiohalorhabdaceae	0.00216144	0.000863971	0.0013924	0.000233104
	4.57627	2.6185	6.30319	4.81662	Methylacidiphilaceae	0.000341276	0.000243771	0.000676304	0.00034048
	11.1331	6.55858	11.9716	10.0632	Eubacteriaceae	0.000830254	0.000610577	0.0012845	0.000711352
	52.484	11.3397	10.378	7.833	Cystobacteraceae	0.003914	0.00105568	0.00111351	0.000553704
	41.7078	59.3642	101.635	35.4264	Enterococcaceae	0.00311036	0.00552656	0.0109049	0.00250424
	4.81018	6.41662	5.29632	8.77711	Syntrophobacteraceae	0.00035872	0.000597361	0.000568271	0.000620442
	29.4984	95.542	137.574	55.5203	Coriobacteriaceae	0.00219985	0.00889457	0.014761	0.00392465
	19.7838	10.6079	22.4568	20.1107	Thermoanaerobacteraceae	0.00147538	0.000987555	0.00240951	0.0014216
	15.5109	455.172	3036.47	45.7487	Fusobacteriaceae	0.00115673	0.0423747	0.325799	0.00323392
	37.0645	16.0887	15.7078	43.5992	Litoricolaceae	0.00276409	0.00149779	0.00168538	0.00308197
	28.5957	6.99515	4.81234	170.59	Ferrimonadaceae	0.00213253	0.00065122	0.000516343	0.0120588
	119.956	511.398	490.556	328.553	Francisellaceae	0.00894572	0.0476091	0.0526344	0.023225
	3.98687	5.38432	2.68923	7.96972	Yaniellaceae	0.000297321	0.000501258	0.000288542	0.000563369
	13.9801	9.2258	7.35549	6.46855	Sulfobacillaceae	0.00104257	0.000858885	0.000789211	0.000457253
	34.7913	31.4156	24.968	32.0768	Brevibacteriaceae	0.00259456	0.00292466	0.00267895	0.00226746
	3.46277	9.69028	18.0854	16.7084	Promicromonosporaceae	0.000258237	0.000902126	0.00194048	0.0011811
	7.96957	16.476	10.0551	71.8473	Thermicanaceae	0.000594332	0.00153385	0.00107886	0.00507879
	6.30557	3.43758	6.28973	7.49455	Euzebyaceae	0.000470239	0.000320025	0.000674859	0.000529779
	2.57415	9.40691	3.83431	3.60561	Parachlamydiaceae	0.000191968	0.000875745	0.000411404	0.000254876
	1.43008	15.5589	27.9913	6.21169	Exiguobacteraceae	0.000106649	0.00144847	0.00300334	0.000439095
	47.6606	1.3596	4.21082	1.85062	Sporichthyaceae	0.0035543	0.000126573	0.000451802	0.000130818
	0.572034	0	1.62438	0.844839	Holophagaceae	4.26595e-05	0	0.000174289	5.97205e-05
	19.3531	3.06903	13.6687	9.86522	Peptostreptococcaceae	0.00144326	0.000285714	0.00146659	0.000697359
	1.98475	3.03635	4.30734	9.08205	Caldicellulosiruptoraceae	0.000148013	0.000282672	0.000462158	0.000641998
	3.11145	4.73987	0.855136	9.84501	Nocardiopsaceae	0.000232037	0.000441262	9.17521e-05	0.00069593
	3.73142	8.26263	6.64675	11.5038	Helicobacteraceae	0.000278271	0.000769217	0.000713166	0.000813186
	11.6836	22.1394	32.7737	12.1233	Thermoactinomycetaceae	0.000871308	0.00206109	0.00351647	0.000856981
	4.89286	4.01077	7.83511	5.08672	Dethiosulfovibrionaceae	0.000364885	0.000373386	0.000840671	0.000359573
	10.2271	2.59653	8.85354	9.00991	Thermaceae	0.00076269	0.000241727	0.000949944	0.000636898
	2.31871	0.2266	2.53688	1.62132	Desulfohalobiaceae	0.000172918	2.10955e-05	0.000272196	0.000114609
	10.7992	1.74478	5.75429	0.16763	Bacteriovoracaceae	0.00080535	0.000162431	0.000617409	1.18496e-05
	0.286017	1.04568	5.70572	3.34191	Symbiobacteriaceae	2.13297e-05	9.73488e-05	0.000612198	0.000236235
	1.69873	10.4799	16.7316	8.19612	Caldithrixaceae	0.000126683	0.000975636	0.00179523	0.000579373
	1.1267	3.71348	2.96915	0.940765	Carboxydocellaceae	8.40238e-05	0.00034571	0.000318576	6.65014e-05
	14.7355	490.879	4444.35	36.0774	Porphyromonadaceae	0.00109891	0.0456988	0.476858	0.00255026
	4.90606	46.6637	32.0025	37.0305	Odoribacteraceae	0.00036587	0.0043442	0.00343372	0.00261764
	10.2535	2.68385	4.25877	4.65902	Anaerolinaceae	0.000764659	0.000249855	0.000456947	0.00032934
	0	1.46354	0.619726	2.37023	Procabacteriaceae	0	0.000136249	6.64938e-05	0.000167548
	1.43008	3.81205	11.9541	1.88487	Dietziaceae	0.000106649	0.000354886	0.00128262	0.000133239
	1.98475	6.44126	7.11381	1.64888	Halobacteroidaceae	0.000148013	0.000599655	0.00076328	0.000116557
	0	0	0	0.502891	Pirellulaceae	0	0	0	3.55487e-05
	2.82543	2.31797	1.04259	0.844839	Chrysiogenaceae	0.000210707	0.000215793	0.000111865	5.97205e-05
	3.68348	0.786407	1.15074	1.31697	Borreliaceae	0.000274696	7.32113e-05	0.000123469	9.30946e-05
	2.03269	0.679799	0.546687	2.28515	Syntrophomonadaceae	0.000151588	6.32865e-05	5.8657e-05	0.000161534
	2.00212	2.3919	2.25352	1.65223	Puniceicoccaceae	0.000149308	0.000222676	0.000241792	0.000116794
	4.48943	6.56983	5.89256	3.98167	Chlorobiaceae	0.0003348	0.000611624	0.000632245	0.000281458
	0.85805	0.453199	3.96317	2.29853	Rhabdochlamydiaceae	6.39892e-05	4.2191e-05	0.00042523	0.00016248
	4.35139	2.80975	3.55316	10.2831	Psychromonadaceae	0.000324506	0.000261576	0.000381238	0.000726899
	1.7161	0.2266	0.667681	0.335261	Contubernalisaceae	0.000127978	2.10955e-05	7.16391e-05	2.36991e-05
	5.66823	8.37996	4.78038	1.81986	Gomphosphaeriaceae	0.000422709	0.00078014	0.000512912	0.000128643
	0.286017	0.786407	1.20152	3.27355	Sporolactobacillaceae	2.13297e-05	7.32113e-05	0.000128917	0.000231402
	5.61613	0.453199	1.03915	3.17777	Gemmataceae	0.000418824	4.2191e-05	0.000111496	0.000224632
	9.81954	1.4855	2.51401	1.7891	Iamiaceae	0.000732294	0.000138294	0.000269742	0.000126469
	0.572034	0.365884	0	2.43205	Scytonemataceae	4.26595e-05	3.40623e-05	0	0.000171918
	0	0.453199	1.55792	0	Synergistaceae	0	4.2191e-05	0.000167158	0
	3.39747	0.679799	3.52586	3.92319	Hydrogenophilaceae	0.000253367	6.32865e-05	0.000378309	0.000277325
	0.286017	0	0.692766	0.502891	Brachyspiraceae	2.13297e-05	0	7.43306e-05	3.55487e-05
	0.286017	0	0.718464	0.338605	Pelobacteraceae	2.13297e-05	0	7.70879e-05	2.39355e-05
	14.8555	2.21727	1.49712	1.14934	Haliangiaceae	0.00110785	0.000206419	0.000160634	8.12451e-05
	0	0	0	0.335261	Cryomorphaceae	0	0	0	2.36991e-05
	0	0.2266	1.60871	3.92319	Dermacoccaceae	0	2.10955e-05	0.000172607	0.000277325
	0	0	1.94507	1.17341	Alicyclobacillaceae	0	0	0.000208697	8.29469e-05
	7.09415	4.22132	7.27871	5.89061	Alcanivoracaceae	0.000529047	0.000392987	0.000780972	0.000416399
	6.57839	0.365884	0.546687	2.80476	Waddliaceae	0.000490584	3.40623e-05	5.8657e-05	0.000198265
	3.73142	7.54158	3.71614	2.66135	Microcystaceae	0.000278271	0.00070209	0.000398725	0.000188127
	10.3015	26.545	37.7763	23.5589	Moritellaceae	0.000768234	0.00247123	0.00405323	0.00166535
	0	0.925692	13.3242	1.00913	Erysipelotrichaceae	0	8.61781e-05	0.00142962	7.13337e-05
	1.14407	0	0	0	Anaeroplasmataceae	8.5319e-05	0	0	0
	0	0	0	0	Halobacteriaceae	0	0	0	0
	0	0	0.136672	0.335261	Thermobaculaceae	0	0	1.46642e-05	2.36991e-05
	0	2.56119	1.33536	1.6763	Xenococcaceae	0	0.000238436	0.000143278	0.000118496
	0.840683	2.11066	0.445121	0.605505	Solibacteraceae	6.2694e-05	0.000196494	4.77594e-05	4.28023e-05
	0	5.03827	0	2.23031	Nitrosomonadaceae	0	0.000469042	0	0.000157658
	0.840683	0	0.445121	0.16763	Leptospiraceae	6.2694e-05	0	4.77594e-05	1.18496e-05
	0	0.559808	0	0.16763	Rubrobacteraceae	0	5.21158e-05	0	1.18496e-05
	0	13.2522	7.24766	4.18021	Paraprevotellaceae	0	0.00123372	0.000777641	0.000295493
	0	0	0	0	Balneolaceae	0	0	0	0
	3.3801	1.09765	0	0.335261	Opitutaceae	0.000252071	0.000102187	0	2.36991e-05
	1.41272	0	0	0.335261	Pedosphaeraceae	0.000105354	0	0	2.36991e-05
	0.286017	0	0	0	Myxococcaceae	2.13297e-05	0	0	0
	5.90215	2.21727	2.49895	2.02174	Aminiphilaceae	0.000440154	0.000206419	0.000268126	0.000142914
	0	0	0	0	Chloroflexaceae	0	0	0	0
	1.1267	0.2266	0.136672	0	Methanocorpusculaceae	8.40238e-05	2.10955e-05	1.46642e-05	0
	0	1.32425	0.445121	1.00913	Thermovenabulum	0	0.000123282	4.77594e-05	7.13337e-05
	0	0	2.2256	0	Chthonomonadaceae	0	0	0.000238797	0
	0	0.365884	0.346383	0.16763	Thermoproteaceae	0	3.40623e-05	3.71653e-05	1.18496e-05
	0	0	0.667681	0.670521	Koribacteraceae	0	0	7.16391e-05	4.73982e-05
	0.286017	1.74478	0.273343	0.506235	Archaeoglobaceae	2.13297e-05	0.000162431	2.93285e-05	3.5785e-05
	10.0882	10.2099	0	0	Kouleothrixaceae	0.000752329	0.000950501	0	0
	0	0.365884	3.99545	0.335261	Anaerobrancaceae	0	3.40623e-05	0.000428694	2.36991e-05
	0	34.331	188.429	2.53786	Cardiobacteriaceae	0	0.00319607	0.0202176	0.000179398
	0	0.453199	0.273343	0.335261	Planctomycetaceae	0	4.2191e-05	2.93285e-05	2.36991e-05
	0	6.27788	10.8397	0.335261	Turicibacteraceae	0	0.000584445	0.00116305	2.36991e-05
	0	0.679799	1.73191	0.335261	Gemmatimonadaceae	0	6.32865e-05	0.000185826	2.36991e-05
	0	0	0.546687	0.540488	Blattabacteriaceae	0	0	5.8657e-05	3.82064e-05
	0	1.67942	0.273343	1.34104	Sulfolobaceae	0	0.000156347	2.93285e-05	9.47964e-05
	1.68137	0	0.22256	0	Synechococcaceae	0.000125388	0	2.38797e-05	0
	1.34093e+06	1.07416e+06	932006	1.41465e+06		100	100	100	100
Total

## Sheet: MS hay D, 1.5, 9, 16
	MSD OTUs	MS1.5	MS9	MS16		Family	MSD%	MS1.5%	MS9%	MS16%
	58262.7	34680.9	21714.5	25899.7		Pseudomonadaceae	4.32642	2.86667	1.84467	1.87318
	266202	306114	303990	468052		Sphingomonadaceae	19.7674	25.303	25.8243	33.8515
	322366	162409	86241.4	53783.2		Rivulariaceae	23.9379	13.4245	7.3263	3.88983
	7314.13	10837.5	8878.98	7146.01		Enterobacteriaceae	0.543125	0.895813	0.754278	0.51683
	28594.6	42418.9	36575.4	38623.9		Oxalobacteraceae	2.12335	3.50629	3.10711	2.79345
	74885.6	69897.9	59723.2	68868.7		Flexibacteraceae	5.56078	5.77766	5.07354	4.98088
	88794.2	87127.8	84014.8	101960		Microbacteriaceae	6.59359	7.20186	7.13714	7.37421
	82115.5	93201.4	90128.1	106862		Methylobacteriaceae	6.09765	7.70389	7.65648	7.72874
	36766.8	43150.2	19431.1	13342.5		Rickettsiaceae	2.73019	3.56673	1.65069	0.964987
	58078.6	49521.5	90606.7	87601.8		Sphingobacteriaceae	4.31274	4.09338	7.69713	6.33574
	35333.9	31680.2	39722.2	50852.1		Rhizobiaceae	2.62379	2.61864	3.37444	3.67784
	32892.1	29872.3	33781.3	21481.3		Nocardiaceae	2.44247	2.4692	2.86975	1.55362
	13684	20420.7	21599.9	24552.5		Comamonadaceae	1.01613	1.68795	1.83493	1.77574
	36077.1	26093.7	26817.4	22296.1		Nocardioidaceae	2.67897	2.15687	2.27816	1.61255
	43954.1	42535.8	42425.5	71955		Flavobacteriaceae	3.2639	3.51595	3.60409	5.20409
	2725.64	1735.53	2690.38	3144.78		Cellulomonadaceae	0.202398	0.143457	0.22855	0.227444
	13672.4	15850.5	31322.3	30554.8		Caulobacteraceae	1.01527	1.31018	2.66086	2.20985
	7765.25	7539.34	9944.39	10558.7		Aurantimonadaceae	0.576624	0.623191	0.844786	0.76365
	4900.89	8626.9	6130.2	5375.76		Kineosporiaceae	0.363925	0.713087	0.520767	0.388798
	4791.41	7932.23	6097.56	7272.32		Deinococcaceae	0.355796	0.655667	0.517994	0.525965
	6769.92	7692.34	10210.5	8359.54		Geodermatophilaceae	0.502714	0.635837	0.867389	0.604597
	20983.3	11559.4	22312.6	16069		Leuconostocaceae	1.55816	0.955484	1.89548	1.16218
	5175.49	4842.82	5953.49	6479.01		Phyllobacteriaceae	0.384317	0.4003	0.505755	0.46859
	5812.12	5129.28	8583.47	7889.24		Hyphomicrobiaceae	0.431591	0.423979	0.729175	0.570583
	4974.72	6637.47	15076.3	23926		Xanthomonadaceae	0.369408	0.548644	1.28075	1.73043
	9504.48	9469.53	10340.2	10443.1		Mycoplasmataceae	0.705774	0.782738	0.878414	0.755287
	2171.75	5949.35	2747	3257.84		Rhodospirillaceae	0.161267	0.491764	0.23336	0.235621
	3582.86	3716.75	3584.56	5625.07		Pseudonocardiaceae	0.266052	0.307221	0.304512	0.406829
	3725.18	3377.06	1224.85	967.504		Heliobacteriaceae	0.27662	0.279143	0.104052	0.069974
	3848.63	4138.39	5533.76	6989.73		Mycobacteriaceae	0.285788	0.342074	0.470098	0.505527
	1461.87	1571.54	1881.72	7653.07		Acetobacteraceae	0.108554	0.129901	0.159854	0.553503
	454.098	313.889	210.749	214.44		Oceanospirillaceae	0.03372	0.0259456	0.0179033	0.0155092
	3231.82	3407.2	9308.3	10504.9		Chitinophagaceae	0.239986	0.281634	0.790749	0.759757
	3028.22	2332.15	964.689	727.665		Nostocaceae	0.224867	0.192772	0.0819513	0.0526278
	1942.83	2065.17	2698.58	3098.91		Xanthobacteraceae	0.144269	0.170704	0.229247	0.224127
	2080.61	1772.38	727.426	592.294		Phormidiaceae	0.1545	0.146503	0.0617955	0.0428372
	129.118	220.947	108.316	61.2746		Aeromonadaceae	0.00958795	0.0182632	0.00920155	0.00443164
	443.399	507.664	317.362	355.554		Rhodocyclaceae	0.0329255	0.0419627	0.0269603	0.0257152
	4371.37	4115	6012.42	4419.19		Williamsiaceae	0.324605	0.34014	0.510761	0.319615
	2535.27	2716.07	3805.16	2914.75		Paenibacillaceae	0.188262	0.224507	0.323252	0.210807
	521.814	595.897	808.155	832.331		Burkholderiaceae	0.0387483	0.049256	0.0686536	0.0601977
	833.156	966.766	808.038	417.139		Staphylococcaceae	0.0618677	0.0799115	0.0686436	0.0301692
	1283.43	1128.82	784.805	1121.32		Rhodobacteraceae	0.0953038	0.093307	0.06667	0.0810983
	1051.26	1412.76	1582.93	1247.47		Streptomycetaceae	0.0780633	0.116777	0.134472	0.0902222
	987.959	540.502	765.289	376.018		Streptococcaceae	0.0733629	0.0446771	0.0650121	0.0271952
	164.243	175.553	235.559	206.369		Alteromonadaceae	0.0121962	0.014511	0.0200109	0.0149255
	112.561	129.898	98.9169	92.9062		Halomonadaceae	0.00835845	0.0107372	0.00840309	0.00671937
	584.77	815.105	657.668	905.209		Bacillaceae	0.0434232	0.0673754	0.0558696	0.0654685
	1851.09	1317.8	2222.24	1757.97		Bdellovibrionaceae	0.137457	0.108927	0.188781	0.127144
	941.796	773.881	854.626	686.28		Propionibacteriaceae	0.069935	0.0639679	0.0726014	0.0496347
	596.982	719.754	863.143	1002.99		Thermomonosporaceae	0.0443301	0.0594938	0.0733249	0.0725406
	990.717	904.597	293.898	261.059		Desulfuromonadaceae	0.0735677	0.0747727	0.024967	0.0188809
	1244.16	1376.1	1355.5	1202.37		Clostridiaceae	0.0923879	0.113746	0.115151	0.0869602
	1717.8	1439.32	1466.67	1251.48		Actinosynnemataceae	0.127559	0.118972	0.124595	0.0905123
	150.321	240.23	228.825	281.058		Chromatiaceae	0.0111624	0.0198571	0.0194389	0.0203273
	120.661	116.263	93.7093	123.661		Ectothiorhodospiraceae	0.00895996	0.00961014	0.0079607	0.00894371
	212.317	391.476	345.562	190.343		Neisseriaceae	0.0157661	0.0323589	0.0293559	0.0137664
	679.328	509.041	1447.49	3052.47		Alcaligenaceae	0.0504449	0.0420766	0.122965	0.220767
	339.464	348.341	168.811	201.64		Thermodesulfovibrionaceae	0.0252076	0.0287934	0.0143407	0.0145835
	504.003	2207.32	446.868	390.159		Geobacteraceae	0.0374258	0.182454	0.0379619	0.028218
	1421.95	943.76	1836.89	1485.08		Methylocystaceae	0.10559	0.0780098	0.156045	0.107407
	503.376	751.525	839.258	708.821		Bifidobacteriaceae	0.0373792	0.06212	0.0712958	0.0512649
	884.224	410.54	1046.85	2117.48		Amoebophilaceae	0.0656598	0.0339347	0.0889308	0.153145
	2204.61	1634.04	3302.14	2697.91		Solirubrobacteraceae	0.163708	0.135067	0.28052	0.195124
	405.094	376.031	261.094	179.768		Actinomycetaceae	0.0300811	0.0310821	0.0221802	0.0130016
	658.738	729.207	1641.43	849.589		Micromonosporaceae	0.0489159	0.0602752	0.139441	0.0614459
	356.599	98.6477	202.064	75.6718		Pasteurellaceae	0.0264799	0.00815408	0.0171655	0.0054729
	1200.79	1187.21	854.385	1259.5		Bartonellaceae	0.0891672	0.0981327	0.0725809	0.0910921
	100.62	76.7439	64.7539	85.6635		Sinobacteraceae	0.00747175	0.00634354	0.00550091	0.00619555
	1140.3	862.833	1303.95	819.344		Campylobacteraceae	0.0846751	0.0713206	0.110772	0.0592584
	291.221	409.599	312.908	239.407		Streptosporangiaceae	0.0216252	0.0338569	0.0265818	0.0173149
	955.542	644.305	825.59	652.827		Intrasporangiaceae	0.0709557	0.0532573	0.0701347	0.0472152
	2462.79	1759.16	3459.32	3548.15		Verrucomicrobiaceae	0.182879	0.14541	0.293873	0.256617
	1213.21	576.143	609.365	484.534		Patulibacteraceae	0.0900896	0.0476232	0.0517662	0.0350435
	187.544	204.258	150.611	147.269		Anaplasmataceae	0.0139264	0.0168837	0.0127945	0.0106511
	270.255	241.227	224.226	254.914		Micrococcaceae	0.0200683	0.0199395	0.0190482	0.0184364
	393.72	146.5	191.437	108.135		Corynebacteriaceae	0.0292365	0.0121095	0.0162628	0.00782075
	225.3	317.58	322.847	263.919		Halanaerobiaceae	0.0167301	0.0262507	0.0274262	0.0190877
	254.103	110.66	287.834	159.331		Veillonellaceae	0.0188689	0.00914699	0.0244518	0.0115235
	255.337	238.181	122.932	123.407		Thermogemmatisporaceae	0.0189605	0.0196877	0.0104432	0.0089253
	16.6895	21.9965	27.3411	18.1046		Vibrionaceae	0.00123931	0.0018182	0.00232265	0.0013094
	1808.08	632.924	589.88	619.027		Methylophilaceae	0.134263	0.0523166	0.0501109	0.0447706
	98.4422	173.157	131.023	106.402		Glycomycetaceae	0.00731003	0.0143129	0.0111305	0.00769547
	349.717	309.122	680.441	425.655		Bacteroidaceae	0.0259689	0.0255516	0.0578041	0.0307852
	206.993	278.432	119.96	116.819		Peptococcaceae	0.0153707	0.0230148	0.0101907	0.00844885
	709.397	132.471	133.78	133.223		Moraxellaceae	0.0526777	0.0109498	0.0113648	0.00963529
	142.66	162.689	174.235	261.346		Brucellaceae	0.0105935	0.0134477	0.0148014	0.0189017
	196.944	323.559	1227.27	1249.12		Acidobacteriaceae	0.0146245	0.0267449	0.104258	0.090342
	139.062	241.711	154.148	130.71		Kiloniellaceae	0.0103263	0.0199794	0.013095	0.0094535
	129.101	143.368	110.943	129.781		Thiotrichaceae	0.00958664	0.0118506	0.00942469	0.00938628
	619.527	518.313	886.362	835.11		Bradyrhizobiaceae	0.0460042	0.042843	0.0752973	0.0603987
	23.2461	21.3246	9.92545	15.5781		Saccharospirillaceae	0.00172619	0.00176266	0.000843177	0.00112668
	333.385	243.234	227.262	398.544		Polyangiaceae	0.0247562	0.0201053	0.0193062	0.0288244
	135.417	114.269	187.841	141.055		Ruminococcaceae	0.0100557	0.00944532	0.0159573	0.0102017
	112.317	137.094	138.784	160.084		Hyphomonadaceae	0.00834036	0.011332	0.0117899	0.011578
	125.961	171.188	180.285	223.162		Legionellaceae	0.00935346	0.0141502	0.0153154	0.01614
	12.776	10.5525	14.4129	12.5576		Entomoplasmataceae	0.000948711	0.000872253	0.00122439	0.000908221
	180.584	163.641	175.377	235.309		Saprospiraceae	0.0134096	0.0135263	0.0148985	0.0170185
	73.3561	106.955	117.95	124.967		Acholeplasmataceae	0.00544721	0.00884072	0.0100199	0.00903815
	150.266	112.773	158.088	116.985		Conexibacteraceae	0.0111583	0.00932166	0.0134298	0.00846088
	84.9203	91.5771	66.6355	82.617		Bogoriellaceae	0.00630593	0.00756963	0.00566075	0.00597521
	161.046	147.567	104.541	104.639		Brocadiaceae	0.0119588	0.0121977	0.0088809	0.00756792
	14.0066	17.1613	19.7817	22.3498		Piscirickettsiaceae	0.00104009	0.00141852	0.00168048	0.00161643
	99.4562	87.5338	63.5676	54.3304		Chroococcaceae	0.00738532	0.00723542	0.00540013	0.00392941
	56.6137	70.0734	63.7073	60.0394		Desulfovibrionaceae	0.00420396	0.00579216	0.005412	0.0043423
	33.0619	40.9767	32.8882	37.0585		Gallionellaceae	0.00245508	0.00338707	0.00279389	0.00268023
	227.5	219.389	274.873	168.233		Gordoniaceae	0.0168935	0.0181344	0.0233507	0.0121673
	37.8231	55.4061	50.3317	43.0567		Shewanellaceae	0.00280863	0.00457979	0.00427573	0.00311404
	184.098	188.315	196.481	130.34		Dermabacteraceae	0.0136706	0.0155659	0.0166912	0.00942677
	22.1021	34.6609	29.7975	26.5118		Desulfonatronumaceae	0.00164123	0.00286502	0.00253133	0.00191745
	13.5328	34.1763	6.55588	6.50328		Microviridae	0.0010049	0.00282496	0.000556929	0.000470345
	78.6437	47.143	51.2776	65.0143		Sanguibacteraceae	0.00583985	0.00389677	0.00435608	0.00470211
	65.4987	70.6641	81.9419	125.024		Erythrobacteraceae	0.00486374	0.00584099	0.00696104	0.00904224
	60.1393	112.388	40.6308	32.9204		Thermodesulfobacteriaceae	0.00446576	0.00928983	0.00345162	0.00238094
	205.158	59.3189	108.995	37.2425		Leptotrichiaceae	0.0152344	0.00490321	0.00925924	0.00269354
	74.9849	117.354	143.433	90.7634		Aerococcaceae	0.00556816	0.00970035	0.0121848	0.0065644
	86.1944	75.4815	84.8485	82.2852		Tsukamurellaceae	0.00640054	0.00623919	0.00720796	0.00595122
	70.9222	147.368	47.8837	26.8826		Syntrophaceae	0.00526647	0.0121812	0.00406777	0.00194426
	41.4393	31.2669	29.3932	72.5669		Caldilineaceae	0.00307716	0.00258448	0.00249699	0.00524835
	184.148	90.3626	79.7358	70.5129		Coxiellaceae	0.0136743	0.00746924	0.00677364	0.00509979
	58.8687	50.4733	45.6975	30.3545		Cerasicoccaceae	0.00437142	0.00417205	0.00388205	0.00219536
	174.966	193.183	71.0511	47.9388		Carnobacteriaceae	0.0129924	0.0159682	0.00603586	0.00346713
	99.9298	88.6725	186.316	304.187		Fimbriimonadaceae	0.00742049	0.00732954	0.0158277	0.0220001
	14.4973	13.5591	10.8954	8.43193		Idiomarinaceae	0.00107653	0.00112078	0.000925572	0.000609833
	260.885	126.781	180.65	273.717		Chthoniobacteraceae	0.0193725	0.0104795	0.0153464	0.0197964
	63.3965	80.2139	74.4049	67.368		Pseudoalteromonadaceae	0.00470763	0.00663037	0.00632077	0.00487234
	40.3155	168.376	56.415	52.1421		Pelagicoccaceae	0.00299371	0.0139178	0.00479251	0.00377113
	109.58	100.59	132.605	108.025		Acidimicrobiaceae	0.00813706	0.00831463	0.0112649	0.00781285
	238.474	272.679	177.869	131.389		Lactobacillaceae	0.0177083	0.0225392	0.0151101	0.00950262
	104.337	43.3257	50.5627	45.6369		Lachnospiraceae	0.00774778	0.00358124	0.00429535	0.00330066
	97.2092	56.89	75.7388	50.0102		Frankiaceae	0.00721847	0.00470244	0.00643409	0.00361695
	69.6163	79.1289	81.7887	61.2501		Pseudanabaenaceae	0.0051695	0.00654068	0.00694803	0.00442987
	35.5296	53.3383	27.742	31.4941		Desulfobacteraceae	0.00263832	0.00440887	0.00235671	0.00227779
	69.3938	78.1493	97.3566	110.821		Beijerinckiaceae	0.00515298	0.00645971	0.00827054	0.00801502
	41.8518	59.2297	28.2738	25.0076		Actinopolysporaceae	0.00310779	0.00489585	0.00240188	0.00180865
	38.5983	24.8212	38.3121	11.2005		Prevotellaceae	0.00286619	0.00205168	0.00325465	0.000810067
	13.6931	15.9394	21.3343	13.4844		Gemellaceae	0.00101681	0.00131753	0.00181237	0.000975248
	10.5136	16.4095	13.5653	26.6787		Deferribacteraceae	0.000780711	0.00135639	0.00115238	0.00192952
	45.8464	52.7591	56.1097	75.5152		Planococcaceae	0.00340441	0.00436099	0.00476658	0.00546158
	26.297	33.2355	32.6482	43.5665		Flammeovirgaceae	0.00195273	0.0027472	0.00277349	0.00315092
	32.6929	23.0606	10.9197	12.5545		Cyanobacteriaceae	0.00242768	0.00190616	0.00092764	0.000907997
	38.567	36.0877	31.8847	50.9267		Nannocystaceae	0.00286387	0.00298296	0.00270864	0.00368324
	86.6131	60.0999	192.187	255.617		Armatimonadaceae	0.00643163	0.00496777	0.0163265	0.0184873
	89.4008	66.1356	123.326	180.92		Isosphaeraceae	0.00663864	0.00546668	0.0104767	0.0130849
	23.8995	24.4614	28.2394	31.639		Thermotogaceae	0.00177471	0.00202195	0.00239897	0.00228827
	24.4352	30.094	9.07011	12.7608		Spirochaetaceae	0.00181449	0.00248753	0.000770515	0.000922919
	224.285	79.4232	75.4451	46.9299		Listeriaceae	0.0166547	0.00656501	0.00640914	0.00339417
	107.086	34.5078	45.3843	19.9046		Cryptosporangiaceae	0.00795191	0.00285237	0.00385544	0.00143958
	12.1256	28.0375	18.1593	16.019		Rhodothermaceae	0.00090041	0.00231754	0.00154265	0.00115856
	38.0605	85.7599	80.3435	41.7008		Thiohalorhabdaceae	0.00282626	0.00708879	0.00682526	0.00301598
	27.2031	13.2988	14.3454	35.029		Methylacidiphilaceae	0.00202002	0.00109926	0.00121865	0.00253345
	16.6509	20.5469	21.3251	25.0814		Eubacteriaceae	0.00123645	0.00169838	0.00181159	0.001814
	113.088	61.6161	85.2312	80.0231		Cystobacteraceae	0.00839756	0.0050931	0.00724047	0.00578761
	138.461	128.747	33.6524	22.5235		Enterococcaceae	0.0102817	0.0106421	0.0028588	0.001629
	9.2494	11.8671	12.7936	8.50269		Syntrophobacteraceae	0.000686832	0.000980915	0.00108683	0.000614951
	43.8926	51.8351	43.4843	51.9075		Coriobacteriaceae	0.00325933	0.00428462	0.00369403	0.00375417
	33.0327	23.4088	26.3201	36.1218		Thermoanaerobacteraceae	0.00245291	0.00193494	0.00223592	0.00261248
	156.523	18.8044	46.7689	8.0618		Fusobacteriaceae	0.0116229	0.00155434	0.00397306	0.000583063
	14.2411	20.0084	24.4302	60.3698		Litoricolaceae	0.0010575	0.00165386	0.00207537	0.0043662
	5.48385	2.70729	4.62206	4.33759		Ferrimonadaceae	0.000407214	0.000223781	0.000392649	0.000313713
	11.2017	9.53078	19.2887	11.4375		Francisellaceae	0.000831802	0.0007878	0.0016386	0.000827211
	28.9615	25.3611	36.5	29.8354		Yaniellaceae	0.00215059	0.00209631	0.00310071	0.00215782
	28.1419	28.0358	25.3129	22.3554		Sulfobacillaceae	0.00208973	0.0023174	0.00215036	0.00161684
	49.6643	25.0521	12.3332	9.5213		Brevibacteriaceae	0.00368792	0.00207077	0.00104772	0.00068862
	12.8146	11.706	11.6155	12.4844		Promicromonosporaceae	0.000951575	0.000967601	0.000986746	0.000902925
	5.41164	21.5768	19.7163	13.3693		Thermicanaceae	0.000401852	0.00178351	0.00167492	0.000966923
	14.1229	15.1227	14.2823	17.3792		Euzebyaceae	0.00104872	0.00125002	0.0012133	0.00125694
	44.6346	29.8285	137.089	78.3352		Parachlamydiaceae	0.00331443	0.00246558	0.0116458	0.00566553
	22.0645	10.0417	10.508	6.66215		Exiguobacteraceae	0.00163845	0.000830032	0.000892662	0.000481835
	3.14677	9.29656	8.38649	9.51819		Sporichthyaceae	0.00023367	0.00076844	0.000712441	0.000688396
	40.5361	32.4348	19.8357	18.5449		Holophagaceae	0.00301009	0.00268101	0.00168506	0.00134125
	5.02979	1.28204	5.10434	3.09061		Peptostreptococcaceae	0.000373497	0.000105971	0.000433619	0.000223526
	4.37393	4.21544	7.84034	9.59143		Caldicellulosiruptoraceae	0.000324795	0.000348442	0.000666045	0.000693693
	8.40359	18.3652	6.90455	9.43319		Nocardiopsaceae	0.000624026	0.00151804	0.000586548	0.000682248
	6.13774	11.8735	9.53498	10.9572		Helicobacteraceae	0.00045577	0.00098145	0.000810006	0.000792474
	17.6124	13.302	10.4715	12.4844		Thermoactinomycetaceae	0.00130785	0.00109952	0.000889567	0.000902925
	7.17693	7.76229	6.86582	6.02299		Dethiosulfovibrionaceae	0.000532937	0.00064162	0.000583258	0.000435608
	17.0713	20.4672	23.4671	26.7693		Thermaceae	0.00126766	0.00169179	0.00199355	0.00193607
	2.80153	3.82658	2.82487	4.45643		Desulfohalobiaceae	0.000208033	0.0003163	0.000239975	0.000322308
	104.187	55.048	110.076	54.8595		Bacteriovoracaceae	0.00773658	0.00455019	0.00935107	0.00396767
	0	3.83153	3.50622	2.77103		Symbiobacteriaceae	0	0.000316708	0.000297857	0.000200413
	3.83776	8.58222	7.18406	7.26129		Caldithrixaceae	0.00028498	0.000709394	0.000610293	0.000525167
	2.11005	2.67471	4.11539	4.01553		Carboxydocellaceae	0.000156686	0.000221088	0.000349607	0.000290421
	56.1608	15.4838	33.9611	10.9911		Porphyromonadaceae	0.00417033	0.00127987	0.00288503	0.000794921
	3.14529	2.37864	1.81388	0.401491		Odoribacteraceae	0.00023356	0.000196615	0.000154091	2.90375e-05
	1.5724	1.38292	2.9274	17.6718		Anaerolinaceae	0.000116762	0.000114311	0.000248686	0.0012781
	0	5.55439	6.37137	2.2082		Procabacteriaceae	0	0.000459118	0.000541254	0.000159706
	4.1835	0.93551	3.39302	0.964323		Dietziaceae	0.000310654	7.73279e-05	0.00028824	6.9744e-05
	2.11054	5.37554	2.59776	0.200745		Halobacteroidaceae	0.000156722	0.000444335	0.000220682	1.45188e-05
	3.87485	2.25823	2.5894	7.58397		Chrysiogenaceae	0.000287735	0.000186662	0.000219973	0.000548505
	0.690986	5.84894	2.52027	3.33076		Borreliaceae	5.13105e-05	0.000483465	0.000214099	0.000240895
	1.91962	2.63403	2.92438	4.45643		Syntrophomonadaceae	0.000142545	0.000217725	0.000248429	0.000322308
	27.2007	6.63146	31.4209	9.70716		Puniceicoccaceae	0.00201985	0.000548147	0.00266924	0.000702063
	5.40967	6.95036	4.5339	5.22001		Chlorobiaceae	0.000401706	0.000574507	0.000385159	0.000377533
	2.61011	2.34607	5.07092	2.57029		Rhabdochlamydiaceae	0.000193819	0.000193922	0.00043078	0.000185894
	0.8824	0.805342	7.13552	1.00373		Psychromonadaceae	6.55244e-05	6.65684e-05	0.00060617	7.25938e-05
	0.345246	1.66924	1.69765	3.29446		Contubernalisaceae	2.5637e-05	0.000137977	0.000144217	0.000238269
	8.90366	12.9376	13.5926	6.62275		Gomphosphaeriaceae	0.000661159	0.0010694	0.00115471	0.000478985
	0	0.863902	0.595506	0.921819		Sporolactobacillaceae	0	7.14089e-05	5.05889e-05	6.66699e-05
	11.4317	7.10168	4.76257	9.27557		Gemmataceae	0.000848884	0.000587015	0.000404585	0.000670849
	0	0.418135	0	8.5576		Iamiaceae	0	3.45624e-05	0	0.000618922
	0.345246	0.706102	3.94831	0.602236		Scytonemataceae	2.5637e-05	5.83654e-05	0.000335413	4.35563e-05
	15.6097	11.0829	20.2752	10.8784		Hydrogenophilaceae	0.00115913	0.000916097	0.0017224	0.000786775
	1.03722	0	2.00527	0.602236		Brachyspiraceae	7.70207e-05	0	0.00017035	4.35563e-05
	1.72673	1.41056	1.3019	0.964323		Pelobacteraceae	0.000128221	0.000116595	0.000110598	6.9744e-05
	29.6114	29.9846	46.9019	46.8429		Haliangiaceae	0.00219886	0.00247848	0.00398437	0.00338788
	41.8039	9.42987	74.1558	22.9775		Cryomorphaceae	0.00310423	0.000779459	0.00629961	0.00166183
	5.25633	3.88514	5.83278	8.30195		Dermacoccaceae	0.000390319	0.00032114	0.0004955	0.000600432
	16.2266	1.54237	3.48949	3.05121		Alicyclobacillaceae	0.00120494	0.00012749	0.000296435	0.000220677
	8.40211	2.15899	6.28929	4.57527		Alcanivoracaceae	0.000623916	0.000178459	0.000534281	0.000330903
	40.326	40.8445	52.0211	76.1946		Waddliaceae	0.00299449	0.00337615	0.00441924	0.00551072
	2.60913	4.72635	2.01061	4.25258		Microcystaceae	0.000193746	0.000390674	0.000170803	0.000307565
	0.345739	0.418135	0.703374	0.401491		Moritellaceae	2.56736e-05	3.45624e-05	5.97523e-05	2.90375e-05
	3.10919	12.1094	2.90233	1.16507		Erysipelotrichaceae	0.000230879	0.00100095	0.000246556	8.42627e-05
	0	0.517375	6.87571	14.2744		Pasteuriaceae	0	4.27655e-05	0.000584099	0.00103238
	4.14887	0.287967	0	18.4841		Nitriliruptoraceae	0.000308083	2.3803e-05	0	0.00133685
	0	10.8549	2.40332	0.763578		Anaeroplasmataceae	0	0.000897252	0.000204165	5.52252e-05
	2.07444	0.258687	0	1.52716		Halobacteriaceae	0.000154041	2.13827e-05	0	0.00011045
	0	1.77178	1.39839	0.602236		Thermobaculaceae	0	0.000146453	0.000118795	4.35563e-05
	0.690493	0.418135	8.10095	4.28951		Xenococcaceae	5.12739e-05	3.45624e-05	0.000688184	0.000310236
	0	2.79678	1.12188	0.763578		Solibacteraceae	0	0.000231177	9.53046e-05	5.52252e-05
	0.691479	0.546655	3.2016	0.200745		Leptospiraceae	5.13471e-05	4.51857e-05	0.000271979	1.45188e-05
	0.536661	1.87102	2.59472	0		Rubrobacteraceae	3.98509e-05	0.000154656	0.000220424	0
	6.63534	0.93551	2.39871	4.58147		Ekhidnaceae	0.000492721	7.73279e-05	0.000203773	0.000331351
	0.690493	2.47788	1.95818	0.401491		Paraprevotellaceae	5.12739e-05	0.000204818	0.00016635	2.90375e-05
	0	0.287967	0.514998	0.921819		Balneolaceae	0	2.3803e-05	4.37496e-05	6.66699e-05
	17.5754	0.258687	8.55507	33.0346		Opitutaceae	0.00130509	2.13827e-05	0.000726762	0.0023892
	2.11005	0.96479	0.858329	0		Aminiphilaceae	0.000156686	7.97481e-05	7.29159e-05	0
	1.03574	0	0.514998	0		Koribacteraceae	7.69109e-05	0	4.37496e-05	0
	0.345739	0.258687	0.180021	0		Archaeoglobaceae	2.56736e-05	2.13827e-05	1.5293e-05	0
	0.690493	1.28204	0.595506	0.964323		Anaerobrancaceae	5.12739e-05	0.000105971	5.05889e-05	6.9744e-05
	3.45444	0.517375	4.1989	0		Cardiobacteriaceae	0.000256516	4.27655e-05	0.000356701	0
	1.03574	1.09331	0.858329	3.81789		Planctomycetaceae	7.69109e-05	9.03714e-05	7.29159e-05	0.000276126
	3.52763	2.67471	3.04592	5.18371		Turicibacteraceae	0.000261951	0.000221088	0.000258754	0.000374908
	1.57339	2.86344	1.71666	10.328		Gemmatimonadaceae	0.000116835	0.000236688	0.000145832	0.000746965
Total	1.34667e+06	1.2098e+06	1.17715e+06	1.38266e+06

## Sheet: C hayD,SS,MS,LS
	MCD OTUs	MC1.5	MC9	MC16		Family	MCD%	MC1.5%	MC9%	MC16%
	139376	10797.9	19406.8	639317		Pseudomonadaceae	16.8133	1.21835	2.43728	38.7495
	144804	262418	239607	282180		Sphingomonadaceae	17.4681	29.6092	30.092	17.1031
	218865	209926	54294.5	125392		Rivulariaceae	26.4023	23.6864	6.81877	7.60013
	1698.49	2763.77	26934.9	118489		Enterobacteriaceae	0.204893	0.311842	3.38271	7.18171
	4900.54	6439.82	18361.6	109456		Oxalobacteraceae	0.591165	0.726619	2.306	6.63424
	42515.7	70522.8	59009.6	91303.3		Flexibacteraceae	5.12878	7.95725	7.41093	5.53397
	49498	62201.3	59901.9	43681.6		Microbacteriaceae	5.97108	7.01832	7.523	2.64758
	26592.8	33140.6	43610.3	36510.3		Methylobacteriaceae	3.20796	3.73933	5.47696	2.21292
	23071	49749.4	11934	27225		Rickettsiaceae	2.78311	5.61333	1.49877	1.65013
	21518.7	19458.3	44602.2	22539.4		Sphingobacteriaceae	2.59586	2.19552	5.60152	1.36613
	14061	15782.7	25055.2	19229.6		Rhizobiaceae	1.69621	1.7808	3.14665	1.16552
	24941.4	26290.9	30972.9	14758.9		Nocardiaceae	3.00875	2.96647	3.88984	0.894548
	8121.73	10706	17990.9	13656.4		Comamonadaceae	0.979746	1.20798	2.25945	0.827728
	23499.2	18748.6	21542.7	12334.2		Nocardioidaceae	2.83477	2.11545	2.70552	0.747586
	10968.7	6223.63	18855.5	7809.86		Flavobacteriaceae	1.32318	0.702226	2.36804	0.473362
	1181.09	1163.07	1439.76	7542.16		Cellulomonadaceae	0.142478	0.131232	0.180817	0.457137
	7932.57	7361.92	13574.1	7282.32		Caulobacteraceae	0.956926	0.830661	1.70475	0.441387
	5082.6	6502.37	8376.09	6949.89		Aurantimonadaceae	0.613128	0.733677	1.05194	0.421238
	6033.85	6642.3	7104.95	5383.27		Kineosporiaceae	0.727878	0.749465	0.892301	0.326284
	3117.15	2949.62	1988.61	5118.36		Deinococcaceae	0.37603	0.332812	0.249747	0.310228
	5170.67	6217.23	7210.33	4902.78		Geodermatophilaceae	0.623751	0.701503	0.905535	0.297161
	4317	3849	5253.26	4055.33		Leuconostocaceae	0.520771	0.434291	0.659749	0.245797
	2440.42	2936.03	3884.26	3099.2		Phyllobacteriaceae	0.294394	0.331279	0.487818	0.187845
	2557.3	2376.77	5575.98	2211.2		Hyphomicrobiaceae	0.308494	0.268177	0.70028	0.134023
	1359.97	1303.44	5040.71	2183.13		Xanthomonadaceae	0.164057	0.14707	0.633055	0.132321
	2059.35	2441.64	2042.85	2105.68		Mycoplasmataceae	0.248425	0.275496	0.256559	0.127627
	1169.04	2907.11	1807.36	2048.05		Rhodospirillaceae	0.141025	0.328015	0.226984	0.124134
	2333.18	2280.5	3051.25	1774.6		Pseudonocardiaceae	0.281458	0.257313	0.383202	0.10756
	2602.23	2963.66	785.495	1625.78		Heliobacteriaceae	0.313914	0.334396	0.0986492	0.0985397
	1176.44	1506.75	2718.72	1411.74		Mycobacteriaceae	0.141917	0.17001	0.34144	0.0855665
	723.728	972.528	1372.06	1364.86		Acetobacteraceae	0.0873052	0.109733	0.172315	0.0827256
	397.962	98.0232	134.88	1347.52		Oceanospirillaceae	0.0480072	0.0110602	0.0169394	0.0816744
	1089.97	1695.68	3387.33	1202.85		Chitinophagaceae	0.131486	0.191328	0.42541	0.0729055
	2135.24	2174.66	579.517	1147.29		Nostocaceae	0.257579	0.245372	0.0727807	0.0695384
	922.079	1131.03	1097.8	1119.21		Xanthobacteraceae	0.111233	0.127617	0.137871	0.0678365
	1744.04	1408.3	329.896	957.52		Phormidiaceae	0.210389	0.158902	0.0414312	0.0580361
	26.4688	24.3014	165.468	926.481		Aeromonadaceae	0.003193	0.00274198	0.0207809	0.0561548
	74.6812	68.4328	206.717	914.552		Rhodocyclaceae	0.00900899	0.00772142	0.0259613	0.0554318
	805.656	855.699	1852.35	906.675		Williamsiaceae	0.0971884	0.0965505	0.232635	0.0549543
	896.013	953.958	998.512	861.719		Paenibacillaceae	0.108088	0.107637	0.125402	0.0522295
	156.901	141.783	392.895	850.852		Burkholderiaceae	0.0189274	0.0159977	0.0493431	0.0515708
	282.485	257.909	1321.07	803.553		Staphylococcaceae	0.0340769	0.0291005	0.165911	0.048704
	515.535	743.769	912.522	668.748		Rhodobacteraceae	0.0621903	0.0839212	0.114602	0.0405334
	818.108	910.306	951.835	639.216		Streptomycetaceae	0.0986905	0.102712	0.11954	0.0387434
	269.794	358.757	704.004	580.57		Streptococcaceae	0.0325459	0.0404793	0.0884149	0.0351888
	168.171	84.7691	119.565	515.416		Alteromonadaceae	0.0202869	0.00956468	0.015016	0.0312398
	152.858	39.9507	61.0891	483.736		Halomonadaceae	0.0184397	0.00450772	0.0076721	0.0293196
	352.809	576.366	330.447	477.299		Bacillaceae	0.0425603	0.0650326	0.0415004	0.0289295
	595.254	487.991	725.027	458.912		Bdellovibrionaceae	0.071807	0.0550611	0.0910551	0.027815
	458.278	347.699	810.907	427.394		Propionibacteriaceae	0.0552833	0.0392317	0.101841	0.0259047
	429.458	622.934	585.442	411.582		Thermomonosporaceae	0.0518066	0.0702871	0.0735248	0.0249463
	724.359	751.355	189.163	406.36		Desulfuromonadaceae	0.0873813	0.0847771	0.0237567	0.0246298
	660.619	845.424	807.498	403.648		Clostridiaceae	0.0796922	0.0953911	0.101413	0.0244655
	580.07	685.773	688.891	370.609		Actinosynnemataceae	0.0699754	0.0773773	0.0865169	0.0224629
	100.073	76.269	125.454	358.022		Chromatiaceae	0.012072	0.0086056	0.0157556	0.0217
	122.12	57.4188	58.2218	357.955		Ectothiorhodospiraceae	0.0147317	0.00647869	0.00731199	0.021696
	106.894	106.672	496.467	351.849		Neisseriaceae	0.0128949	0.012036	0.0623506	0.0213258
	202.79	306.484	1396.51	335.852		Alcaligenaceae	0.0244631	0.0345812	0.175386	0.0203562
	281.616	236.702	96.3649	335.142		Thermodesulfovibrionaceae	0.0339721	0.0267076	0.0121023	0.0203132
	251.944	1978.45	637.543	333.665		Geobacteraceae	0.0303926	0.223232	0.0800681	0.0202237
	425.117	575.68	677.394	330.559		Methylocystaceae	0.051283	0.0649553	0.085073	0.0200355
	309.091	285.082	222.736	316.342		Bifidobacteriaceae	0.0372865	0.0321664	0.0279731	0.0191738
	287.848	438.641	330.574	286.641		Amoebophilaceae	0.0347238	0.0494928	0.0415163	0.0173736
	777.685	416.213	3119.03	282.381		Solirubrobacteraceae	0.0938142	0.0469622	0.391714	0.0171153
	273.028	216.159	149.534	279.499		Actinomycetaceae	0.032936	0.0243897	0.0187797	0.0169406
	433.909	347.694	1382.91	277.776		Micromonosporaceae	0.0523435	0.0392311	0.173678	0.0168362
	564.975	311.656	293.574	269.064		Pasteurellaceae	0.0681544	0.0351648	0.0368695	0.0163082
	207.272	218.015	267.796	246.683		Bartonellaceae	0.0250037	0.0245991	0.0336321	0.0149516
	64.0598	27.4556	35.0952	244.154		Sinobacteraceae	0.0077277	0.00309788	0.00440756	0.0147984
	399.838	262.113	472.242	220.469		Campylobacteraceae	0.0482335	0.0295748	0.0593083	0.0133628
	274.298	224.513	191.211	214.076		Streptosporangiaceae	0.0330893	0.0253323	0.0240139	0.0129753
	304.017	284.88	398.951	212.455		Intrasporangiaceae	0.0366744	0.0321436	0.0501037	0.0128771
	245.905	343.059	463.544	208.057		Verrucomicrobiaceae	0.0296641	0.0387081	0.0582158	0.0126105
	397.746	343.746	520.533	193.099		Patulibacteraceae	0.0479812	0.0387857	0.065373	0.0117039
	101.84	162.063	69.5383	158.115		Anaplasmataceae	0.0122852	0.0182859	0.00873321	0.00958345
	142.958	171.526	156.134	154.091		Micrococcaceae	0.0172454	0.0193537	0.0196087	0.00933959
	546.439	132.987	168.996	144.561		Corynebacteriaceae	0.0659183	0.0150052	0.021224	0.00876198
	153.649	127.983	93.0831	144.356		Halanaerobiaceae	0.018535	0.0144406	0.0116902	0.00874956
	126.059	65.5433	118.588	125.774		Veillonellaceae	0.0152069	0.0073954	0.0148933	0.00762327
	190.326	191.751	52.4219	118.625		Thermogemmatisporaceae	0.0229596	0.0216357	0.00658359	0.00718998
	15.708	6.24008	26.0292	117.346		Vibrionaceae	0.0018949	0.000704082	0.00326897	0.00711246
	118.875	89.27	262.445	109.048		Methylophilaceae	0.0143402	0.0100725	0.03296	0.00660946
	88.6781	67.4735	49.3661	107.073		Glycomycetaceae	0.0106975	0.00761318	0.00619982	0.00648981
	45.1265	104.578	62.0148	100.169		Bacteroidaceae	0.00544372	0.0117997	0.00778835	0.00607131
	152.799	149.332	56.3145	97.2273		Peptococcaceae	0.0184326	0.0168495	0.00707246	0.00589303
	65.5622	61.2572	64.6114	96.25		Moraxellaceae	0.00790894	0.00691178	0.00811445	0.00583379
	75.3912	58.7455	90.1133	91.411		Brucellaceae	0.00909463	0.00662839	0.0113172	0.0055405
	26.6918	35.4866	43.6441	88.9052		Acidobacteriaceae	0.0032199	0.00400403	0.0054812	0.00538861
	56.8433	91.6863	56.5268	86.2662		Kiloniellaceae	0.00685716	0.0103452	0.00709912	0.00522867
	100.248	89.1122	43.8596	86.0973		Thiotrichaceae	0.0120932	0.0100547	0.00550826	0.00521843
	108.435	143.535	190.639	82.2097		Bradyrhizobiaceae	0.0130808	0.0161954	0.023942	0.0049828
	28.7131	12.737	6.12665	80.4392		Saccharospirillaceae	0.00346373	0.00143715	0.000769437	0.00487548
	175.898	102.937	112.619	79.5756		Polyangiaceae	0.0212191	0.0116146	0.0141437	0.00482314
	128.624	75.0496	59.3181	76.1474		Ruminococcaceae	0.0155163	0.00846801	0.00744968	0.00461535
	60.3361	55.48	48.957	71.143		Hyphomonadaceae	0.00727851	0.00625993	0.00614844	0.00431203
	26.2508	51.9566	68.0353	69.6572		Legionellaceae	0.00316671	0.00586237	0.00854446	0.00422198
	9.74863	29.752	3.95614	63.3694		Entomoplasmataceae	0.001176	0.00335698	0.000496846	0.00384087
	33.254	50.1197	62.439	62.5036		Saprospiraceae	0.00401151	0.00565512	0.00784163	0.00378839
	45.1924	51.7386	49.2036	61.2242		Acholeplasmataceae	0.00545168	0.00583778	0.0061794	0.00371085
	158.866	115.644	100.205	60.55		Conexibacteraceae	0.0191644	0.0130484	0.0125846	0.00366999
	59.2332	50.185	33.3014	56.0563		Bogoriellaceae	0.00714545	0.00566248	0.00418227	0.00339762
	108.57	108.262	50.0049	56.0042		Brocadiaceae	0.013097	0.0122155	0.00628005	0.00339446
	19.7958	8.04195	7.60354	55.5843		Piscirickettsiaceae	0.00238802	0.000907391	0.000954917	0.00336901
	85.5001	80.8618	26.7433	54.7827		Chroococcaceae	0.0103141	0.00912382	0.00335865	0.00332042
	48.0227	32.9351	32.9311	53.7676		Desulfovibrionaceae	0.00579311	0.00371614	0.00413577	0.0032589
	9.67703	15.7828	18.9423	49.9383		Gallionellaceae	0.00116737	0.00178081	0.00237894	0.0030268
	52.7638	71.2699	85.1763	49.6821		Gordoniaceae	0.00636503	0.00804154	0.0106972	0.00301127
	13.286	16.2811	23.4559	47.8478		Shewanellaceae	0.00160272	0.00183703	0.00294579	0.0029001
	41.0404	49.9178	49.0277	47.8421		Dermabacteraceae	0.00495081	0.00563234	0.00615732	0.00289975
	26.0482	23.6614	17.3685	47.6094		Desulfonatronumaceae	0.00314226	0.00266977	0.00218129	0.00288564
	22.8927	8.70161	5.20207	41.3756		Microviridae	0.00276161	0.000981822	0.00065332	0.00250781
	37.6694	50.0534	36.3722	40.4567		Sanguibacteraceae	0.00454416	0.00564764	0.00456793	0.00245211
	26.9349	29.0886	39.8988	40.3453		Erythrobacteraceae	0.00324923	0.00328213	0.00501084	0.00244536
	55.9865	86.6882	32.8464	38.524		Thermodesulfobacteriaceae	0.0067538	0.00978122	0.00412513	0.00233497
	94.7942	46.1723	44.186	38.0378		Leptotrichiaceae	0.0114353	0.00520972	0.00554926	0.0023055
	47.699	51.5326	39.394	35.643		Aerococcaceae	0.00575405	0.00581453	0.00494744	0.00216035
	34.9422	55.5594	47.8319	35.0227		Tsukamurellaceae	0.00421517	0.00626889	0.00600715	0.00212276
	31.0926	117.268	23.0592	32.5922		Syntrophaceae	0.00375078	0.0132316	0.00289597	0.00197544
	20.4996	17.0071	12.1462	32.1506		Caldilineaceae	0.00247292	0.00191895	0.00152542	0.00194868
	45.9264	22.9978	50.6304	31.2464		Coxiellaceae	0.00554023	0.00259489	0.0063586	0.00189387
	32.1924	23.2772	51.587	30.7006		Cerasicoccaceae	0.00388346	0.00262642	0.00647874	0.00186079
	35.6176	41.4067	26.9037	29.4791		Carnobacteriaceae	0.00429664	0.00467201	0.0033788	0.00178675
	41.8375	31.8979	35.5454	28.6231		Fimbriimonadaceae	0.00504696	0.00359912	0.00446409	0.00173487
	10.6775	4.39146	7.81004	28.5624		Idiomarinaceae	0.00128806	0.000495498	0.000980852	0.00173119
	21.2248	18.9724	25.5798	28.468		Chthoniobacteraceae	0.00256041	0.00214069	0.00321253	0.00172547
	22.2758	16.578	14.3031	27.9747		Pseudoalteromonadaceae	0.00268719	0.00187053	0.00179631	0.00169557
	32.5762	23.572	50.0868	27.628		Pelagicoccaceae	0.00392975	0.00265968	0.00629034	0.00167455
	54.6163	45.4201	74.5359	26.8348		Acidimicrobiaceae	0.0065885	0.00512485	0.00936086	0.00162648
	26.531	41.5506	34.4661	25.7082		Lactobacillaceae	0.0032005	0.00468825	0.00432854	0.0015582
	23.4472	18.4816	43.9636	25.5879		Lachnospiraceae	0.0028285	0.00208532	0.00552132	0.0015509
	44.5175	45.1258	52.7173	25.5523		Frankiaceae	0.00537026	0.00509164	0.00662069	0.00154874
	65.426	58.6757	26.6568	25.2354		Pseudanabaenaceae	0.00789251	0.00662051	0.00334779	0.00152954
	21.6874	35.6873	13.0124	23.2836		Desulfobacteraceae	0.0026162	0.00402668	0.00163421	0.00141123
	18.1649	17.7481	29.2477	22.3477		Beijerinckiaceae	0.00219128	0.00200256	0.00367317	0.00135451
	38.2823	30.3667	16.9686	22.235		Actinopolysporaceae	0.0046181	0.00342634	0.00213106	0.00134768
	38.7141	10.5035	27.4215	21.1597		Prevotellaceae	0.00467019	0.00118513	0.00344383	0.00128251
	5.93376	2.30895	27.8416	20.2408		Gemellaceae	0.000715805	0.000260524	0.00349659	0.00122681
	9.58596	14.4806	8.09785	19.9418		Deferribacteraceae	0.00115638	0.00163388	0.001017	0.00120869
	21.8278	25.8476	17.5893	19.8349		Planococcaceae	0.00263314	0.00291644	0.00220901	0.00120221
	16.9378	20.244	15.4047	19.7488		Flammeovirgaceae	0.00204325	0.00228418	0.00193465	0.00119699
	26.8636	23.4194	7.39686	19.3674		Cyanobacteriaceae	0.00324063	0.00264247	0.000928962	0.00117387
	26.5555	15.6548	12.295	19.2502		Nannocystaceae	0.00320346	0.00176636	0.00154411	0.00116677
	21.3303	57.8129	27.2035	18.9703		Armatimonadaceae	0.00257313	0.00652316	0.00341645	0.00114981
	7.00627	4.03285	20.9797	17.9244		Isosphaeraceae	0.000845184	0.000455036	0.00263481	0.00108641
	11.7595	9.3876	8.35515	17.527		Thermotogaceae	0.00141858	0.00105922	0.00104931	0.00106232
	24.8814	22.6217	5.03947	16.551		Spirochaetaceae	0.0030015	0.00255245	0.0006329	0.00100317
	17.6398	6.3147	22.0275	16.3033		Listeriaceae	0.00212793	0.000712501	0.00276641	0.000988155
	26.2771	23.5624	27.365	15.6353		Cryptosporangiaceae	0.00316988	0.0026586	0.00343673	0.000947667
	13.0161	14.3058	17.6149	14.5992		Rhodothermaceae	0.00157016	0.00161415	0.00221223	0.000884869
	12.153	36.4884	17.5084	14.4085		Thiohalorhabdaceae	0.00146605	0.00411707	0.00219885	0.000873309
	6.7532	4.64499	5.37872	14.1019		Methylacidiphilaceae	0.000814656	0.000524105	0.000675506	0.000854725
	12.5674	11.2945	12.7491	14.0225		Eubacteriaceae	0.00151604	0.00127439	0.00160114	0.000849918
	60.7847	31.1169	64.3736	13.4793		Cystobacteraceae	0.00733261	0.00351099	0.00808459	0.000816992
	16.1619	53.3862	15.522	13.1023		Enterococcaceae	0.00194965	0.00602369	0.00194939	0.000794143
	9.21296	6.04074	7.11609	12.9963		Syntrophobacteraceae	0.00111138	0.000681591	0.000893699	0.000787714
	27.7041	33.7377	30.6585	12.3149		Coriobacteriaceae	0.00334201	0.0038067	0.00385036	0.000746416
	12.6988	14.4338	14.8969	11.8497		Thermoanaerobacteraceae	0.00153189	0.0016286	0.00187089	0.000718218
	35.6761	15.4499	16.7649	10.8795		Fusobacteriaceae	0.0043037	0.00174325	0.00210548	0.000659417
	7.09916	6.42311	8.6845	10.7824		Litoricolaceae	0.00085639	0.000724733	0.00109067	0.00065353
	1.05383	0.963292	9.09783	10.7142		Ferrimonadaceae	0.000127126	0.00010869	0.00114258	0.000649396
	12.451	15.9896	6.24631	10.3787		Francisellaceae	0.001502	0.00180414	0.000784466	0.000629058
	12.5426	13.8184	28.9937	8.9932		Yaniellaceae	0.00151304	0.00155916	0.00364127	0.000545085
	13.7505	9.76585	12.6539	8.91967		Sulfobacillaceae	0.00165875	0.0011019	0.00158918	0.000540628
	6.67755	6.27463	8.03398	8.30738		Brevibacteriaceae	0.000805531	0.000707981	0.00100898	0.000503517
	8.87771	4.89853	7.66774	8.1523		Promicromonosporaceae	0.00107094	0.000552712	0.000962981	0.000494117
	8.49686	4.31349	6.46573	7.84214		Thermicanaceae	0.001025	0.000486701	0.000812022	0.000475319
	13.4088	5.83472	10.0771	7.59795		Euzebyaceae	0.00161754	0.000658345	0.00126557	0.000460518
	11.9996	7.28133	43.4859	7.36487		Parachlamydiaceae	0.00144754	0.000821569	0.00546134	0.000446391
	14.5294	4.81723	8.57155	6.58191		Exiguobacteraceae	0.00175272	0.000543538	0.00107649	0.000398935
	3.75699	17.1456	12.2292	6.31187		Sporichthyaceae	0.000453215	0.00193457	0.00153585	0.000382567
	7.97178	2.67089	11.5337	6.12246		Holophagaceae	0.000961657	0.000301363	0.0014485	0.000371087
	2.36687	2.56583	2.48294	5.86801		Peptostreptococcaceae	0.000285521	0.000289508	0.000311828	0.000355665
	2.81043	3.55288	2.92327	5.44868		Caldicellulosiruptoraceae	0.000339029	0.000400879	0.00036713	0.000330249
	11.8492	2.02831	4.02403	4.98791		Nocardiopsaceae	0.0014294	0.000228858	0.000505372	0.000302321
	1.93951	1.54833	3.88474	4.87427		Helicobacteraceae	0.000233968	0.000174702	0.000487879	0.000295433
	11.7749	9.34008	4.70187	4.73701		Thermoactinomycetaceae	0.00142044	0.00105386	0.000590502	0.000287114
	6.6117	4.11082	5.0088	4.4527		Dethiosulfovibrionaceae	0.000797587	0.000463832	0.000629048	0.000269882
	6.20342	9.86347	10.8785	4.02758		Thermaceae	0.000748335	0.00111292	0.00136621	0.000244115
	1.49739	0.760615	1.27021	3.83462		Desulfohalobiaceae	0.000180634	8.58218e-05	0.000159524	0.000232419
	17.4588	16.5454	32.7134	3.79674		Bacteriovoracaceae	0.00210611	0.00186685	0.00410843	0.000230123
	1.45924	0	2.7498	3.26021		Symbiobacteriaceae	0.000176031	0	0.000345343	0.000197604
	4.0486	1.3219	2.41153	3.24015		Caldithrixaceae	0.000488393	0.000149152	0.000302861	0.000196388
	1.27489	1.04125	1.84582	3.24015		Carboxydocellaceae	0.000153793	0.000117487	0.000231814	0.000196388
	16.4352	11.4843	9.86605	3.0316		Porphyromonadaceae	0.00198262	0.00129579	0.00123906	0.000183748
	1.09054	0	1.18557	3.0316		Odoribacteraceae	0.000131555	0	0.000148894	0.000183748
	1.92331	2.73806	3.25181	2.85647		Anaerolinaceae	0.000232014	0.000308941	0.00040839	0.000173133
	2.36112	0.253538	10.7108	2.78294		Procabacteriaceae	0.000284828	2.86073e-05	0.00134516	0.000168676
	0.424484	1.3219	1.49046	2.64792		Dietziaceae	5.12066e-05	0.000149152	0.000187185	0.000160492
	2.31108	1.52123	1.12774	2.28206		Halobacteroidaceae	0.000278791	0.000171644	0.000141632	0.000138317
	0.667494	0	0	2.22635		Pirellulaceae	8.05216e-05	0	0	0.000134941
	0.868043	3.0458	2.28616	2.10915		Chrysiogenaceae	0.000104714	0.000343665	0.000287115	0.000127837
	0.646982	2.36315	0.619855	1.91619		Borreliaceae	7.80471e-05	0.00026664	7.78467e-05	0.000116142
	0.442121	0.787717	1.91706	1.72547		Syntrophomonadaceae	5.33343e-05	8.88798e-05	0.00024076	0.000104582
	3.06964	0.760615	21.2616	1.72547		Puniceicoccaceae	0.000370298	8.58218e-05	0.00267021	0.000104582
	6.02338	2.89733	2.76706	1.70764		Chlorobiaceae	0.000726617	0.000326912	0.000347511	0.000103502
	1.68317	3.39695	1.66982	1.49686		Rhabdochlamydiaceae	0.000203045	0.000383286	0.00020971	9.07259e-05
	0.848967	0	1.19898	1.34178		Psychromonadaceae	0.000102413	0	0.000150578	8.13265e-05
	0.627907	0	0.193097	1.34178		Contubernalisaceae	7.5746e-05	0	2.42507e-05	8.13265e-05
	7.1492	9.76585	3.88876	1.34178		Gomphosphaeriaceae	0.000862427	0.0011019	0.000488383	8.13265e-05
	0	0.534179	0.467324	1.11318		Sporolactobacillaceae	0	6.02726e-05	5.86905e-05	6.74704e-05
	1.52979	0	0	1.11318		Gemmataceae	0.000184542	0	0	6.74704e-05
	0	0	0.193097	1.11318		Iamiaceae	0	0	2.42507e-05	6.74704e-05
	0	0	6.42951	0.958097		Scytonemataceae	0	0	0.000807474	5.8071e-05
	0.424484	0	0.179519	0.958097		Synergistaceae	5.12066e-05	0	2.25456e-05	5.8071e-05
	1.9028	2.6872	2.66229	0.940273		Hydrogenophilaceae	0.000229539	0.000303203	0.000334353	5.69907e-05
	0.610269	0	0.372616	0.940273		Brachyspiraceae	7.36183e-05	0	4.67963e-05	5.69907e-05
	0.850405	0.534179	1.17199	0.940273		Pelobacteraceae	0.000102587	6.02726e-05	0.000147189	5.69907e-05
	14.9199	8.52937	48.3826	0.556588		Haliangiaceae	0.00179983	0.000962388	0.0060763	3.37352e-05
	2.6671	3.75221	99.8263	0.556588		Cryomorphaceae	0.00032174	0.00042337	0.012537	3.37352e-05
	1.49739	4.15757	1.32084	0.556588		Dermacoccaceae	0.000180634	0.000469108	0.000165883	3.37352e-05
	0	0	0.57929	0.383685		Alicyclobacillaceae	0	0	7.27522e-05	2.32555e-05
	1.5341	0.963292	0	0.383685		Alcanivoracaceae	0.000185062	0.00010869	0	2.32555e-05
	86.8269	33.7469	23.7056	0.383685		Waddliaceae	0.0104742	0.00380774	0.00297716	2.32555e-05
	4.23151	4.66464	0.799375	0.383685		Microcystaceae	0.000510458	0.000526322	0.000100392	2.32555e-05
	0.666057	0	0.592701	0.383685		Moritellaceae	8.03482e-05	0	7.44364e-05	2.32555e-05
	0.425921	0.507076	0.467324	0.383685		Erysipelotrichaceae	5.138e-05	5.72146e-05	5.86905e-05	2.32555e-05
	0.203423	1.49747	0.179519	0		Thermobaculaceae	2.45394e-05	0.000168963	2.25456e-05	0
	0.222498	0	21.1014	0		Xenococcaceae	2.68405e-05	0	0.00265009	0
	0	0	0.772387	0		Solibacteraceae	0	0	9.7003e-05	0
	0	0.253538	1.09069	0		Nitrosomonadaceae	0	2.86073e-05	0.000136979	0
	2.47635	0.787717	1.47321	0		Paraprevotellaceae	0.000298729	8.88798e-05	0.000185018	0
	1.33211	0.760615	2.96735	0		Opitutaceae	0.000160696	8.58218e-05	0.000372665	0
	0	0	0.386193	0		Pedosphaeraceae	0	0	4.85015e-05	0
	0.425921	1.92658	0	0		Anaerobrancaceae	5.138e-05	0.000217381	0	0
	7.9625	0	1.1854	0		Cardiobacteriaceae	0.000960537	0	0.000148873	0
	0.888555	0	0.57929	0		Planctomycetaceae	0.000107189	0	7.27522e-05	0
	0.648419	0	1.43615	0		Turicibacteraceae	7.82205e-05	0	0.000180365	0
	0.203423	1.04125	1.25664	0		Gemmatimonadaceae	2.45394e-05	0.000117487	0.000157819	0
Total	828963	886272	796251	1.64987e+06
