# Supplementary material for: Mapping the bacterial ecology on the phyllosphere of dry and post soaked grass hay for horses
Source: PLoS One. 2020 Jan 27;15(1):e0227151. doi: 10.1371/journal.pone.0227151 (PMC6984722; doi:10.1371/journal.pone.0227151)
Supplement: S3 Table — (XLSX) [file pone.0227151.s003.xlsx]

## Sheet: Merged
#OTU ID	taxonomy	C_control_C1	C_control_SC1	C_control_SC13	C_1.5h_C2	C_1.5h_SC2	C_1.5h_SC14	C_9h_C3	C_9h_SC3	C_9h_SC15	C_16h_C4	C_16h_SC4	C_16h_SC16	P_control_P1	P_control_SC9	P_control_SC21	P_1.5h_P2	P_1.5h_SC10	P_1.5h_SC22	P_9h_P3	P_9h_SC11	P_9h_SC23	P_16h_P4	P_16h_SC12	P_16h_SC24	S_control_S1	S_control_SC5	S_control_SC17	S_1.5h_S2	S_1.5h_SC6	S_1.5h_SC18	S_9h_S3	S_9h_SC7	S_9h_SC19	S_16h_S4	S_16h_SC8	S_16h_SC20	C_control_C1	C_control_SC1	C_control_SC13	C_1.5h_C2	C_1.5h_SC2	C_1.5h_SC14	C_9h_C3	C_9h_SC3	C_9h_SC15	C_16h_C4	C_16h_SC4	C_16h_SC16
4416518	k__Archaea; p__Euryarchaeota; c__Halobacteria; o__Halobacteriales; f__Halobacteriaceae; g__; s__	0	0	0	0	0	0	0	0	0	0	0	0	0	0	0	0	0	0	0	0	0	0	0	0	0	4	0	0	0	0	0	0	0	0	0	0	0	0	0	0	0	0	0	0	0	0	0	0
592689	k__Archaea; p__Euryarchaeota; c__Methanomicrobia; o__Methanosarcinales; f__Methanosarcinaceae; g__Methanosarcina; s__	0	0	0	0	0	0	0	0	0	0	0	0	0	0	0	0	0	0	0	2	0	0	0	0	0	0	0	0	0	0	0	0	0	0	0	0	0	0	0	0	0	0	0	0	0	0	0	0
New.CleanUp.ReferenceOTU2369	k__Bacteria; p__[Thermi]; c__Deinococci; o__Deinococcales; f__Deinococcaceae; g__Deinococcus; s__	0	2	2	0	0	0	5	0	0	2	16	0	2	0	0	3	2	0	2	3	7	0	0	0	9	2	11	4	0	2	0	0	0	6	0	2	0	1.15036	0.853238	0	0	0	3.11891	0	0	2.85209	36.9937	0
New.CleanUp.ReferenceOTU2304	k__Bacteria; p__[Thermi]; c__Deinococci; o__Deinococcales; f__Deinococcaceae; g__Deinococcus; s__	0	0	3	0	4	0	2	3	0	7	0	0	3	2	0	0	0	0	3	3	0	0	12	2	0	0	2	5	0	0	0	2	2	0	0	7	0	0	1.27986	0	7.02639	0	1.24756	1.01777	0	9.98231	0	0
97958	k__Bacteria; p__[Thermi]; c__Deinococci; o__Deinococcales; f__Deinococcaceae; g__Deinococcus; s__	0	0	0	0	0	0	0	0	0	0	0	0	0	0	0	0	0	0	0	4	0	0	0	0	0	0	8	0	0	0	0	0	0	6	0	0	0	0	0	0	0	0	0	0	0	0	0	0
821898	k__Bacteria; p__[Thermi]; c__Deinococci; o__Deinococcales; f__Deinococcaceae; g__Deinococcus; s__	0	0	0	0	0	0	0	0	0	0	0	0	0	0	0	0	0	0	0	3	0	0	0	0	0	0	0	0	0	0	0	0	0	0	0	0	0	0	0	0	0	0	0	0	0	0	0	0
786067	k__Bacteria; p__[Thermi]; c__Deinococci; o__Deinococcales; f__Deinococcaceae; g__Deinococcus; s__	40	65	139	13	32	37	24	84	399	15	25	21	90	81	4	6	34	18	12	4	14	7	37	4	17	74	46	38	69	258	48	502	76	55	62	48	42.2993	37.3866	59.3	12.4097	56.2111	40.843	14.9708	28.4975	108.937	21.3907	57.8027	22.5784
New.CleanUp.ReferenceOTU10106	k__Bacteria; p__[Thermi]; c__Deinococci; o__Deinococcales; f__Deinococcaceae; g__Deinococcus; s__	0	0	0	0	0	0	9	2	0	0	0	0	0	0	0	0	0	0	0	0	0	0	2	0	0	2	0	2	0	0	0	0	7	2	0	0	0	0	0	0	0	0	5.61404	0.678512	0	0	0	0
New.CleanUp.ReferenceOTU9085	k__Bacteria; p__[Thermi]; c__Deinococci; o__Deinococcales; f__Deinococcaceae; g__Deinococcus; s__	0	0	0	0	0	0	5	0	3	0	0	0	0	0	0	0	0	0	0	0	0	0	2	0	0	14	2	2	0	0	0	2	0	0	0	0	0	0	0	0	0	0	3.11891	0	0.819076	0	0	0
1422	k__Bacteria; p__[Thermi]; c__Deinococci; o__Deinococcales; f__Deinococcaceae; g__Deinococcus; s__	0	0	0	0	0	0	8	0	0	6	0	0	0	0	0	0	0	0	2	0	0	0	0	0	0	0	0	4	0	0	2	0	0	2	0	0	0	0	0	0	0	0	4.99026	0	0	8.55627	0	0
New.CleanUp.ReferenceOTU7895	k__Bacteria; p__[Thermi]; c__Deinococci; o__Deinococcales; f__Deinococcaceae; g__Deinococcus; s__	25	0	0	22	0	0	0	10	0	0	0	0	0	0	0	0	0	0	0	0	0	0	0	0	2	15	0	0	2	2	0	6	7	4	3	0	26.4371	0	0	21.001	0	0	0	3.39256	0	0	0	0
567282	k__Bacteria; p__[Thermi]; c__Deinococci; o__Deinococcales; f__Deinococcaceae; g__Deinococcus; s__	0	0	3	6	0	3	0	0	0	0	0	3	0	0	0	0	0	0	0	0	0	0	0	0	0	2	5	0	0	0	0	0	0	75	0	0	0	0	1.27986	5.72755	0	3.3116	0	0	0	0	0	3.22548
1125018	k__Bacteria; p__[Thermi]; c__Deinococci; o__Deinococcales; f__Deinococcaceae; g__Deinococcus; s__	0	0	0	0	0	0	0	0	0	0	0	0	0	0	0	0	0	0	0	0	0	0	0	0	0	2	0	0	0	0	0	0	0	16	0	0	0	0	0	0	0	0	0	0	0	0	0	0
New.CleanUp.ReferenceOTU17818	k__Bacteria; p__[Thermi]; c__Deinococci; o__Deinococcales; f__Deinococcaceae; g__Deinococcus; s__	0	0	0	0	0	0	0	0	0	0	0	0	0	0	0	0	0	0	0	0	0	0	0	0	0	0	0	0	0	0	4	0	0	12	0	0	0	0	0	0	0	0	0	0	0	0	0	0
New.CleanUp.ReferenceOTU20627	k__Bacteria; p__[Thermi]; c__Deinococci; o__Deinococcales; f__Deinococcaceae; g__Deinococcus; s__	0	0	0	0	0	0	0	0	0	0	0	0	0	0	0	0	0	0	0	0	0	0	0	0	0	0	0	0	0	0	0	0	0	2	0	0	0	0	0	0	0	0	0	0	0	0	0	0
942536	k__Bacteria; p__[Thermi]; c__Deinococci; o__Deinococcales; f__Deinococcaceae; g__Deinococcus; s__	0	0	0	0	0	0	0	0	0	0	0	0	0	0	0	0	0	0	0	0	0	0	0	0	0	0	0	0	3	0	0	0	0	0	0	0	0	0	0	0	0	0	0	0	0	0	0	0
735002	k__Bacteria; p__[Thermi]; c__Deinococci; o__Deinococcales; f__Deinococcaceae; g__Deinococcus; s__	0	0	0	0	0	0	0	0	0	0	0	0	0	0	0	0	0	0	0	0	0	0	0	0	0	0	0	0	0	0	0	3	0	0	0	0	0	0	0	0	0	0	0	0	0	0	0	0
New.CleanUp.ReferenceOTU16776	k__Bacteria; p__[Thermi]; c__Deinococci; o__Deinococcales; f__Deinococcaceae; g__Deinococcus; s__	0	0	0	0	0	0	0	0	0	0	0	0	0	0	0	0	0	0	0	0	0	0	0	0	0	0	0	0	0	0	0	0	0	3	0	0	0	0	0	0	0	0	0	0	0	0	0	0
241895	k__Bacteria; p__[Thermi]; c__Deinococci; o__Deinococcales; f__Deinococcaceae; g__Deinococcus; s__	0	0	6	0	0	0	0	0	0	0	0	0	0	0	0	0	0	0	0	0	0	0	0	0	0	0	0	0	0	0	0	0	0	0	0	0	0	0	2.55971	0	0	0	0	0	0	0	0	0
1135751	k__Bacteria; p__[Thermi]; c__Deinococci; o__Deinococcales; f__Deinococcaceae; g__Deinococcus; s__	0	0	0	0	0	0	0	0	0	0	0	0	0	0	0	0	0	0	0	0	0	0	0	0	0	0	0	0	0	0	0	0	4	0	0	0	0	0	0	0	0	0	0	0	0	0	0	0
New.CleanUp.ReferenceOTU14031	k__Bacteria; p__[Thermi]; c__Deinococci; o__Deinococcales; f__Deinococcaceae; g__Deinococcus; s__	0	0	0	0	0	0	0	0	0	0	0	0	0	0	0	0	0	0	0	0	0	0	0	0	0	0	0	0	0	0	0	0	4	0	0	0	0	0	0	0	0	0	0	0	0	0	0	0
New.CleanUp.ReferenceOTU21675	k__Bacteria; p__[Thermi]; c__Deinococci; o__Deinococcales; f__Deinococcaceae; g__Deinococcus; s__	0	0	0	0	0	0	0	0	0	0	0	0	0	0	0	0	0	0	0	0	0	0	0	0	0	0	0	0	0	0	6	0	0	0	0	0	0	0	0	0	0	0	0	0	0	0	0	0
New.CleanUp.ReferenceOTU16227	k__Bacteria; p__[Thermi]; c__Deinococci; o__Deinococcales; f__Deinococcaceae; g__Deinococcus; s__	0	0	0	0	0	0	0	0	0	0	0	0	0	0	0	0	0	0	0	0	0	0	0	0	0	0	0	0	0	0	2	6	0	0	0	0	0	0	0	0	0	0	0	0	0	0	0	0
New.CleanUp.ReferenceOTU10656	k__Bacteria; p__[Thermi]; c__Deinococci; o__Deinococcales; f__Deinococcaceae; g__Deinococcus; s__	0	0	0	0	0	0	0	0	0	0	0	0	0	0	0	0	0	0	0	0	0	0	0	0	0	0	0	2	0	0	0	0	2	2	0	0	0	0	0	0	0	0	0	0	0	0	0	0
2874960	k__Bacteria; p__[Thermi]; c__Deinococci; o__Deinococcales; f__Deinococcaceae; g__Deinococcus; s__aquatilis	0	0	0	0	2	0	0	0	0	0	0	0	0	0	0	0	0	0	0	2	0	0	3	0	3	0	20	0	0	0	3	9	0	0	0	0	0	0	0	0	3.51319	0	0	0	0	0	0	0
New.CleanUp.ReferenceOTU8522	k__Bacteria; p__[Thermi]; c__Deinococci; o__Deinococcales; f__Trueperaceae; g__Truepera; s__	0	31	0	0	0	0	2	0	0	0	0	0	2	0	0	0	0	0	0	0	0	0	2	0	2	3	2	0	0	13	0	3	0	0	6	0	0	17.8305	0	0	0	0	1.24756	0	0	0	0	0
274011	k__Bacteria; p__[Thermi]; c__Deinococci; o__Deinococcales; f__Trueperaceae; g__Truepera; s__	0	0	0	0	0	0	0	0	0	0	0	0	0	0	0	0	0	0	0	0	0	0	0	0	0	0	0	0	0	0	2	0	0	0	0	0	0	0	0	0	0	0	0	0	0	0	0	0
164352	k__Bacteria; p__[Thermi]; c__Deinococci; o__Deinococcales; f__Trueperaceae; g__Truepera; s__	0	0	0	0	0	0	0	0	0	0	0	2	0	0	0	0	0	0	0	0	0	0	0	0	0	0	7	0	0	0	0	0	0	0	0	0	0	0	0	0	0	0	0	0	0	0	0	2.15032
814413	k__Bacteria; p__[Thermi]; c__Deinococci; o__Thermales; f__Thermaceae; g__Thermus; s__	0	0	0	0	0	0	0	0	0	0	0	0	0	0	0	0	0	0	0	2	0	0	0	0	0	0	0	0	0	0	0	0	0	0	0	0	0	0	0	0	0	0	0	0	0	0	0	0
624858	k__Bacteria; p__Acidobacteria; c__[Chloracidobacteria]; o__11-24; f__; g__; s__	0	0	0	0	0	0	0	0	0	0	0	0	0	0	0	0	0	2	0	0	0	0	0	0	0	0	0	0	0	0	0	0	0	0	0	0	0	0	0	0	0	0	0	0	0	0	0	0
373243	k__Bacteria; p__Acidobacteria; c__[Chloracidobacteria]; o__RB41; f__; g__; s__	0	0	0	0	0	0	0	0	0	0	0	0	0	0	0	0	0	0	0	0	11	0	0	0	0	0	0	0	0	0	0	0	0	0	0	0	0	0	0	0	0	0	0	0	0	0	0	0
207176	k__Bacteria; p__Acidobacteria; c__[Chloracidobacteria]; o__RB41; f__Ellin6075; g__; s__	0	0	0	0	0	0	0	0	0	0	0	0	0	0	0	0	0	0	0	0	0	11	0	0	0	3	0	0	0	0	0	3	0	0	0	5	0	0	0	0	0	0	0	0	0	0	0	0
687206	k__Bacteria; p__Acidobacteria; c__[Chloracidobacteria]; o__RB41; f__Ellin6075; g__; s__	0	0	0	0	0	0	0	0	0	0	0	0	0	0	2	0	0	0	0	0	0	0	0	0	0	0	0	0	0	0	0	0	0	0	0	0	0	0	0	0	0	0	0	0	0	0	0	0
881442	k__Bacteria; p__Acidobacteria; c__[Chloracidobacteria]; o__RB41; f__Ellin6075; g__; s__	49	25	32	46	15	30	42	48	13	29	0	12	99	0	0	0	0	0	20	0	0	8	0	0	48	49	111	57	135	80	123	230	177	83	11	45	51.8167	14.3795	13.6518	43.9112	26.3489	33.116	26.1989	16.2843	3.54933	41.3553	0	12.9019
447341	k__Bacteria; p__Acidobacteria; c__[Chloracidobacteria]; o__RB41; f__Ellin6075; g__; s__	0	0	0	0	0	0	0	0	0	0	0	0	0	4	0	0	0	0	0	0	0	0	0	0	0	0	0	0	0	0	0	0	0	0	0	0	0	0	0	0	0	0	0	0	0	0	0	0
281593	k__Bacteria; p__Acidobacteria; c__[Chloracidobacteria]; o__RB41; f__Ellin6075; g__; s__	0	0	0	0	0	0	0	0	0	0	0	0	0	0	0	0	0	0	0	3	0	0	0	0	0	0	0	0	0	0	0	0	0	0	0	0	0	0	0	0	0	0	0	0	0	0	0	0
246449	k__Bacteria; p__Acidobacteria; c__[Chloracidobacteria]; o__RB41; f__Ellin6075; g__; s__	0	0	0	0	0	0	0	0	0	0	0	0	0	0	0	0	0	0	0	3	0	0	0	2	0	0	0	0	4	0	0	0	0	0	0	2	0	0	0	0	0	0	0	0	0	0	0	0
510646	k__Bacteria; p__Acidobacteria; c__[Chloracidobacteria]; o__RB41; f__Ellin6075; g__; s__	0	0	0	0	0	0	0	0	0	0	0	0	0	0	0	0	0	0	0	2	0	0	4	0	0	0	0	0	0	0	0	0	0	0	0	0	0	0	0	0	0	0	0	0	0	0	0	0
868045	k__Bacteria; p__Acidobacteria; c__[Chloracidobacteria]; o__RB41; f__Ellin6075; g__; s__	0	0	0	0	0	0	0	0	0	0	0	0	2	0	0	0	0	0	0	0	0	0	0	0	0	0	0	0	0	0	0	0	0	0	0	0	0	0	0	0	0	0	0	0	0	0	0	0
590533	k__Bacteria; p__Acidobacteria; c__[Chloracidobacteria]; o__RB41; f__Ellin6075; g__; s__	0	6	0	2	0	0	0	5	0	0	0	0	0	2	0	0	2	3	0	3	5	0	0	5	0	0	0	0	5	6	0	34	0	10	5	24	0	3.45107	0	1.90918	0	0	0	1.69628	0	0	0	0
103211	k__Bacteria; p__Acidobacteria; c__[Chloracidobacteria]; o__RB41; f__Ellin6075; g__; s__	2	2	0	0	0	3	0	2	0	0	0	0	0	0	0	0	0	0	0	0	0	0	0	0	0	0	0	0	3	0	0	4	0	0	0	0	2.11497	1.15036	0	0	0	3.3116	0	0.678512	0	0	0	0
831689	k__Bacteria; p__Acidobacteria; c__[Chloracidobacteria]; o__RB41; f__Ellin6075; g__; s__	0	0	0	0	0	0	0	0	0	0	0	0	0	0	0	0	0	0	0	0	0	0	0	0	0	0	0	0	0	0	0	0	0	2	0	0	0	0	0	0	0	0	0	0	0	0	0	0
726866	k__Bacteria; p__Acidobacteria; c__[Chloracidobacteria]; o__RB41; f__Ellin6075; g__; s__	0	0	0	0	0	0	0	0	0	0	0	0	0	0	0	0	0	0	0	0	0	0	0	0	0	0	0	0	0	0	0	4	0	0	0	0	0	0	0	0	0	0	0	0	0	0	0	0
211578	k__Bacteria; p__Acidobacteria; c__[Chloracidobacteria]; o__RB41; f__Ellin6075; g__; s__	0	0	0	0	0	0	0	0	0	0	0	0	0	0	0	0	0	0	0	0	0	0	0	0	0	0	0	0	0	4	0	0	0	0	0	0	0	0	0	0	0	0	0	0	0	0	0	0
4308259	k__Bacteria; p__Acidobacteria; c__[Chloracidobacteria]; o__RB41; f__Ellin6075; g__; s__	0	0	0	0	0	0	0	0	0	0	0	0	0	0	0	0	0	0	0	0	0	0	0	0	0	3	0	0	0	0	0	0	0	0	0	0	0	0	0	0	0	0	0	0	0	0	0	0
1136536	k__Bacteria; p__Acidobacteria; c__[Chloracidobacteria]; o__RB41; f__Ellin6075; g__; s__	0	0	0	0	0	0	0	0	0	0	0	0	0	0	0	0	0	0	0	0	0	0	0	0	0	0	0	0	2	0	0	0	0	0	0	2	0	0	0	0	0	0	0	0	0	0	0	0
New.CleanUp.ReferenceOTU13469	k__Bacteria; p__Acidobacteria; c__[Chloracidobacteria]; o__RB41; f__Ellin6075; g__; s__	0	0	0	0	0	0	0	0	0	0	0	0	0	0	0	0	0	0	0	0	0	0	0	0	0	0	0	0	3	0	3	2	2	0	0	0	0	0	0	0	0	0	0	0	0	0	0	0
364180	k__Bacteria; p__Acidobacteria; c__[Chloracidobacteria]; o__RB41; f__Ellin6075; g__; s__	0	0	0	0	0	0	0	0	0	0	0	0	0	0	0	0	0	0	0	0	0	0	0	0	0	0	2	0	0	0	3	6	0	0	0	0	0	0	0	0	0	0	0	0	0	0	0	0
New.CleanUp.ReferenceOTU16481	k__Bacteria; p__Acidobacteria; c__[Chloracidobacteria]; o__RB41; f__Ellin6075; g__; s__	0	0	0	0	0	0	0	0	0	0	0	0	0	0	0	0	0	0	0	0	0	0	0	0	0	0	0	0	0	0	3	0	4	3	0	0	0	0	0	0	0	0	0	0	0	0	0	0
New.CleanUp.ReferenceOTU13690	k__Bacteria; p__Acidobacteria; c__[Chloracidobacteria]; o__RB41; f__Ellin6075; g__; s__	0	0	0	0	0	0	0	0	0	0	0	0	0	0	0	0	0	0	0	0	0	0	0	0	0	0	0	0	2	0	0	2	4	2	0	0	0	0	0	0	0	0	0	0	0	0	0	0
818461	k__Bacteria; p__Acidobacteria; c__[Chloracidobacteria]; o__RB41; f__Ellin6075; g__; s__	0	0	0	0	0	0	0	0	0	0	0	0	0	0	0	0	0	0	0	0	0	0	0	0	0	0	7	0	0	0	0	0	0	0	0	2	0	0	0	0	0	0	0	0	0	0	0	0
243181	k__Bacteria; p__Acidobacteria; c__Acidobacteria-5; o__; f__; g__; s__	0	0	0	0	0	0	0	0	0	0	0	0	0	0	0	0	0	0	0	2	0	0	0	0	0	0	0	0	0	0	0	0	0	0	0	0	0	0	0	0	0	0	0	0	0	0	0	0
2447176	k__Bacteria; p__Acidobacteria; c__Acidobacteria-6; o__iii1-15; f__; g__; s__	0	0	0	0	0	0	0	0	0	0	0	0	0	0	0	0	0	0	0	0	0	0	0	5	0	0	0	0	0	0	0	0	0	0	0	0	0	0	0	0	0	0	0	0	0	0	0	0
89699	k__Bacteria; p__Acidobacteria; c__Acidobacteria-6; o__iii1-15; f__; g__; s__	0	0	0	0	0	0	0	0	0	0	0	0	0	0	0	0	0	2	0	0	0	0	0	0	0	0	0	0	0	0	0	0	0	0	0	0	0	0	0	0	0	0	0	0	0	0	0	0
316541	k__Bacteria; p__Acidobacteria; c__Acidobacteria-6; o__iii1-15; f__; g__; s__	0	0	0	0	0	0	0	0	0	0	0	0	0	0	0	0	0	2	0	0	0	0	0	0	0	0	0	0	0	0	0	0	0	0	0	0	0	0	0	0	0	0	0	0	0	0	0	0
791504	k__Bacteria; p__Acidobacteria; c__Acidobacteria-6; o__iii1-15; f__; g__; s__	0	0	0	0	0	0	0	0	0	0	0	0	0	0	0	0	0	3	0	0	0	2	0	0	0	0	0	0	0	0	0	0	0	0	0	0	0	0	0	0	0	0	0	0	0	0	0	0
2815106	k__Bacteria; p__Acidobacteria; c__Acidobacteria-6; o__iii1-15; f__; g__; s__	0	0	0	0	0	0	0	0	0	0	0	0	0	0	0	0	0	0	0	0	3	0	0	0	0	0	0	0	0	0	0	0	0	0	0	0	0	0	0	0	0	0	0	0	0	0	0	0
892000	k__Bacteria; p__Acidobacteria; c__Acidobacteria-6; o__iii1-15; f__; g__; s__	0	0	0	0	0	0	0	0	0	0	0	0	0	0	0	0	0	0	0	4	0	0	0	0	0	0	0	0	0	0	0	0	0	0	0	0	0	0	0	0	0	0	0	0	0	0	0	0
3267604	k__Bacteria; p__Acidobacteria; c__Acidobacteria-6; o__iii1-15; f__; g__; s__	0	0	0	0	0	0	0	0	0	0	0	0	0	0	0	0	0	0	0	4	0	0	0	0	0	0	0	0	0	0	0	0	0	0	0	0	0	0	0	0	0	0	0	0	0	0	0	0
1107738	k__Bacteria; p__Acidobacteria; c__Acidobacteria-6; o__iii1-15; f__; g__; s__	0	0	0	0	0	0	0	0	0	0	0	0	0	0	0	0	0	2	0	0	2	0	0	0	0	0	0	0	0	0	0	0	0	0	0	0	0	0	0	0	0	0	0	0	0	0	0	0
814232	k__Bacteria; p__Acidobacteria; c__Acidobacteria-6; o__iii1-15; f__; g__; s__	0	0	0	0	0	0	0	0	0	0	0	0	0	0	0	0	0	0	0	0	0	0	0	2	0	0	0	0	0	0	0	0	0	0	0	0	0	0	0	0	0	0	0	0	0	0	0	0
3667535	k__Bacteria; p__Acidobacteria; c__Acidobacteria-6; o__iii1-15; f__; g__; s__	0	0	0	0	0	0	0	0	0	0	0	0	0	0	0	0	0	0	0	0	0	0	0	0	0	0	2	0	0	0	0	0	0	0	0	0	0	0	0	0	0	0	0	0	0	0	0	0
655387	k__Bacteria; p__Acidobacteria; c__Acidobacteria-6; o__iii1-15; f__; g__; s__	0	0	0	0	0	0	0	0	0	0	0	0	0	0	0	0	0	0	0	0	0	0	0	0	0	0	0	0	0	0	0	0	3	0	0	0	0	0	0	0	0	0	0	0	0	0	0	0
816631	k__Bacteria; p__Acidobacteria; c__Acidobacteria-6; o__iii1-15; f__; g__; s__	0	0	0	0	0	0	0	0	0	0	0	0	0	0	0	0	0	0	0	0	0	0	0	0	0	0	0	0	0	0	0	0	0	0	2	0	0	0	0	0	0	0	0	0	0	0	0	0
748070	k__Bacteria; p__Acidobacteria; c__Acidobacteria-6; o__iii1-15; f__; g__; s__	0	0	0	0	0	0	0	0	0	0	0	2	0	0	0	0	0	0	0	0	0	0	0	0	0	0	0	0	0	0	0	0	0	2	0	0	0	0	0	0	0	0	0	0	0	0	0	2.15032
4377639	k__Bacteria; p__Acidobacteria; c__Acidobacteria-6; o__iii1-15; f__mb2424; g__; s__	0	0	0	0	0	0	0	0	0	0	0	0	0	0	0	0	0	0	0	0	0	0	0	0	0	0	0	0	0	0	0	2	0	0	0	0	0	0	0	0	0	0	0	0	0	0	0	0
New.CleanUp.ReferenceOTU3670	k__Bacteria; p__Acidobacteria; c__Acidobacteria-6; o__iii1-15; f__RB40; g__; s__	0	0	0	2	0	3	0	2	4	2	0	2	2	8	0	0	0	0	0	0	0	2	0	2	13	0	0	2	0	0	0	0	24	3	8	3	0	0	0	1.90918	0	3.3116	0	0.678512	1.0921	2.85209	0	2.15032
New.CleanUp.ReferenceOTU21531	k__Bacteria; p__Acidobacteria; c__Acidobacteriia; o__Acidobacteriales; f__Acidobacteriaceae	0	0	0	0	0	0	0	0	0	0	0	0	0	0	0	0	0	0	0	0	0	0	0	0	0	0	0	0	0	0	3	0	0	0	0	0	0	0	0	0	0	0	0	0	0	0	0	0
New.CleanUp.ReferenceOTU16704	k__Bacteria; p__Acidobacteria; c__Acidobacteriia; o__Acidobacteriales; f__Acidobacteriaceae	0	0	0	0	0	0	0	0	0	0	0	0	0	0	0	0	0	0	0	0	0	0	0	0	0	0	0	0	0	0	0	0	4	3	0	0	0	0	0	0	0	0	0	0	0	0	0	0
New.CleanUp.ReferenceOTU2354	k__Bacteria; p__Acidobacteria; c__Acidobacteriia; o__Acidobacteriales; f__Acidobacteriaceae; g__; s__	0	0	0	0	2	0	0	9	5	3	0	0	0	0	0	0	0	0	0	0	0	7	2	0	0	0	4	0	2	0	0	0	2	2	0	0	0	0	0	0	3.51319	0	0	3.0533	1.36513	4.27813	0	0
New.CleanUp.ReferenceOTU14569	k__Bacteria; p__Acidobacteria; c__Acidobacteriia; o__Acidobacteriales; f__Acidobacteriaceae; g__; s__	0	0	0	0	0	0	0	0	0	0	0	0	0	0	0	0	0	0	0	0	0	0	4	0	0	0	0	0	0	0	0	17	0	3	0	0	0	0	0	0	0	0	0	0	0	0	0	0
545180	k__Bacteria; p__Acidobacteria; c__Acidobacteriia; o__Acidobacteriales; f__Acidobacteriaceae; g__; s__	0	0	0	0	0	0	2	0	0	0	0	0	0	0	0	0	0	0	0	4	0	0	0	0	0	0	0	0	0	0	0	0	0	0	0	0	0	0	0	0	0	0	1.24756	0	0	0	0	0
672252	k__Bacteria; p__Acidobacteria; c__Acidobacteriia; o__Acidobacteriales; f__Acidobacteriaceae; g__; s__	0	0	0	2	0	0	3	0	0	5	0	20	2	0	0	3	0	0	0	0	0	4	0	0	0	27	0	0	3	5	10	7	4	237	0	0	0	0	0	1.90918	0	0	1.87135	0	0	7.13022	0	21.5032
New.CleanUp.ReferenceOTU8930	k__Bacteria; p__Acidobacteria; c__Acidobacteriia; o__Acidobacteriales; f__Acidobacteriaceae; g__; s__	0	0	0	0	0	0	3	2	3	0	0	0	2	0	0	0	0	0	0	0	0	2	0	0	2	0	0	0	0	0	0	0	9	5	0	0	0	0	0	0	0	0	1.87135	0.678512	0.819076	0	0	0
632836	k__Bacteria; p__Acidobacteria; c__Acidobacteriia; o__Acidobacteriales; f__Acidobacteriaceae; g__; s__	0	0	0	0	0	0	0	0	0	0	0	3	0	0	0	0	0	0	0	0	0	0	0	0	0	0	0	0	0	0	0	7	4	27	0	3	0	0	0	0	0	0	0	0	0	0	0	3.22548
767415	k__Bacteria; p__Acidobacteria; c__Acidobacteriia; o__Acidobacteriales; f__Acidobacteriaceae; g__; s__	0	0	0	0	0	0	0	0	0	0	0	0	0	0	0	0	0	0	0	0	0	0	0	0	0	0	0	0	0	0	2	0	0	0	0	0	0	0	0	0	0	0	0	0	0	0	0	0
839128	k__Bacteria; p__Acidobacteria; c__Acidobacteriia; o__Acidobacteriales; f__Acidobacteriaceae; g__; s__	0	0	0	0	0	0	0	0	0	0	0	0	0	0	0	0	0	0	0	0	0	0	0	0	0	0	0	0	0	0	0	0	0	3	0	0	0	0	0	0	0	0	0	0	0	0	0	0
New.CleanUp.ReferenceOTU16637	k__Bacteria; p__Acidobacteria; c__Acidobacteriia; o__Acidobacteriales; f__Acidobacteriaceae; g__; s__	0	0	0	0	0	0	0	0	0	0	0	0	0	0	0	0	0	0	0	0	0	0	0	0	0	0	0	0	0	0	3	0	0	2	0	0	0	0	0	0	0	0	0	0	0	0	0	0
641818	k__Bacteria; p__Acidobacteria; c__Acidobacteriia; o__Acidobacteriales; f__Acidobacteriaceae; g__; s__	0	0	0	0	0	0	0	0	0	0	0	0	0	0	0	0	0	0	0	0	0	0	0	0	0	0	0	0	0	0	8	0	0	0	0	0	0	0	0	0	0	0	0	0	0	0	0	0
742260	k__Bacteria; p__Acidobacteria; c__Acidobacteriia; o__Acidobacteriales; f__Acidobacteriaceae; g__Edaphobacter; s__modestum	0	0	0	0	0	0	0	0	0	0	0	0	0	0	0	0	0	0	0	0	2	0	0	0	0	0	0	0	0	0	0	0	0	0	0	0	0	0	0	0	0	0	0	0	0	0	0	0
New.CleanUp.ReferenceOTU5920	k__Bacteria; p__Acidobacteria; c__Acidobacteriia; o__Acidobacteriales; f__Acidobacteriaceae; g__Terriglobus; s__	0	0	0	2	0	0	2	2	5	0	0	0	5	0	0	0	0	0	207	2	0	2	0	0	0	0	0	0	0	0	2	0	3	2	0	2	0	0	0	1.90918	0	0	1.24756	0.678512	1.36513	0	0	0
New.CleanUp.ReferenceOTU6005	k__Bacteria; p__Acidobacteria; c__Acidobacteriia; o__Acidobacteriales; f__Acidobacteriaceae; g__Terriglobus; s__	12	0	0	13	0	0	0	3	0	0	0	0	0	0	0	0	0	0	9	19	0	2	0	0	4	0	3	4	4	5	3	0	0	4	28	2	12.6898	0	0	12.4097	0	0	0	1.01777	0	0	0	0
New.CleanUp.ReferenceOTU10344	k__Bacteria; p__Acidobacteria; c__Acidobacteriia; o__Acidobacteriales; f__Acidobacteriaceae; g__Terriglobus; s__	0	0	0	0	0	0	0	3	0	0	0	0	0	0	0	0	0	0	0	0	0	0	4	0	0	0	0	4	2	0	0	9	0	0	0	0	0	0	0	0	0	0	0	1.01777	0	0	0	0
New.CleanUp.ReferenceOTU10292	k__Bacteria; p__Acidobacteria; c__Acidobacteriia; o__Acidobacteriales; f__Acidobacteriaceae; g__Terriglobus; s__	0	2	0	0	0	0	3	0	0	0	0	0	0	0	0	0	0	0	0	0	0	0	4	0	0	0	0	2	0	2	3	4	3	18	0	0	0	1.15036	0	0	0	0	1.87135	0	0	0	0	0
New.CleanUp.ReferenceOTU7479	k__Bacteria; p__Acidobacteria; c__Acidobacteriia; o__Acidobacteriales; f__Acidobacteriaceae; g__Terriglobus; s__	2	0	0	0	0	0	4	0	2	0	0	0	0	0	0	0	0	0	0	0	0	3	0	0	2	0	0	0	23	7	0	0	3	5	0	0	2.11497	0	0	0	0	0	2.49513	0	0.546051	0	0	0
New.CleanUp.ReferenceOTU14464	k__Bacteria; p__Acidobacteria; c__Acidobacteriia; o__Acidobacteriales; f__Acidobacteriaceae; g__Terriglobus; s__	0	0	0	0	0	0	0	0	0	0	0	0	0	0	0	0	0	0	0	0	0	0	2	0	0	0	0	0	0	0	0	0	3	4	0	0	0	0	0	0	0	0	0	0	0	0	0	0
New.CleanUp.ReferenceOTU6325	k__Bacteria; p__Acidobacteria; c__Acidobacteriia; o__Acidobacteriales; f__Acidobacteriaceae; g__Terriglobus; s__	3	2	0	3	0	0	0	0	48	5	0	0	4	0	0	0	0	0	0	2	0	0	0	0	9	0	4	0	0	2	3	2	0	2	7	8	3.17245	1.15036	0	2.86378	0	0	0	0	13.1052	7.13022	0	0
New.CleanUp.ReferenceOTU8998	k__Bacteria; p__Acidobacteria; c__Acidobacteriia; o__Acidobacteriales; f__Acidobacteriaceae; g__Terriglobus; s__	3	2	0	0	0	0	0	7	2	0	0	0	0	0	0	0	0	0	2	0	0	0	0	0	2	0	0	0	12	0	3	0	2	2	3	0	3.17245	1.15036	0	0	0	0	0	2.37479	0.546051	0	0	0
250794	k__Bacteria; p__Acidobacteria; c__Acidobacteriia; o__Acidobacteriales; f__Acidobacteriaceae; g__Terriglobus; s__	3	36	24	14	2	32	18	58	67	2	7	70	5	0	0	5	0	0	5	0	0	11	0	0	25	63	261	41	449	318	128	3568	1102	1405	162	337	3.17245	20.7064	10.2389	13.3643	3.51319	35.3237	11.2281	19.6769	18.2927	2.85209	16.1848	75.2613
New.CleanUp.ReferenceOTU6612	k__Bacteria; p__Acidobacteria; c__Acidobacteriia; o__Acidobacteriales; f__Acidobacteriaceae; g__Terriglobus; s__	2	0	2	2	0	0	2	2	5	123	0	0	0	0	0	0	0	0	0	0	0	0	0	0	0	2	3	0	0	0	0	0	14	3	0	0	2.11497	0	0.853238	1.90918	0	0	1.24756	0.678512	1.36513	175.403	0	0
New.CleanUp.ReferenceOTU17405	k__Bacteria; p__Acidobacteria; c__Acidobacteriia; o__Acidobacteriales; f__Acidobacteriaceae; g__Terriglobus; s__	0	0	0	0	0	0	0	0	0	0	0	0	0	0	0	0	0	0	0	0	0	0	0	0	0	0	0	0	0	0	0	29	3	0	0	0	0	0	0	0	0	0	0	0	0	0	0	0
1125095	k__Bacteria; p__Acidobacteria; c__Acidobacteriia; o__Acidobacteriales; f__Acidobacteriaceae; g__Terriglobus; s__	0	0	0	0	0	0	0	0	0	0	0	0	0	0	0	0	0	0	0	0	0	0	0	0	0	0	0	0	0	0	0	2	0	0	0	0	0	0	0	0	0	0	0	0	0	0	0	0
212239	k__Bacteria; p__Acidobacteria; c__Acidobacteriia; o__Acidobacteriales; f__Acidobacteriaceae; g__Terriglobus; s__	0	0	0	0	0	0	0	0	0	0	0	0	0	0	0	0	0	0	0	0	0	0	0	0	0	0	0	0	0	0	0	3	0	0	0	0	0	0	0	0	0	0	0	0	0	0	0	0
New.CleanUp.ReferenceOTU15270	k__Bacteria; p__Acidobacteria; c__Acidobacteriia; o__Acidobacteriales; f__Acidobacteriaceae; g__Terriglobus; s__	0	0	0	0	0	0	0	0	0	0	0	0	0	0	0	0	0	0	0	0	0	0	0	0	0	0	0	0	0	0	0	3	0	2	0	0	0	0	0	0	0	0	0	0	0	0	0	0
New.CleanUp.ReferenceOTU11139	k__Bacteria; p__Acidobacteria; c__Acidobacteriia; o__Acidobacteriales; f__Acidobacteriaceae; g__Terriglobus; s__	0	2	0	0	0	0	0	0	0	0	0	0	0	0	0	0	0	0	0	0	0	0	0	0	0	0	0	0	0	2	2	4	7	0	0	0	0	1.15036	0	0	0	0	0	0	0	0	0	0
New.CleanUp.ReferenceOTU14449	k__Bacteria; p__Acidobacteria; c__Acidobacteriia; o__Acidobacteriales; f__Acidobacteriaceae; g__Terriglobus; s__	0	0	0	0	0	0	0	0	0	0	0	0	0	0	0	0	0	0	0	0	0	0	0	0	0	0	0	0	0	0	7	2	3	0	0	0	0	0	0	0	0	0	0	0	0	0	0	0
878161	k__Bacteria; p__Acidobacteria; c__Acidobacteriia; o__Acidobacteriales; f__Acidobacteriaceae; g__Terriglobus; s__	0	0	0	0	0	0	0	0	0	0	0	0	0	0	0	0	0	0	0	0	0	0	0	0	0	0	0	0	0	0	0	5	0	3	0	0	0	0	0	0	0	0	0	0	0	0	0	0
New.CleanUp.ReferenceOTU14966	k__Bacteria; p__Acidobacteria; c__Acidobacteriia; o__Acidobacteriales; f__Acidobacteriaceae; g__Terriglobus; s__	0	0	0	0	0	0	0	0	0	0	0	0	0	0	0	0	0	0	0	0	0	0	0	0	0	0	0	0	0	0	0	0	12	7	0	0	0	0	0	0	0	0	0	0	0	0	0	0
New.CleanUp.ReferenceOTU15029	k__Bacteria; p__Acidobacteria; c__Acidobacteriia; o__Acidobacteriales; f__Acidobacteriaceae; g__Terriglobus; s__	0	0	0	0	0	0	0	0	0	0	0	0	0	0	0	0	0	0	0	0	0	0	0	0	0	0	0	0	0	0	0	0	6	3	0	0	0	0	0	0	0	0	0	0	0	0	0	0
New.CleanUp.ReferenceOTU13982	k__Bacteria; p__Acidobacteria; c__Acidobacteriia; o__Acidobacteriales; f__Acidobacteriaceae; g__Terriglobus; s__	0	0	0	0	0	0	0	0	0	0	0	0	0	0	0	0	0	0	0	0	0	0	0	0	0	0	0	0	0	0	0	2	3	4	0	0	0	0	0	0	0	0	0	0	0	0	0	0
3832712	k__Bacteria; p__Acidobacteria; c__Acidobacteriia; o__Acidobacteriales; f__Acidobacteriaceae; g__Terriglobus; s__	0	0	0	0	0	0	0	0	0	0	0	0	0	0	0	0	0	0	0	0	0	0	0	0	0	0	0	0	0	0	0	7	0	3	0	0	0	0	0	0	0	0	0	0	0	0	0	0
New.CleanUp.ReferenceOTU17657	k__Bacteria; p__Acidobacteria; c__Acidobacteriia; o__Acidobacteriales; f__Acidobacteriaceae; g__Terriglobus; s__	0	0	0	0	0	0	0	0	0	0	0	0	0	0	0	0	0	0	0	0	0	0	0	0	0	0	0	0	0	0	0	0	15	3	0	0	0	0	0	0	0	0	0	0	0	0	0	0
New.CleanUp.ReferenceOTU14280	k__Bacteria; p__Acidobacteria; c__Acidobacteriia; o__Acidobacteriales; f__Acidobacteriaceae; g__Terriglobus; s__	0	0	0	0	0	0	0	0	0	0	0	0	0	0	0	0	0	0	0	0	0	0	0	0	0	0	0	0	3	0	3	10	2	0	0	0	0	0	0	0	0	0	0	0	0	0	0	0
615907	k__Bacteria; p__Acidobacteria; c__Acidobacteriia; o__Acidobacteriales; f__Koribacteraceae; g__Candidatus Koribacter; s__	0	0	0	0	0	0	0	0	0	0	0	0	0	0	0	0	0	0	0	3	0	2	0	0	0	0	0	0	0	0	0	2	0	0	0	0	0	0	0	0	0	0	0	0	0	0	0	0
2584634	k__Bacteria; p__Acidobacteria; c__Acidobacteriia; o__Acidobacteriales; f__Koribacteraceae; g__Candidatus Koribacter; s__	0	0	0	0	0	0	0	0	0	0	0	0	0	0	0	0	0	0	0	0	0	0	0	0	0	0	3	0	0	0	0	0	0	0	0	0	0	0	0	0	0	0	0	0	0	0	0	0
1107029	k__Bacteria; p__Acidobacteria; c__DA052; o__Ellin6513; f__; g__; s__	0	0	0	0	0	0	0	0	0	0	0	0	0	0	0	0	0	0	0	9	0	0	0	0	0	0	0	0	0	0	0	0	0	0	0	0	0	0	0	0	0	0	0	0	0	0	0	0
New.CleanUp.ReferenceOTU7723	k__Bacteria; p__Acidobacteria; c__Holophagae; o__Holophagales; f__Holophagaceae; g__; s__	0	3	0	0	0	0	2	7	0	0	0	0	29	0	0	0	0	0	9	0	0	2	3	0	0	2	0	0	0	0	0	3	0	6	3	0	0	1.72554	0	0	0	0	1.24756	2.37479	0	0	0	0
New.CleanUp.ReferenceOTU14913	k__Bacteria; p__Acidobacteria; c__Holophagae; o__Holophagales; f__Holophagaceae; g__; s__	0	0	0	0	0	0	0	0	0	0	0	0	0	0	0	0	0	0	0	0	0	0	2	0	0	0	0	0	0	0	0	55	3	0	0	0	0	0	0	0	0	0	0	0	0	0	0	0
New.CleanUp.ReferenceOTU10818	k__Bacteria; p__Acidobacteria; c__Holophagae; o__Holophagales; f__Holophagaceae; g__Geothrix; s__	0	122	0	0	0	0	0	0	0	0	0	0	0	0	0	0	0	0	0	0	0	0	2	0	0	3	0	0	0	3	5	0	2	0	0	0	0	70.1718	0	0	0	0	0	0	0	0	0	0
998272	k__Bacteria; p__Acidobacteria; c__iii1-8; o__DS-18; f__; g__; s__	0	0	0	0	0	0	0	0	0	0	0	0	0	0	0	0	0	0	0	3	0	0	0	0	0	0	0	0	0	0	0	0	0	0	0	0	0	0	0	0	0	0	0	0	0	0	0	0
224372	k__Bacteria; p__Acidobacteria; c__iii1-8; o__DS-18; f__; g__; s__	0	0	0	0	0	0	0	0	0	0	0	0	0	0	0	0	0	0	0	0	0	0	0	0	0	0	2	0	0	0	0	0	0	0	0	0	0	0	0	0	0	0	0	0	0	0	0	0
326537	k__Bacteria; p__Acidobacteria; c__iii1-8; o__SJA-36; f__; g__; s__	0	0	0	0	0	0	0	0	0	0	0	0	0	0	0	0	0	0	0	0	0	0	0	0	0	3	0	0	0	0	0	0	0	0	0	0	0	0	0	0	0	0	0	0	0	0	0	0
740115	k__Bacteria; p__Acidobacteria; c__Solibacteres; o__Solibacterales; f__; g__; s__	0	0	0	0	0	0	0	0	0	0	0	0	0	0	0	0	0	0	0	2	0	0	0	0	0	0	0	2	0	0	0	0	0	0	0	0	0	0	0	0	0	0	0	0	0	0	0	0
594397	k__Bacteria; p__Acidobacteria; c__Solibacteres; o__Solibacterales; f__; g__; s__	0	0	0	0	0	0	0	0	2	0	0	0	0	0	0	0	0	0	0	0	0	0	0	0	0	0	0	0	0	0	0	0	0	0	0	0	0	0	0	0	0	0	0	0	0.546051	0	0	0
1064541	k__Bacteria; p__Acidobacteria; c__Solibacteres; o__Solibacterales; f__; g__; s__	0	0	0	0	0	0	0	0	2	0	0	0	0	0	0	0	0	0	0	0	0	0	0	0	0	0	0	0	0	0	0	0	0	0	0	0	0	0	0	0	0	0	0	0	0.546051	0	0	0
New.CleanUp.ReferenceOTU3256	k__Bacteria; p__Acidobacteria; c__Solibacteres; o__Solibacterales; f__Solibacteraceae; g__Candidatus Solibacter; s__	0	2	3508	3	0	3	4	0	2	0	0	0	7	2	0	2	0	0	0	0	0	2	0	0	0	5	516	0	2	0	0	0	4	0	2	0	0	1.15036	1496.58	2.86378	0	3.3116	2.49513	0	0.546051	0	0	0
736463	k__Bacteria; p__Acidobacteria; c__Solibacteres; o__Solibacterales; f__Solibacteraceae; g__Candidatus Solibacter; s__	0	0	0	0	0	0	0	0	0	0	0	0	0	0	0	0	2	0	0	0	0	2	0	0	0	0	0	0	0	0	0	0	3	0	0	0	0	0	0	0	0	0	0	0	0	0	0	0
New.CleanUp.ReferenceOTU6904	k__Bacteria; p__Actinobacteria; c__Acidimicrobiia; o__Acidimicrobiales; f__; g__; s__	0	0	4	15	0	0	0	0	2	3	0	0	0	0	0	51	0	0	0	0	0	2	0	0	0	265	0	0	2	0	0	2	13	6	0	0	0	0	1.70648	14.3189	0	0	0	0	0.546051	4.27813	0	0
New.CleanUp.ReferenceOTU1229	k__Bacteria; p__Actinobacteria; c__Acidimicrobiia; o__Acidimicrobiales; f__; g__; s__	3	0	0	0	0	2	0	0	10	20	6	0	2	0	40	0	2	0	2	3	0	0	22	0	12	6	0	2	2	0	0	0	9	14	204	2	3.17245	0	0	0	0	2.20773	0	0	2.73025	28.5209	13.8727	0
New.CleanUp.ReferenceOTU4751	k__Bacteria; p__Actinobacteria; c__Acidimicrobiia; o__Acidimicrobiales; f__; g__; s__	0	0	2	0	0	0	2	0	0	4	0	0	0	0	0	0	0	0	0	0	0	3	5	0	3	0	3	0	0	0	4	0	4	0	0	0	0	0	0.853238	0	0	0	1.24756	0	0	5.70418	0	0
510547	k__Bacteria; p__Actinobacteria; c__Acidimicrobiia; o__Acidimicrobiales; f__; g__; s__	18	30	6	15	0	0	2	23	8	0	3	0	31	11	0	0	0	3	0	2	0	0	0	0	2	17	21	8	24	2	4	22	25	11	0	25	19.0347	17.2554	2.55971	14.3189	0	0	1.24756	7.80289	2.1842	0	6.93633	0
New.CleanUp.ReferenceOTU3150	k__Bacteria; p__Actinobacteria; c__Acidimicrobiia; o__Acidimicrobiales; f__; g__; s__	6	2	6	5	0	0	4	0	28	0	0	2	0	0	0	0	3	0	0	0	2	13	0	5	0	2	0	0	0	0	39	0	17	3	0	0	6.3449	1.15036	2.55971	4.77296	0	0	2.49513	0	7.64471	0	0	2.15032
904631	k__Bacteria; p__Actinobacteria; c__Acidimicrobiia; o__Acidimicrobiales; f__; g__; s__	0	0	0	0	0	0	0	0	0	0	0	0	0	0	0	0	0	0	0	0	0	0	5	0	0	0	0	0	0	0	0	0	0	0	0	0	0	0	0	0	0	0	0	0	0	0	0	0
257150	k__Bacteria; p__Actinobacteria; c__Acidimicrobiia; o__Acidimicrobiales; f__; g__; s__	2	7	0	5	0	0	0	0	0	0	0	0	11	0	0	0	0	0	0	0	0	0	0	0	0	0	7	0	0	3	0	9	0	0	0	0	2.11497	4.02625	0	4.77296	0	0	0	0	0	0	0	0
New.CleanUp.ReferenceOTU444	k__Bacteria; p__Actinobacteria; c__Acidimicrobiia; o__Acidimicrobiales; f__; g__; s__	13	0	0	0	0	2	4	0	0	2	0	0	3	0	0	0	3	2	3	0	0	0	0	0	0	0	5	2	0	3	0	0	0	0	0	2	13.7473	0	0	0	0	2.20773	2.49513	0	0	2.85209	0	0
New.CleanUp.ReferenceOTU7243	k__Bacteria; p__Actinobacteria; c__Acidimicrobiia; o__Acidimicrobiales; f__; g__; s__	0	0	0	3	0	0	0	0	2	4	0	0	0	0	0	0	0	0	2	0	0	0	8	0	4	0	0	2	25	0	3	0	6	0	0	0	0	0	0	2.86378	0	0	0	0	0.546051	5.70418	0	0
222905	k__Bacteria; p__Actinobacteria; c__Acidimicrobiia; o__Acidimicrobiales; f__; g__; s__	0	0	0	0	0	0	0	0	0	0	0	0	0	0	0	0	3	0	0	0	0	0	0	0	0	0	0	0	0	0	0	0	0	0	0	0	0	0	0	0	0	0	0	0	0	0	0	0
207124	k__Bacteria; p__Actinobacteria; c__Acidimicrobiia; o__Acidimicrobiales; f__; g__; s__	0	0	0	0	0	0	0	0	0	0	0	0	0	0	0	0	0	0	0	0	3	0	0	0	0	0	0	0	0	0	0	0	0	0	0	0	0	0	0	0	0	0	0	0	0	0	0	0
New.CleanUp.ReferenceOTU5390	k__Bacteria; p__Actinobacteria; c__Acidimicrobiia; o__Acidimicrobiales; f__; g__; s__	2	0	2	0	0	0	22	2	3	142	0	0	0	0	0	9	0	0	0	0	0	2	0	0	3	0	0	0	3	0	7	0	6	0	0	0	2.11497	0	0.853238	0	0	0	13.7232	0.678512	0.819076	202.498	0	0
New.CleanUp.ReferenceOTU1394	k__Bacteria; p__Actinobacteria; c__Acidimicrobiia; o__Acidimicrobiales; f__; g__; s__	15	0	0	2	2	22	3	3	2	61	15	0	3	2	0	0	2	0	0	0	0	2	5	0	0	9	0	0	3	2	3	0	4	4	7	0	15.8622	0	0	1.90918	3.51319	24.285	1.87135	1.01777	0.546051	86.9887	34.6816	0
1128417	k__Bacteria; p__Actinobacteria; c__Acidimicrobiia; o__Acidimicrobiales; f__; g__; s__	0	0	0	0	0	0	0	0	0	0	0	0	0	3	0	0	0	0	0	0	0	0	0	0	0	2	0	0	0	0	0	0	0	0	0	3	0	0	0	0	0	0	0	0	0	0	0	0
223441	k__Bacteria; p__Actinobacteria; c__Acidimicrobiia; o__Acidimicrobiales; f__; g__; s__	0	0	0	0	0	0	0	0	0	0	0	0	0	0	0	0	0	0	0	3	0	0	0	0	0	0	0	0	0	0	0	0	0	0	0	0	0	0	0	0	0	0	0	0	0	0	0	0
New.CleanUp.ReferenceOTU5659	k__Bacteria; p__Actinobacteria; c__Acidimicrobiia; o__Acidimicrobiales; f__; g__; s__	25	13	0	0	0	0	0	5	0	0	0	0	0	0	0	6	0	0	0	0	0	2	0	0	14	4	0	2	0	0	0	0	0	0	3	4	26.4371	7.47732	0	0	0	0	0	1.69628	0	0	0	0
New.CleanUp.ReferenceOTU5633	k__Bacteria; p__Actinobacteria; c__Acidimicrobiia; o__Acidimicrobiales; f__; g__; s__	2	14	6	0	0	0	3	0	0	0	0	2	4	0	0	3	0	0	0	0	0	4	2	0	18	3	0	2	0	3	0	0	0	0	0	0	2.11497	8.0525	2.55971	0	0	0	1.87135	0	0	0	0	2.15032
New.CleanUp.ReferenceOTU279	k__Bacteria; p__Actinobacteria; c__Acidimicrobiia; o__Acidimicrobiales; f__; g__; s__	2	0	0	0	2	4	0	2	0	0	0	5	0	0	0	0	0	3	0	2	0	5	0	0	0	0	2	2	0	0	0	16	5	3	2	2	2.11497	0	0	0	3.51319	4.41546	0	0.678512	0	0	0	5.37581
New.CleanUp.ReferenceOTU7288	k__Bacteria; p__Actinobacteria; c__Acidimicrobiia; o__Acidimicrobiales; f__; g__; s__	2	2	3	29	0	0	4	3	3	0	0	0	0	0	0	3	0	0	0	0	0	0	0	0	7	6	5	4	9	3	0	2	2	0	0	0	2.11497	1.15036	1.27986	27.6832	0	0	2.49513	1.01777	0.819076	0	0	0
New.CleanUp.ReferenceOTU5670	k__Bacteria; p__Actinobacteria; c__Acidimicrobiia; o__Acidimicrobiales; f__; g__; s__	3	5	0	20	0	0	33	0	8	0	0	0	0	0	0	0	0	0	0	2	0	0	4	0	0	0	3	2	0	0	0	0	0	3	3	0	3.17245	2.87589	0	19.0918	0	0	20.5848	0	2.1842	0	0	0
112066	k__Bacteria; p__Actinobacteria; c__Acidimicrobiia; o__Acidimicrobiales; f__; g__; s__	0	0	0	0	0	0	0	0	0	0	0	0	0	2	0	0	0	0	0	0	0	0	0	0	0	0	0	0	0	0	0	0	0	0	0	0	0	0	0	0	0	0	0	0	0	0	0	0
947475	k__Bacteria; p__Actinobacteria; c__Acidimicrobiia; o__Acidimicrobiales; f__; g__; s__	0	0	0	0	0	0	0	0	0	0	0	0	0	2	0	0	0	0	0	0	0	0	0	0	0	0	0	0	0	0	0	0	0	0	0	0	0	0	0	0	0	0	0	0	0	0	0	0
984175	k__Bacteria; p__Actinobacteria; c__Acidimicrobiia; o__Acidimicrobiales; f__; g__; s__	0	0	0	2	0	0	0	0	0	0	0	0	0	2	0	0	0	0	0	0	0	0	0	0	0	0	0	0	0	0	0	0	0	0	0	4	0	0	0	1.90918	0	0	0	0	0	0	0	0
New.CleanUp.ReferenceOTU641	k__Bacteria; p__Actinobacteria; c__Acidimicrobiia; o__Acidimicrobiales; f__; g__; s__	0	0	2	0	45	3	0	0	2	0	4	3	0	0	0	2	0	0	2	0	3	2	0	0	0	3	0	0	0	0	0	0	0	0	7	2	0	0	0.853238	0	79.0468	3.3116	0	0	0.546051	0	9.24843	3.22548
New.CleanUp.ReferenceOTU6429	k__Bacteria; p__Actinobacteria; c__Acidimicrobiia; o__Acidimicrobiales; f__; g__; s__	0	0	12	3	0	0	5	7	7	0	0	0	2	0	0	0	0	0	0	0	0	0	3	0	0	13	0	2	3	2	10	2	0	0	8	0	0	0	5.11943	2.86378	0	0	3.11891	2.37479	1.91118	0	0	0
New.CleanUp.ReferenceOTU5731	k__Bacteria; p__Actinobacteria; c__Acidimicrobiia; o__Acidimicrobiales; f__; g__; s__	0	0	48	6	0	0	0	0	0	0	0	0	2	0	0	0	0	0	0	0	0	0	3	0	2	0	2	0	2	0	4	0	6	2	0	0	0	0	20.4777	5.72755	0	0	0	0	0	0	0	0
257322	k__Bacteria; p__Actinobacteria; c__Acidimicrobiia; o__Acidimicrobiales; f__; g__; s__	0	0	0	0	0	0	0	0	0	0	0	0	0	0	0	0	0	0	0	2	0	0	0	0	0	0	0	0	0	0	0	0	0	0	0	0	0	0	0	0	0	0	0	0	0	0	0	0
New.CleanUp.ReferenceOTU1946	k__Bacteria; p__Actinobacteria; c__Acidimicrobiia; o__Acidimicrobiales; f__; g__; s__	0	0	6	2	0	2	0	0	0	0	0	0	2	2	0	0	2	0	0	0	0	0	0	2	0	0	0	0	0	0	0	0	0	2	2	2	0	0	2.55971	1.90918	0	2.20773	0	0	0	0	0	0
4387228	k__Bacteria; p__Actinobacteria; c__Acidimicrobiia; o__Acidimicrobiales; f__; g__; s__	0	0	0	0	0	0	0	0	0	0	0	2	0	0	0	0	0	0	0	0	0	2	0	0	2	0	0	0	54	0	0	0	0	36	0	2	0	0	0	0	0	0	0	0	0	0	0	2.15032
New.CleanUp.ReferenceOTU4558	k__Bacteria; p__Actinobacteria; c__Acidimicrobiia; o__Acidimicrobiales; f__; g__; s__	0	0	0	2	0	0	0	3	0	0	0	0	2	0	0	0	3	0	0	3	0	0	0	0	6	5	0	0	3	0	0	0	0	0	0	5	0	0	0	1.90918	0	0	0	1.01777	0	0	0	0
2442916	k__Bacteria; p__Actinobacteria; c__Acidimicrobiia; o__Acidimicrobiales; f__; g__; s__	0	0	0	0	0	0	0	0	0	0	0	0	0	0	0	2	0	0	0	0	0	0	0	0	0	0	0	0	0	0	0	0	0	0	0	0	0	0	0	0	0	0	0	0	0	0	0	0
New.CleanUp.ReferenceOTU8507	k__Bacteria; p__Actinobacteria; c__Acidimicrobiia; o__Acidimicrobiales; f__; g__; s__	461	0	0	2	0	0	20	0	0	0	0	0	3	0	0	0	0	0	0	0	0	2	0	0	0	2	0	0	0	10	3	0	0	2	2	0	487.5	0	0	1.90918	0	0	12.4756	0	0	0	0	0
New.CleanUp.ReferenceOTU6889	k__Bacteria; p__Actinobacteria; c__Acidimicrobiia; o__Acidimicrobiales; f__; g__; s__	2	0	5	0	0	0	9	2	0	0	0	0	2	0	0	4	0	0	0	0	0	2	0	0	128	3	0	0	6	0	0	0	0	0	0	0	2.11497	0	2.13309	0	0	0	5.61404	0.678512	0	0	0	0
New.CleanUp.ReferenceOTU4396	k__Bacteria; p__Actinobacteria; c__Acidimicrobiia; o__Acidimicrobiales; f__; g__; s__	0	0	0	0	0	0	0	0	0	0	0	3	0	0	0	2	0	0	4	0	0	0	0	2	0	0	70	0	0	0	0	3	4	0	0	2	0	0	0	0	0	0	0	0	0	0	0	3.22548
225425	k__Bacteria; p__Actinobacteria; c__Acidimicrobiia; o__Acidimicrobiales; f__; g__; s__	2	0	0	0	0	0	0	0	0	0	0	0	2	0	0	0	0	0	0	0	0	0	0	0	0	2	4	0	0	0	0	2	0	0	0	0	2.11497	0	0	0	0	0	0	0	0	0	0	0
New.CleanUp.ReferenceOTU7556	k__Bacteria; p__Actinobacteria; c__Acidimicrobiia; o__Acidimicrobiales; f__; g__; s__	0	0	0	0	0	0	0	0	5	0	0	0	2	0	0	0	0	0	0	0	0	0	0	0	5	0	4	0	0	2	0	0	0	0	2	0	0	0	0	0	0	0	0	0	1.36513	0	0	0
New.CleanUp.ReferenceOTU4924	k__Bacteria; p__Actinobacteria; c__Acidimicrobiia; o__Acidimicrobiales; f__; g__; s__	9	5	0	0	0	0	2	2	0	2	0	0	0	0	0	0	2	0	2	0	0	0	2	0	0	0	0	0	7	3	0	0	3	0	0	0	9.51735	2.87589	0	0	0	0	1.24756	0.678512	0	2.85209	0	0
983390	k__Bacteria; p__Actinobacteria; c__Acidimicrobiia; o__Acidimicrobiales; f__; g__; s__	704	632	584	445	201	410	837	800	2007	397	131	138	1275	13	0	244	32	9	225	17	3	159	12	30	161	467	321	375	402	323	1019	1066	1074	835	237	237	744.468	363.513	249.145	424.793	353.076	452.585	522.106	271.405	547.962	566.14	302.886	148.372
New.CleanUp.ReferenceOTU6307	k__Bacteria; p__Actinobacteria; c__Acidimicrobiia; o__Acidimicrobiales; f__; g__; s__	0	2	0	2	0	0	3	0	0	0	0	0	2	0	0	2	0	0	0	2	0	0	0	0	2	2	0	5	0	0	54	9	0	0	4	0	0	1.15036	0	1.90918	0	0	1.87135	0	0	0	0	0
New.CleanUp.ReferenceOTU2532	k__Bacteria; p__Actinobacteria; c__Acidimicrobiia; o__Acidimicrobiales; f__; g__; s__	2	0	0	2	0	0	0	0	239	2	0	0	0	4	0	2	0	3	6	7	0	13	0	5	0	0	0	0	2	2	0	0	2	10	0	2	2.11497	0	0	1.90918	0	0	0	0	65.253	2.85209	0	0
New.CleanUp.ReferenceOTU88	k__Bacteria; p__Actinobacteria; c__Acidimicrobiia; o__Acidimicrobiales; f__; g__; s__	0	0	0	0	0	0	0	0	5	0	0	3	2	0	3	4	0	0	4	0	2	3	0	2	0	0	0	4	0	0	0	0	2	0	0	3	0	0	0	0	0	0	0	0	1.36513	0	0	3.22548
1046664	k__Bacteria; p__Actinobacteria; c__Acidimicrobiia; o__Acidimicrobiales; f__; g__; s__	357	236	260	163	67	142	417	488	918	201	76	92	477	4	0	106	21	7	117	4	0	111	12	20	62	141	110	201	164	128	517	329	415	346	99	71	377.521	135.742	110.921	155.598	117.692	156.749	260.117	165.557	250.637	286.635	175.72	98.9149
New.CleanUp.ReferenceOTU3111	k__Bacteria; p__Actinobacteria; c__Acidimicrobiia; o__Acidimicrobiales; f__; g__; s__	4	434	2	0	0	0	0	0	0	113	0	4	3	0	0	0	3	0	2	0	0	2	0	0	2	0	5	0	0	0	0	2	0	0	0	0	4.22993	249.628	0.853238	0	0	0	0	0	0	161.143	0	4.30065
New.CleanUp.ReferenceOTU9207	k__Bacteria; p__Actinobacteria; c__Acidimicrobiia; o__Acidimicrobiales; f__; g__; s__	16	3	0	0	0	0	2	0	0	0	0	0	0	0	0	0	0	0	0	0	0	0	0	0	4	0	0	5	4	0	0	2	0	2	0	0	16.9197	1.72554	0	0	0	0	1.24756	0	0	0	0	0
New.CleanUp.ReferenceOTU9440	k__Bacteria; p__Actinobacteria; c__Acidimicrobiia; o__Acidimicrobiales; f__; g__; s__	0	2	0	0	0	0	0	0	2	0	0	0	0	0	0	0	0	0	0	0	0	0	0	0	0	0	2	9	0	0	0	9	7	0	0	0	0	1.15036	0	0	0	0	0	0	0.546051	0	0	0
New.CleanUp.ReferenceOTU13376	k__Bacteria; p__Actinobacteria; c__Acidimicrobiia; o__Acidimicrobiales; f__; g__; s__	0	0	0	0	0	0	0	0	0	0	0	0	0	0	0	0	0	0	0	0	0	0	0	0	0	0	0	0	0	0	0	0	0	90	0	0	0	0	0	0	0	0	0	0	0	0	0	0
New.CleanUp.ReferenceOTU17422	k__Bacteria; p__Actinobacteria; c__Acidimicrobiia; o__Acidimicrobiales; f__; g__; s__	0	0	0	0	0	0	0	0	0	0	0	0	0	0	0	0	0	0	0	0	0	0	0	0	0	0	0	0	0	0	0	0	99	0	0	0	0	0	0	0	0	0	0	0	0	0	0	0
New.CleanUp.ReferenceOTU14745	k__Bacteria; p__Actinobacteria; c__Acidimicrobiia; o__Acidimicrobiales; f__; g__; s__	0	0	0	0	0	0	0	0	0	0	0	0	0	0	0	0	0	0	0	0	0	0	0	0	0	0	0	0	0	0	35	0	0	3	0	0	0	0	0	0	0	0	0	0	0	0	0	0
New.CleanUp.ReferenceOTU16452	k__Bacteria; p__Actinobacteria; c__Acidimicrobiia; o__Acidimicrobiales; f__; g__; s__	0	0	0	0	0	0	0	0	0	0	0	0	0	0	0	0	0	0	0	0	0	0	0	0	0	0	0	0	0	0	0	2	0	14	0	0	0	0	0	0	0	0	0	0	0	0	0	0
New.CleanUp.ReferenceOTU15257	k__Bacteria; p__Actinobacteria; c__Acidimicrobiia; o__Acidimicrobiales; f__; g__; s__	0	0	0	0	0	0	0	0	0	0	0	0	0	0	0	0	0	0	0	0	0	0	0	0	0	0	0	0	0	0	24	0	2	0	0	0	0	0	0	0	0	0	0	0	0	0	0	0
New.CleanUp.ReferenceOTU15218	k__Bacteria; p__Actinobacteria; c__Acidimicrobiia; o__Acidimicrobiales; f__; g__; s__	0	0	0	0	0	0	0	0	0	0	0	0	0	0	0	0	0	0	0	0	0	0	0	0	0	0	0	0	0	0	4	0	18	0	0	0	0	0	0	0	0	0	0	0	0	0	0	0
434040	k__Bacteria; p__Actinobacteria; c__Acidimicrobiia; o__Acidimicrobiales; f__; g__; s__	0	0	2	0	0	0	0	0	0	0	0	0	0	0	0	0	0	0	0	0	0	0	0	0	0	0	0	0	0	0	0	0	0	0	0	0	0	0	0.853238	0	0	0	0	0	0	0	0	0
4364514	k__Bacteria; p__Actinobacteria; c__Acidimicrobiia; o__Acidimicrobiales; f__; g__; s__	0	0	0	0	0	0	0	0	0	0	0	0	0	0	0	0	0	0	0	0	0	0	0	0	0	0	0	0	0	0	0	2	0	0	0	0	0	0	0	0	0	0	0	0	0	0	0	0
617900	k__Bacteria; p__Actinobacteria; c__Acidimicrobiia; o__Acidimicrobiales; f__; g__; s__	0	0	0	0	0	0	0	0	0	0	0	0	0	0	0	0	0	0	0	0	0	0	0	0	0	0	0	0	0	0	2	0	0	0	0	0	0	0	0	0	0	0	0	0	0	0	0	0
New.CleanUp.ReferenceOTU13784	k__Bacteria; p__Actinobacteria; c__Acidimicrobiia; o__Acidimicrobiales; f__; g__; s__	0	0	0	0	0	0	0	0	0	0	0	0	0	0	0	0	0	0	0	0	0	0	0	0	0	0	0	0	0	0	0	0	0	2	0	0	0	0	0	0	0	0	0	0	0	0	0	0
New.CleanUp.ReferenceOTU18000	k__Bacteria; p__Actinobacteria; c__Acidimicrobiia; o__Acidimicrobiales; f__; g__; s__	0	0	0	0	0	0	0	0	0	0	0	0	0	0	0	0	0	0	0	0	0	0	0	0	0	0	0	0	0	0	0	0	0	2	0	0	0	0	0	0	0	0	0	0	0	0	0	0
New.CleanUp.ReferenceOTU19521	k__Bacteria; p__Actinobacteria; c__Acidimicrobiia; o__Acidimicrobiales; f__; g__; s__	0	0	0	0	0	0	0	0	0	0	0	0	0	0	0	0	0	0	0	0	0	0	0	0	0	0	0	0	0	0	0	0	0	3	0	0	0	0	0	0	0	0	0	0	0	0	0	0
New.CleanUp.ReferenceOTU20757	k__Bacteria; p__Actinobacteria; c__Acidimicrobiia; o__Acidimicrobiales; f__; g__; s__	0	0	0	0	0	0	0	0	0	0	0	0	0	0	0	0	0	0	0	0	0	0	0	0	0	0	0	0	0	0	0	0	0	3	0	0	0	0	0	0	0	0	0	0	0	0	0	0
New.CleanUp.ReferenceOTU16784	k__Bacteria; p__Actinobacteria; c__Acidimicrobiia; o__Acidimicrobiales; f__; g__; s__	0	0	0	0	0	0	0	0	0	0	0	0	0	0	0	0	0	0	0	0	0	0	0	0	0	0	0	0	0	0	0	4	0	0	0	0	0	0	0	0	0	0	0	0	0	0	0	0
New.CleanUp.ReferenceOTU21063	k__Bacteria; p__Actinobacteria; c__Acidimicrobiia; o__Acidimicrobiales; f__; g__; s__	0	0	0	0	0	0	0	0	0	0	0	0	0	0	0	0	0	0	0	0	0	0	0	0	0	0	0	0	0	0	0	0	0	4	0	0	0	0	0	0	0	0	0	0	0	0	0	0
4308739	k__Bacteria; p__Actinobacteria; c__Acidimicrobiia; o__Acidimicrobiales; f__; g__; s__	0	0	0	0	0	0	0	0	0	0	0	0	0	0	0	0	0	0	0	0	0	0	0	0	0	0	0	0	0	0	0	0	0	0	0	2	0	0	0	0	0	0	0	0	0	0	0	0
New.CleanUp.ReferenceOTU17182	k__Bacteria; p__Actinobacteria; c__Acidimicrobiia; o__Acidimicrobiales; f__; g__; s__	0	0	0	0	0	0	0	0	0	0	0	0	0	0	0	0	0	0	0	0	0	0	0	0	0	0	0	0	0	0	0	3	2	0	0	0	0	0	0	0	0	0	0	0	0	0	0	0
New.CleanUp.ReferenceOTU16543	k__Bacteria; p__Actinobacteria; c__Acidimicrobiia; o__Acidimicrobiales; f__; g__; s__	0	0	0	0	0	0	0	0	0	0	0	0	0	0	0	0	0	0	0	0	0	0	0	0	0	0	0	0	0	0	0	2	0	2	0	0	0	0	0	0	0	0	0	0	0	0	0	0
1062936	k__Bacteria; p__Actinobacteria; c__Acidimicrobiia; o__Acidimicrobiales; f__; g__; s__	0	0	0	0	0	0	0	2	0	0	0	0	0	0	0	0	0	0	0	0	0	0	0	0	0	0	0	0	0	0	0	3	0	0	0	0	0	0	0	0	0	0	0	0.678512	0	0	0	0
New.CleanUp.ReferenceOTU17255	k__Bacteria; p__Actinobacteria; c__Acidimicrobiia; o__Acidimicrobiales; f__; g__; s__	0	0	0	0	0	0	0	0	0	0	0	0	0	0	0	0	0	0	0	0	0	0	0	0	0	0	0	0	0	0	0	0	3	2	0	0	0	0	0	0	0	0	0	0	0	0	0	0
New.CleanUp.ReferenceOTU20675	k__Bacteria; p__Actinobacteria; c__Acidimicrobiia; o__Acidimicrobiales; f__; g__; s__	0	0	0	0	0	0	0	0	0	0	0	0	0	0	0	0	0	0	0	0	0	0	0	0	0	0	0	0	0	0	10	0	0	0	0	0	0	0	0	0	0	0	0	0	0	0	0	0
518645	k__Bacteria; p__Actinobacteria; c__Acidimicrobiia; o__Acidimicrobiales; f__; g__; s__	0	0	0	0	0	0	0	0	0	0	0	0	0	0	0	0	0	0	0	0	0	0	0	0	0	0	0	0	0	0	0	3	0	0	2	0	0	0	0	0	0	0	0	0	0	0	0	0
New.CleanUp.ReferenceOTU19928	k__Bacteria; p__Actinobacteria; c__Acidimicrobiia; o__Acidimicrobiales; f__; g__; s__	0	0	0	0	0	0	0	0	0	0	0	0	0	0	0	0	0	0	0	0	0	0	0	0	0	0	0	0	0	0	2	12	0	0	0	0	0	0	0	0	0	0	0	0	0	0	0	0
New.CleanUp.ReferenceOTU17633	k__Bacteria; p__Actinobacteria; c__Acidimicrobiia; o__Acidimicrobiales; f__; g__; s__	0	0	0	0	0	0	0	0	0	0	0	0	0	0	0	0	0	0	0	0	0	0	0	0	0	0	0	0	0	0	0	3	2	4	0	0	0	0	0	0	0	0	0	0	0	0	0	0
New.CleanUp.ReferenceOTU15953	k__Bacteria; p__Actinobacteria; c__Acidimicrobiia; o__Acidimicrobiales; f__; g__; s__	0	0	0	0	0	0	0	0	0	0	0	0	0	0	0	0	0	0	0	0	0	0	0	0	0	0	0	0	0	0	0	0	3	6	0	0	0	0	0	0	0	0	0	0	0	0	0	0
New.CleanUp.ReferenceOTU11387	k__Bacteria; p__Actinobacteria; c__Acidimicrobiia; o__Acidimicrobiales; f__; g__; s__	0	0	0	0	0	0	0	0	0	0	0	0	0	0	0	0	0	0	0	0	0	0	0	0	0	4	0	0	0	2	3	0	0	0	0	0	0	0	0	0	0	0	0	0	0	0	0	0
New.CleanUp.ReferenceOTU16220	k__Bacteria; p__Actinobacteria; c__Acidimicrobiia; o__Acidimicrobiales; f__; g__; s__	0	0	0	0	0	0	0	0	0	0	0	0	0	0	0	0	0	0	0	0	0	0	0	0	0	0	0	0	0	0	0	8	0	6	0	0	0	0	0	0	0	0	0	0	0	0	0	0
790420	k__Bacteria; p__Actinobacteria; c__Acidimicrobiia; o__Acidimicrobiales; f__AKIW874; g__; s__	0	0	0	0	0	0	0	0	0	0	0	2	0	0	0	0	0	2	0	0	0	0	0	2	0	0	0	0	0	0	0	0	0	0	2	0	0	0	0	0	0	0	0	0	0	0	0	2.15032
1015820	k__Bacteria; p__Actinobacteria; c__Acidimicrobiia; o__Acidimicrobiales; f__C111; g__; s__	18	48	14	20	5	6	2	20	17	5	0	0	79	4	0	0	4	0	5	6	0	0	0	0	34	23	79	10	60	27	18	91	29	18	7	34	19.0347	27.6086	5.97266	19.0918	8.78298	6.6232	1.24756	6.78512	4.64143	7.13022	0	0
859313	k__Bacteria; p__Actinobacteria; c__Acidimicrobiia; o__Acidimicrobiales; f__C111; g__; s__	0	0	2	0	0	0	0	0	0	0	0	0	0	0	0	0	0	5	0	0	0	5	0	0	0	0	0	0	3	0	0	3	0	0	3	2	0	0	0.853238	0	0	0	0	0	0	0	0	0
978255	k__Bacteria; p__Actinobacteria; c__Acidimicrobiia; o__Acidimicrobiales; f__C111; g__; s__	0	0	0	0	0	0	0	0	0	0	0	0	0	0	0	0	2	2	0	0	0	3	0	0	0	0	0	0	0	0	0	0	0	0	0	0	0	0	0	0	0	0	0	0	0	0	0	0
125157	k__Bacteria; p__Actinobacteria; c__Acidimicrobiia; o__Acidimicrobiales; f__C111; g__; s__	0	0	2	0	0	0	0	0	0	0	0	0	0	0	0	0	0	0	0	0	5	0	0	0	0	0	0	0	0	0	0	0	0	0	0	0	0	0	0.853238	0	0	0	0	0	0	0	0	0
1011476	k__Bacteria; p__Actinobacteria; c__Acidimicrobiia; o__Acidimicrobiales; f__C111; g__; s__	0	0	0	0	0	0	0	0	0	0	0	0	0	0	0	0	6	0	0	2	0	0	0	0	0	0	0	2	0	0	0	0	0	0	0	0	0	0	0	0	0	0	0	0	0	0	0	0
1024739	k__Bacteria; p__Actinobacteria; c__Acidimicrobiia; o__Acidimicrobiales; f__C111; g__; s__	0	0	0	0	0	0	0	0	0	0	0	0	0	5	0	0	0	0	0	0	0	0	0	0	0	0	2	0	0	0	0	0	0	0	0	0	0	0	0	0	0	0	0	0	0	0	0	0
246404	k__Bacteria; p__Actinobacteria; c__Acidimicrobiia; o__Acidimicrobiales; f__C111; g__; s__	0	0	0	0	0	0	0	0	0	0	0	0	0	0	0	0	3	0	0	0	0	0	0	0	0	0	0	0	0	0	0	0	0	0	0	2	0	0	0	0	0	0	0	0	0	0	0	0
260261	k__Bacteria; p__Actinobacteria; c__Acidimicrobiia; o__Acidimicrobiales; f__C111; g__; s__	0	0	4	0	0	0	0	0	0	2	0	0	9	0	0	0	0	0	0	0	0	0	0	0	0	0	4	0	5	0	0	0	0	0	3	3	0	0	1.70648	0	0	0	0	0	0	2.85209	0	0
904212	k__Bacteria; p__Actinobacteria; c__Acidimicrobiia; o__Acidimicrobiales; f__C111; g__; s__	0	0	0	0	0	0	0	0	0	0	0	0	0	0	0	0	2	0	0	0	0	0	0	0	0	0	0	0	0	0	0	0	0	0	0	0	0	0	0	0	0	0	0	0	0	0	0	0
968464	k__Bacteria; p__Actinobacteria; c__Acidimicrobiia; o__Acidimicrobiales; f__C111; g__; s__	0	0	0	2	0	0	0	0	0	0	0	0	0	0	0	0	0	0	0	0	0	3	0	0	0	0	0	0	0	0	0	0	0	0	0	0	0	0	0	1.90918	0	0	0	0	0	0	0	0
241220	k__Bacteria; p__Actinobacteria; c__Acidimicrobiia; o__Acidimicrobiales; f__C111; g__; s__	0	0	0	0	0	0	0	0	0	0	0	0	0	0	0	0	2	0	0	2	0	0	0	0	0	5	0	0	0	0	0	0	0	0	0	0	0	0	0	0	0	0	0	0	0	0	0	0
282746	k__Bacteria; p__Actinobacteria; c__Acidimicrobiia; o__Acidimicrobiales; f__C111; g__; s__	0	0	0	0	0	0	0	0	0	0	0	0	0	0	0	0	0	0	0	0	0	2	0	0	0	0	0	0	0	0	0	0	0	0	0	0	0	0	0	0	0	0	0	0	0	0	0	0
316756	k__Bacteria; p__Actinobacteria; c__Acidimicrobiia; o__Acidimicrobiales; f__C111; g__; s__	0	0	0	0	0	0	0	0	0	0	0	0	0	0	0	0	0	0	0	0	0	2	0	0	0	0	0	0	0	0	0	3	0	0	0	0	0	0	0	0	0	0	0	0	0	0	0	0
859157	k__Bacteria; p__Actinobacteria; c__Acidimicrobiia; o__Acidimicrobiales; f__C111; g__; s__	0	0	0	2	0	0	0	0	0	0	0	0	0	7	0	0	5	0	0	0	9	3	0	0	0	0	10	0	3	0	0	2	0	0	0	2	0	0	0	1.90918	0	0	0	0	0	0	0	0
New.CleanUp.ReferenceOTU2427	k__Bacteria; p__Actinobacteria; c__Acidimicrobiia; o__Acidimicrobiales; f__C111; g__; s__	3	2	2	3	0	10	0	0	3	0	0	0	11	0	0	0	0	3	0	0	3	0	0	4	0	3	0	0	11	0	0	0	163	0	0	0	3.17245	1.15036	0.853238	2.86378	0	11.0387	0	0	0.819076	0	0	0
257663	k__Bacteria; p__Actinobacteria; c__Acidimicrobiia; o__Acidimicrobiales; f__C111; g__; s__	0	0	0	0	0	0	0	0	0	0	0	0	0	0	0	0	0	0	0	0	0	0	0	0	0	0	2	0	0	0	0	0	0	0	0	0	0	0	0	0	0	0	0	0	0	0	0	0
894047	k__Bacteria; p__Actinobacteria; c__Acidimicrobiia; o__Acidimicrobiales; f__C111; g__; s__	0	0	0	0	0	0	0	0	0	0	0	0	0	0	0	0	0	0	0	0	0	0	0	0	0	0	3	0	0	0	0	0	0	0	0	0	0	0	0	0	0	0	0	0	0	0	0	0
509624	k__Bacteria; p__Actinobacteria; c__Acidimicrobiia; o__Acidimicrobiales; f__C111; g__; s__	0	0	0	0	0	0	0	0	0	0	0	0	0	0	0	0	0	0	0	0	0	0	0	0	0	0	5	0	2	0	0	3	0	3	0	4	0	0	0	0	0	0	0	0	0	0	0	0
237703	k__Bacteria; p__Actinobacteria; c__Acidimicrobiia; o__Acidimicrobiales; f__EB1017; g__; s__	0	0	0	0	4	0	0	0	0	0	0	0	0	0	0	3	0	0	0	0	0	0	0	0	0	0	2	0	0	0	0	0	0	0	0	0	0	0	0	0	7.02639	0	0	0	0	0	0	0
854368	k__Bacteria; p__Actinobacteria; c__Acidimicrobiia; o__Acidimicrobiales; f__EB1017; g__; s__	0	0	0	0	0	0	0	0	0	0	0	0	2	0	0	0	0	0	0	0	0	0	0	2	0	0	0	0	0	0	0	0	0	0	0	0	0	0	0	0	0	0	0	0	0	0	0	0
1027400	k__Bacteria; p__Actinobacteria; c__Acidimicrobiia; o__Acidimicrobiales; f__EB1017; g__; s__	0	0	0	0	0	0	0	0	0	0	0	0	0	0	0	0	0	0	0	0	0	0	0	0	0	0	0	0	0	0	0	3	0	0	0	0	0	0	0	0	0	0	0	0	0	0	0	0
4336218	k__Bacteria; p__Actinobacteria; c__Acidimicrobiia; o__Acidimicrobiales; f__EB1017; g__; s__	0	0	0	0	0	2	0	0	0	0	0	0	0	0	0	0	0	0	0	0	0	0	0	0	0	0	0	0	0	0	0	0	0	0	0	0	0	0	0	0	0	2.20773	0	0	0	0	0	0
648198	k__Bacteria; p__Actinobacteria; c__Acidimicrobiia; o__Acidimicrobiales; f__Iamiaceae; g__Iamia; s__	0	0	0	0	0	0	0	0	0	0	0	0	0	4	0	0	0	0	0	0	0	0	0	0	0	0	0	0	0	0	0	0	0	0	0	0	0	0	0	0	0	0	0	0	0	0	0	0
93175	k__Bacteria; p__Actinobacteria; c__Acidimicrobiia; o__Acidimicrobiales; f__Iamiaceae; g__Iamia; s__	0	0	0	0	0	0	0	0	0	0	0	0	0	4	0	0	0	0	2	0	0	0	0	0	0	0	0	0	0	0	0	0	0	0	0	5	0	0	0	0	0	0	0	0	0	0	0	0
125565	k__Bacteria; p__Actinobacteria; c__Acidimicrobiia; o__Acidimicrobiales; f__koll13; g__; s__	0	0	0	0	0	0	0	0	0	0	0	0	0	0	0	0	0	0	0	3	0	0	0	0	0	0	0	0	0	0	0	0	0	0	0	0	0	0	0	0	0	0	0	0	0	0	0	0
901984	k__Bacteria; p__Actinobacteria; c__Acidimicrobiia; o__Acidimicrobiales; f__Microthrixaceae; g__; s__	0	0	0	0	0	0	0	0	0	0	0	0	0	2	0	0	0	0	0	0	0	0	0	0	0	0	0	0	0	0	0	0	0	0	0	0	0	0	0	0	0	0	0	0	0	0	0	0
890516	k__Bacteria; p__Actinobacteria; c__Actinobacteria; o__Actinomycetales	0	0	2	0	0	0	0	2	0	0	0	2	0	0	0	0	4	3	0	0	0	0	0	0	0	0	4	5	3	0	6	0	5	2	0	0	0	0	0.853238	0	0	0	0	0.678512	0	0	0	2.15032
New.CleanUp.ReferenceOTU1765	k__Bacteria; p__Actinobacteria; c__Actinobacteria; o__Actinomycetales	0	0	0	3	2	0	0	0	0	0	0	54	2	36	0	4	3	0	0	8	0	0	0	0	0	3	18	0	0	0	7	0	0	4	2	0	0	0	0	2.86378	3.51319	0	0	0	0	0	0	58.0587
New.CleanUp.ReferenceOTU4629	k__Bacteria; p__Actinobacteria; c__Actinobacteria; o__Actinomycetales	0	8	2	5	0	0	4	3	0	2	0	0	0	0	0	0	11	0	0	2	0	0	0	0	0	5	6	0	0	0	2	0	9	2	0	2	0	4.60143	0.853238	4.77296	0	0	2.49513	1.01777	0	2.85209	0	0
New.CleanUp.ReferenceOTU8710	k__Bacteria; p__Actinobacteria; c__Actinobacteria; o__Actinomycetales	0	0	0	0	0	0	0	0	0	0	0	0	0	0	0	0	0	0	22	0	0	0	0	0	3	4	0	2	0	0	6	0	0	0	0	0	0	0	0	0	0	0	0	0	0	0	0	0
New.CleanUp.ReferenceOTU2564	k__Bacteria; p__Actinobacteria; c__Actinobacteria; o__Actinomycetales	0	0	0	10	0	3	15	3	0	3	3	6	0	0	0	2	0	3	0	0	2	0	0	0	3	4	0	2	5	4	116	0	0	2	0	0	0	0	0	9.54592	0	3.3116	9.35674	1.01777	0	4.27813	6.93633	6.45097
New.CleanUp.ReferenceOTU7354	k__Bacteria; p__Actinobacteria; c__Actinobacteria; o__Actinomycetales	5	0	0	7	0	0	2	0	3	0	0	0	0	0	0	9	0	0	0	0	0	0	0	0	0	0	123	0	0	467	2	0	0	2	0	0	5.28742	0	0	6.68214	0	0	1.24756	0	0.819076	0	0	0
510174	k__Bacteria; p__Actinobacteria; c__Actinobacteria; o__Actinomycetales	0	0	0	0	0	0	0	3	0	0	0	0	0	0	0	0	4	0	0	0	0	0	0	0	0	0	0	0	2	2	0	2	2	4	0	0	0	0	0	0	0	0	0	1.01777	0	0	0	0
New.CleanUp.ReferenceOTU6861	k__Bacteria; p__Actinobacteria; c__Actinobacteria; o__Actinomycetales	6	3	0	0	0	0	0	2	8	0	0	0	0	0	0	0	0	0	0	5	0	0	0	0	0	2	4	2	0	0	2	0	0	5	0	2	6.3449	1.72554	0	0	0	0	0	0.678512	2.1842	0	0	0
New.CleanUp.ReferenceOTU2408	k__Bacteria; p__Actinobacteria; c__Actinobacteria; o__Actinomycetales	0	2	0	0	0	2	0	0	3	4	2	0	6	0	0	0	2	3	0	2	0	0	0	0	0	0	0	0	0	0	0	0	0	0	0	0	0	1.15036	0	0	0	2.20773	0	0	0.819076	5.70418	4.62422	0
New.CleanUp.ReferenceOTU13683	k__Bacteria; p__Actinobacteria; c__Actinobacteria; o__Actinomycetales	0	0	0	0	0	0	0	0	0	0	0	0	0	0	0	0	0	0	0	0	0	0	4	0	0	0	0	0	0	0	0	9	7	0	0	0	0	0	0	0	0	0	0	0	0	0	0	0
New.CleanUp.ReferenceOTU11157	k__Bacteria; p__Actinobacteria; c__Actinobacteria; o__Actinomycetales	0	3	0	0	0	0	0	0	0	0	0	0	0	0	0	0	0	0	0	0	0	0	4	0	0	0	0	0	0	4	7	0	0	6	0	0	0	1.72554	0	0	0	0	0	0	0	0	0	0
New.CleanUp.ReferenceOTU3175	k__Bacteria; p__Actinobacteria; c__Actinobacteria; o__Actinomycetales	0	3	0	0	0	0	12	4	4	3	0	0	2	3	0	0	0	0	3	0	0	0	0	0	0	0	3	0	0	11	0	614	2	0	0	0	0	1.72554	0	0	0	0	7.48539	1.35702	1.0921	4.27813	0	0
New.CleanUp.ReferenceOTU5381	k__Bacteria; p__Actinobacteria; c__Actinobacteria; o__Actinomycetales	0	0	0	0	0	0	230	3	3	2	0	0	9	0	0	0	0	0	17	0	0	0	2	0	2	0	0	0	0	6	3	0	0	3	7	0	0	0	0	0	0	0	143.47	1.01777	0.819076	2.85209	0	0
New.CleanUp.ReferenceOTU5296	k__Bacteria; p__Actinobacteria; c__Actinobacteria; o__Actinomycetales	0	0	0	0	0	0	2	0	0	7	0	0	10	0	0	0	0	0	0	5	0	2	4	0	36	0	0	0	0	7	0	2	5	6	0	0	0	0	0	0	0	0	1.24756	0	0	9.98231	0	0
New.CleanUp.ReferenceOTU5517	k__Bacteria; p__Actinobacteria; c__Actinobacteria; o__Actinomycetales	0	2	0	2	0	0	0	0	0	0	0	0	16	0	0	0	0	0	3	0	0	0	2	0	3	0	0	2	0	0	0	0	0	0	0	0	0	1.15036	0	1.90918	0	0	0	0	0	0	0	0
New.CleanUp.ReferenceOTU7067	k__Bacteria; p__Actinobacteria; c__Actinobacteria; o__Actinomycetales	0	0	0	0	0	0	2	0	2	0	0	0	3	0	0	0	0	0	0	0	0	0	0	0	2	0	165	0	4	4	0	0	4	2	0	0	0	0	0	0	0	0	1.24756	0	0.546051	0	0	0
659413	k__Bacteria; p__Actinobacteria; c__Actinobacteria; o__Actinomycetales	0	0	0	0	0	0	0	0	0	0	0	2	0	0	0	0	0	0	3	0	0	0	0	0	0	0	0	0	0	0	0	0	0	0	0	0	0	0	0	0	0	0	0	0	0	0	0	2.15032
New.CleanUp.ReferenceOTU8316	k__Bacteria; p__Actinobacteria; c__Actinobacteria; o__Actinomycetales	0	0	0	0	0	0	0	0	4	0	0	0	2	0	0	0	0	0	0	0	0	0	0	0	2	0	0	0	0	3	6	0	3	0	0	0	0	0	0	0	0	0	0	0	1.0921	0	0	0
New.CleanUp.ReferenceOTU1854	k__Bacteria; p__Actinobacteria; c__Actinobacteria; o__Actinomycetales	2	0	0	0	0	0	3	0	0	2	0	0	2	4	0	0	12	0	2	14	0	0	3	0	9	0	4	7	0	0	3	2	0	0	0	3	2.11497	0	0	0	0	0	1.87135	0	0	2.85209	0	0
New.CleanUp.ReferenceOTU6337	k__Bacteria; p__Actinobacteria; c__Actinobacteria; o__Actinomycetales	0	0	7	2	0	0	4	0	0	0	0	0	6	0	0	2	0	0	2	0	0	4	0	0	0	0	0	0	0	19	7	2	2	2	0	3	0	0	2.98633	1.90918	0	0	2.49513	0	0	0	0	0
New.CleanUp.ReferenceOTU9997	k__Bacteria; p__Actinobacteria; c__Actinobacteria; o__Actinomycetales	3	7	0	0	0	0	0	0	0	0	0	0	0	0	0	0	0	0	0	0	0	0	0	0	0	0	3	0	12	3	0	2	0	4	0	0	3.17245	4.02625	0	0	0	0	0	0	0	0	0	0
New.CleanUp.ReferenceOTU16789	k__Bacteria; p__Actinobacteria; c__Actinobacteria; o__Actinomycetales	0	0	0	0	0	0	0	0	0	0	0	0	0	0	0	0	0	0	0	0	0	0	0	0	0	0	0	0	0	0	2	5	0	15	0	0	0	0	0	0	0	0	0	0	0	0	0	0
New.CleanUp.ReferenceOTU20929	k__Bacteria; p__Actinobacteria; c__Actinobacteria; o__Actinomycetales	0	0	0	0	0	0	0	0	0	0	0	0	0	0	0	0	0	0	0	0	0	0	0	0	0	0	0	0	0	0	0	0	0	16	0	0	0	0	0	0	0	0	0	0	0	0	0	0
138116	k__Bacteria; p__Actinobacteria; c__Actinobacteria; o__Actinomycetales	0	0	0	0	0	0	0	2	0	0	0	0	0	0	0	0	0	0	0	0	0	0	0	0	0	0	0	0	0	0	0	0	0	0	0	0	0	0	0	0	0	0	0	0.678512	0	0	0	0
540826	k__Bacteria; p__Actinobacteria; c__Actinobacteria; o__Actinomycetales	0	0	0	0	0	0	0	2	0	0	0	0	0	0	0	0	0	0	0	0	0	0	0	0	0	0	0	0	0	0	0	0	0	0	0	0	0	0	0	0	0	0	0	0.678512	0	0	0	0
New.CleanUp.ReferenceOTU14481	k__Bacteria; p__Actinobacteria; c__Actinobacteria; o__Actinomycetales	0	0	0	0	0	0	0	0	0	0	0	0	0	0	0	0	0	0	0	0	0	0	0	0	0	0	0	0	0	0	2	0	0	0	0	0	0	0	0	0	0	0	0	0	0	0	0	0
New.CleanUp.ReferenceOTU19842	k__Bacteria; p__Actinobacteria; c__Actinobacteria; o__Actinomycetales	0	0	0	0	0	0	0	0	0	0	0	0	0	0	0	0	0	0	0	0	0	0	0	0	0	0	0	0	0	0	0	0	0	2	0	0	0	0	0	0	0	0	0	0	0	0	0	0
New.CleanUp.ReferenceOTU20899	k__Bacteria; p__Actinobacteria; c__Actinobacteria; o__Actinomycetales	0	0	0	0	0	0	0	0	0	0	0	0	0	0	0	0	0	0	0	0	0	0	0	0	0	0	0	0	0	0	0	0	0	2	0	0	0	0	0	0	0	0	0	0	0	0	0	0
4416987	k__Bacteria; p__Actinobacteria; c__Actinobacteria; o__Actinomycetales	0	0	0	0	0	5	0	0	0	0	0	0	0	0	0	0	0	0	0	0	0	0	0	0	0	0	0	0	0	0	0	0	0	0	0	0	0	0	0	0	0	5.51933	0	0	0	0	0	0
New.CleanUp.ReferenceOTU12787	k__Bacteria; p__Actinobacteria; c__Actinobacteria; o__Actinomycetales	0	0	0	0	0	0	0	0	0	0	0	0	0	0	0	0	0	0	0	0	0	0	0	0	0	0	0	0	0	11	0	0	0	0	0	0	0	0	0	0	0	0	0	0	0	0	0	0
New.CleanUp.ReferenceOTU14312	k__Bacteria; p__Actinobacteria; c__Actinobacteria; o__Actinomycetales	0	0	0	0	0	0	0	0	0	0	0	0	0	0	0	0	0	0	0	0	0	0	0	0	0	0	0	0	0	0	3	0	0	0	0	0	0	0	0	0	0	0	0	0	0	0	0	0
649178	k__Bacteria; p__Actinobacteria; c__Actinobacteria; o__Actinomycetales	0	0	0	0	0	0	0	0	0	0	0	0	0	0	0	0	0	0	0	0	0	0	0	0	0	0	0	0	0	0	0	0	0	3	0	0	0	0	0	0	0	0	0	0	0	0	0	0
New.CleanUp.ReferenceOTU18843	k__Bacteria; p__Actinobacteria; c__Actinobacteria; o__Actinomycetales	0	0	0	0	0	0	0	0	0	0	0	0	0	0	0	0	0	0	0	0	0	0	0	0	0	0	0	0	0	0	2	0	2	0	0	0	0	0	0	0	0	0	0	0	0	0	0	0
250241	k__Bacteria; p__Actinobacteria; c__Actinobacteria; o__Actinomycetales	0	0	0	0	0	0	0	0	0	0	0	0	0	0	0	0	0	0	0	0	0	0	0	0	0	0	0	2	0	0	0	0	0	0	0	0	0	0	0	0	0	0	0	0	0	0	0	0
New.CleanUp.ReferenceOTU16732	k__Bacteria; p__Actinobacteria; c__Actinobacteria; o__Actinomycetales	0	0	0	0	0	0	0	0	0	0	0	0	0	0	0	0	0	0	0	0	0	0	0	0	0	0	0	0	0	0	0	2	3	0	0	0	0	0	0	0	0	0	0	0	0	0	0	0
1089190	k__Bacteria; p__Actinobacteria; c__Actinobacteria; o__Actinomycetales	0	0	0	0	0	0	0	0	0	0	0	0	0	0	0	0	0	0	0	0	0	0	0	0	0	0	0	0	0	0	0	6	0	0	0	0	0	0	0	0	0	0	0	0	0	0	0	0
New.CleanUp.ReferenceOTU15233	k__Bacteria; p__Actinobacteria; c__Actinobacteria; o__Actinomycetales	0	0	0	0	0	0	0	0	0	0	0	0	0	0	0	0	0	0	0	0	0	0	0	0	0	0	0	0	0	0	2	0	5	0	0	0	0	0	0	0	0	0	0	0	0	0	0	0
New.CleanUp.ReferenceOTU11061	k__Bacteria; p__Actinobacteria; c__Actinobacteria; o__Actinomycetales	0	0	0	0	0	0	0	0	0	0	0	0	0	0	0	0	0	0	0	0	0	0	0	0	0	2	0	6	0	0	2	0	0	3	0	0	0	0	0	0	0	0	0	0	0	0	0	0
New.CleanUp.ReferenceOTU19710	k__Bacteria; p__Actinobacteria; c__Actinobacteria; o__Actinomycetales	0	0	0	0	0	0	0	0	0	0	0	0	0	0	0	0	0	0	0	0	0	0	0	0	0	0	0	0	0	0	5	2	0	2	0	0	0	0	0	0	0	0	0	0	0	0	0	0
859836	k__Bacteria; p__Actinobacteria; c__Actinobacteria; o__Actinomycetales	0	0	0	0	0	0	0	0	0	0	0	0	0	0	0	0	0	0	0	0	0	0	0	0	0	2	0	0	2	0	3	0	0	0	0	0	0	0	0	0	0	0	0	0	0	0	0	0
New.CleanUp.ReferenceOTU17681	k__Bacteria; p__Actinobacteria; c__Actinobacteria; o__Actinomycetales	0	0	0	0	0	0	0	0	0	0	0	0	0	0	0	0	0	0	0	0	0	0	0	0	0	0	0	0	0	0	4	0	3	2	0	0	0	0	0	0	0	0	0	0	0	0	0	0
New.CleanUp.ReferenceOTU12487	k__Bacteria; p__Actinobacteria; c__Actinobacteria; o__Actinomycetales	0	0	0	0	0	0	0	0	0	0	0	0	0	0	0	0	0	0	0	0	0	0	0	0	0	0	0	0	10	0	0	0	0	3	0	0	0	0	0	0	0	0	0	0	0	0	0	0
New.CleanUp.ReferenceOTU12555	k__Bacteria; p__Actinobacteria; c__Actinobacteria; o__Actinomycetales	0	0	0	0	0	0	0	0	0	0	0	0	0	0	0	0	0	0	0	0	0	0	0	0	0	0	0	0	2	2	0	0	6	2	0	0	0	0	0	0	0	0	0	0	0	0	0	0
New.CleanUp.ReferenceOTU165	k__Bacteria; p__Actinobacteria; c__Actinobacteria; o__Actinomycetales; f__; g__; s__	41	0	0	0	0	7	0	2	5	0	6	0	4	7	0	0	0	0	2	0	0	74	0	0	0	0	0	0	3	2	0	2	11	3	0	2	43.3568	0	0	0	0	7.72706	0	0.678512	1.36513	0	13.8727	0
New.CleanUp.ReferenceOTU2247	k__Bacteria; p__Actinobacteria; c__Actinobacteria; o__Actinomycetales; f__; g__; s__	0	0	0	0	2	0	0	9	3	0	5	0	0	0	0	3	0	4	2	0	0	10	2	2	0	0	2	2	6	0	6	2	0	0	2	0	0	0	0	0	3.51319	0	0	3.0533	0.819076	0	11.5605	0
New.CleanUp.ReferenceOTU6179	k__Bacteria; p__Actinobacteria; c__Actinobacteria; o__Actinomycetales; f__; g__; s__	2	0	0	0	0	0	0	0	0	0	0	0	5	0	0	5	0	0	245	0	0	0	2	0	2	7	2	0	0	0	4	0	3	0	0	0	2.11497	0	0	0	0	0	0	0	0	0	0	0
New.CleanUp.ReferenceOTU9025	k__Bacteria; p__Actinobacteria; c__Actinobacteria; o__Actinomycetales; f__; g__; s__	0	0	0	0	0	0	0	0	2	0	0	0	0	0	0	0	0	0	0	0	0	3	5	0	0	3	0	6	0	0	0	4	0	0	0	0	0	0	0	0	0	0	0	0	0.546051	0	0	0
New.CleanUp.ReferenceOTU2511	k__Bacteria; p__Actinobacteria; c__Actinobacteria; o__Actinomycetales; f__; g__; s__	3	0	0	0	0	3	2	5	0	4	0	0	4	0	0	5	4	0	6	4	2	0	0	0	2	0	2	0	0	11	10	2	2	0	0	0	3.17245	0	0	0	0	3.3116	1.24756	1.69628	0	5.70418	0	0
New.CleanUp.ReferenceOTU5002	k__Bacteria; p__Actinobacteria; c__Actinobacteria; o__Actinomycetales; f__; g__; s__	0	2	3	6	0	0	0	2	0	25	0	0	30	0	0	0	2	0	0	0	0	0	0	0	0	0	0	3	0	0	2	0	0	0	3	0	0	1.15036	1.27986	5.72755	0	0	0	0.678512	0	35.6511	0	0
1005605	k__Bacteria; p__Actinobacteria; c__Actinobacteria; o__Actinomycetales; f__; g__; s__	0	0	0	0	0	0	0	0	0	0	0	0	0	8	0	0	0	0	0	0	0	0	0	0	0	0	0	0	0	0	0	0	0	0	0	0	0	0	0	0	0	0	0	0	0	0	0	0
New.CleanUp.ReferenceOTU2622	k__Bacteria; p__Actinobacteria; c__Actinobacteria; o__Actinomycetales; f__; g__; s__	8	0	9	46	2	0	11	3	2	0	0	3	3	0	0	3	2	2	0	3	2	0	0	0	0	0	0	0	6	0	0	147	0	64	0	0	8.45986	0	3.83957	43.9112	3.51319	0	6.86161	1.01777	0.546051	0	0	3.22548
New.CleanUp.ReferenceOTU5494	k__Bacteria; p__Actinobacteria; c__Actinobacteria; o__Actinomycetales; f__; g__; s__	22	0	20	6	0	0	4	0	0	2	0	0	0	0	0	0	0	0	11	2	0	0	4	0	659	3	0	0	0	2	2	0	14	2	2	6	23.2646	0	8.53238	5.72755	0	0	2.49513	0	0	2.85209	0	0
826597	k__Bacteria; p__Actinobacteria; c__Actinobacteria; o__Actinomycetales; f__; g__; s__	11	7	6	10	0	4	0	52	4	0	0	0	3	0	0	2	0	0	0	5	4	0	0	0	0	16	8	2	31	0	0	222	12	20	0	0	11.6323	4.02625	2.55971	9.54592	0	4.41546	0	17.6413	1.0921	0	0	0
New.CleanUp.ReferenceOTU4090	k__Bacteria; p__Actinobacteria; c__Actinobacteria; o__Actinomycetales; f__; g__; s__	0	0	2	2	0	3	0	0	2	0	3	2	0	0	0	0	2	0	0	0	0	2	0	2	0	172	0	0	0	5	0	0	0	0	0	117	0	0	0.853238	1.90918	0	3.3116	0	0	0.546051	0	6.93633	2.15032
New.CleanUp.ReferenceOTU15138	k__Bacteria; p__Actinobacteria; c__Actinobacteria; o__Actinomycetales; f__; g__; s__	0	0	0	0	0	0	0	0	0	0	0	0	0	0	0	0	0	0	0	0	0	0	5	0	0	0	0	0	0	0	0	0	72	2	0	0	0	0	0	0	0	0	0	0	0	0	0	0
103288	k__Bacteria; p__Actinobacteria; c__Actinobacteria; o__Actinomycetales; f__; g__; s__	0	0	0	3	0	0	0	0	0	0	0	0	0	4	0	0	0	0	0	0	0	0	0	0	0	3	0	0	0	0	0	0	0	0	2	0	0	0	0	2.86378	0	0	0	0	0	0	0	0
760806	k__Bacteria; p__Actinobacteria; c__Actinobacteria; o__Actinomycetales; f__; g__; s__	6	2	2	3	0	0	0	41	9	3	0	0	7	0	0	0	0	0	0	0	0	0	0	0	0	0	0	0	0	5	0	30	9	2	0	0	6.3449	1.15036	0.853238	2.86378	0	0	0	13.9095	2.45723	4.27813	0	0
New.CleanUp.ReferenceOTU6395	k__Bacteria; p__Actinobacteria; c__Actinobacteria; o__Actinomycetales; f__; g__; s__	2	0	0	0	0	0	2	0	0	0	0	0	7	0	0	0	0	0	0	0	0	0	0	0	2	0	2	2	0	0	3	0	13	0	54	2	2.11497	0	0	0	0	0	1.24756	0	0	0	0	0
New.CleanUp.ReferenceOTU3179	k__Bacteria; p__Actinobacteria; c__Actinobacteria; o__Actinomycetales; f__; g__; s__	0	2	0	2	0	0	516	2	0	0	0	0	3	0	0	0	3	0	2	0	23	2	0	7	0	0	4	2	2	0	0	0	6	2	4	0	0	1.15036	0	1.90918	0	0	321.872	0.678512	0	0	0	0
New.CleanUp.ReferenceOTU2473	k__Bacteria; p__Actinobacteria; c__Actinobacteria; o__Actinomycetales; f__; g__; s__	9	0	3	3	0	3	0	0	0	0	5	0	2	2	0	0	0	0	2	2	2	0	4	0	2	0	2	0	6	0	0	4	3	2	0	2	9.51735	0	1.27986	2.86378	0	3.3116	0	0	0	0	11.5605	0
978841	k__Bacteria; p__Actinobacteria; c__Actinobacteria; o__Actinomycetales; f__; g__; s__	29	60	23	21	0	13	33	78	41	21	0	3	36	39	5	7	68	0	21	3	4	8	12	4	44	95	145	37	149	56	83	84	72	29	21	16	30.667	34.5107	9.81223	20.0464	0	14.3503	20.5848	26.462	11.194	29.9469	0	3.22548
New.CleanUp.ReferenceOTU2690	k__Bacteria; p__Actinobacteria; c__Actinobacteria; o__Actinomycetales; f__; g__; s__	0	0	2	2	0	0	3	7	0	2	0	0	8	0	0	0	39	0	5	3	0	0	0	5	0	0	3	0	3	0	0	2	3	0	3	0	0	0	0.853238	1.90918	0	0	1.87135	2.37479	0	2.85209	0	0
1018122	k__Bacteria; p__Actinobacteria; c__Actinobacteria; o__Actinomycetales; f__; g__; s__	0	0	0	0	0	0	0	0	0	0	0	0	0	0	0	0	0	0	0	0	2	0	0	0	0	0	0	0	0	0	0	0	0	0	0	0	0	0	0	0	0	0	0	0	0	0	0	0
334140	k__Bacteria; p__Actinobacteria; c__Actinobacteria; o__Actinomycetales; f__; g__; s__	0	0	0	0	0	0	0	0	0	0	0	0	0	0	2	0	0	0	0	10	0	14	0	0	0	0	0	0	0	0	0	0	0	0	0	0	0	0	0	0	0	0	0	0	0	0	0	0
1072854	k__Bacteria; p__Actinobacteria; c__Actinobacteria; o__Actinomycetales; f__; g__; s__	0	0	0	0	0	0	0	0	0	0	0	0	0	2	0	0	0	0	0	0	2	0	0	5	0	0	0	0	0	0	0	0	0	0	0	0	0	0	0	0	0	0	0	0	0	0	0	0
893916	k__Bacteria; p__Actinobacteria; c__Actinobacteria; o__Actinomycetales; f__; g__; s__	0	0	0	0	0	0	0	0	0	0	0	0	0	2	0	0	0	0	0	0	0	0	0	0	0	0	0	0	0	0	0	0	0	0	0	0	0	0	0	0	0	0	0	0	0	0	0	0
New.CleanUp.ReferenceOTU14143	k__Bacteria; p__Actinobacteria; c__Actinobacteria; o__Actinomycetales; f__; g__; s__	0	0	0	0	0	0	0	0	0	0	0	0	0	0	0	0	0	0	0	0	0	0	2	0	0	0	0	0	0	0	0	0	2	0	0	0	0	0	0	0	0	0	0	0	0	0	0	0
New.CleanUp.ReferenceOTU12251	k__Bacteria; p__Actinobacteria; c__Actinobacteria; o__Actinomycetales; f__; g__; s__	0	0	0	0	0	0	0	0	0	0	0	0	0	0	0	0	0	0	0	0	0	0	2	0	0	0	0	0	0	12	2	3	0	3	0	0	0	0	0	0	0	0	0	0	0	0	0	0
New.CleanUp.ReferenceOTU3531	k__Bacteria; p__Actinobacteria; c__Actinobacteria; o__Actinomycetales; f__; g__; s__	0	2	176	0	0	0	0	0	4	2	15	2	0	0	0	0	0	0	0	0	0	2	0	0	0	2	2	2	0	11	0	3	0	0	0	2	0	1.15036	75.0849	0	0	0	0	0	1.0921	2.85209	34.6816	2.15032
792140	k__Bacteria; p__Actinobacteria; c__Actinobacteria; o__Actinomycetales; f__; g__; s__	0	0	0	0	2	0	0	0	0	0	0	0	3	0	0	0	0	0	0	0	0	0	0	0	0	0	0	0	0	0	0	0	0	0	0	0	0	0	0	0	3.51319	0	0	0	0	0	0	0
New.CleanUp.ReferenceOTU7805	k__Bacteria; p__Actinobacteria; c__Actinobacteria; o__Actinomycetales; f__; g__; s__	0	2	0	6	0	0	9	4	0	0	0	0	2	0	0	0	0	0	0	0	0	0	2	0	15	0	0	0	0	2	0	0	6	0	0	0	0	1.15036	0	5.72755	0	0	5.61404	1.35702	0	0	0	0
357342	k__Bacteria; p__Actinobacteria; c__Actinobacteria; o__Actinomycetales; f__; g__; s__	811	819	668	309	140	257	504	850	1193	338	98	97	1022	143	0	166	111	6	191	48	18	111	41	20	522	2103	1255	666	2779	1363	1404	2188	1559	640	2398	300	857.619	471.071	284.981	294.969	245.923	283.694	314.386	288.368	325.719	482.003	226.587	104.291
4298365	k__Bacteria; p__Actinobacteria; c__Actinobacteria; o__Actinomycetales; f__; g__; s__	0	0	0	0	0	0	0	2	0	0	0	0	0	0	0	0	0	0	2	0	0	0	0	0	3	9	5	0	31	6	0	6	0	4	0	3	0	0	0	0	0	0	0	0.678512	0	0	0	0
New.CleanUp.ReferenceOTU1492	k__Bacteria; p__Actinobacteria; c__Actinobacteria; o__Actinomycetales; f__; g__; s__	0	2	11	3	0	0	2	0	33	38	0	3	2	0	3	2	13	0	2	2	2	0	0	2	2	0	2	2	0	0	2	0	0	0	0	3	0	1.15036	4.69281	2.86378	0	0	1.24756	0	9.00983	54.1897	0	3.22548
New.CleanUp.ReferenceOTU9889	k__Bacteria; p__Actinobacteria; c__Actinobacteria; o__Actinomycetales; f__; g__; s__	2	0	0	0	0	0	0	0	0	0	0	0	0	0	0	0	0	0	0	0	0	0	0	0	2	0	376	2	0	0	0	0	0	3	0	0	2.11497	0	0	0	0	0	0	0	0	0	0	0
New.CleanUp.ReferenceOTU10166	k__Bacteria; p__Actinobacteria; c__Actinobacteria; o__Actinomycetales; f__; g__; s__	0	0	0	0	0	0	2	0	0	0	0	0	0	0	0	0	0	0	0	0	0	0	0	0	0	2	2	0	51	11	0	0	4	0	0	0	0	0	0	0	0	0	1.24756	0	0	0	0	0
New.CleanUp.ReferenceOTU9726	k__Bacteria; p__Actinobacteria; c__Actinobacteria; o__Actinomycetales; f__; g__; s__	0	0	0	0	0	0	0	9	0	0	0	0	0	0	0	0	0	0	0	0	0	0	0	0	0	21	2	0	2	13	2	0	0	0	0	0	0	0	0	0	0	0	0	3.0533	0	0	0	0
New.CleanUp.ReferenceOTU9557	k__Bacteria; p__Actinobacteria; c__Actinobacteria; o__Actinomycetales; f__; g__; s__	11	0	0	0	0	0	0	0	0	0	0	0	0	0	0	0	0	0	0	0	0	0	0	0	4	0	0	0	0	0	0	0	7	0	0	0	11.6323	0	0	0	0	0	0	0	0	0	0	0
New.CleanUp.ReferenceOTU15571	k__Bacteria; p__Actinobacteria; c__Actinobacteria; o__Actinomycetales; f__; g__; s__	0	0	0	0	0	0	0	0	0	0	0	0	0	0	0	0	0	0	0	0	0	0	0	0	0	0	0	0	0	0	0	0	99	2	0	0	0	0	0	0	0	0	0	0	0	0	0	0
New.CleanUp.ReferenceOTU17867	k__Bacteria; p__Actinobacteria; c__Actinobacteria; o__Actinomycetales; f__; g__; s__	0	0	0	0	0	0	0	0	0	0	0	0	0	0	0	0	0	0	0	0	0	0	0	0	0	0	0	0	0	0	0	0	74	2	0	0	0	0	0	0	0	0	0	0	0	0	0	0
New.CleanUp.ReferenceOTU15145	k__Bacteria; p__Actinobacteria; c__Actinobacteria; o__Actinomycetales; f__; g__; s__	0	0	0	0	0	0	0	0	0	0	0	0	0	0	0	0	0	0	0	0	0	0	0	0	0	0	0	0	0	0	0	3	85	0	0	0	0	0	0	0	0	0	0	0	0	0	0	0
New.CleanUp.ReferenceOTU18893	k__Bacteria; p__Actinobacteria; c__Actinobacteria; o__Actinomycetales; f__; g__; s__	0	0	0	0	0	0	0	0	0	0	0	0	0	0	0	0	0	0	0	0	0	0	0	0	0	0	0	0	0	0	0	0	8	19	0	0	0	0	0	0	0	0	0	0	0	0	0	0
112846	k__Bacteria; p__Actinobacteria; c__Actinobacteria; o__Actinomycetales; f__; g__; s__	0	0	0	0	0	0	0	0	0	0	0	3	0	0	0	0	0	0	0	0	0	0	0	0	0	0	0	0	0	0	0	0	0	9	0	0	0	0	0	0	0	0	0	0	0	0	0	3.22548
New.CleanUp.ReferenceOTU14535	k__Bacteria; p__Actinobacteria; c__Actinobacteria; o__Actinomycetales; f__; g__; s__	0	0	0	0	0	0	0	0	0	0	0	0	0	0	0	0	0	0	0	0	0	0	0	0	0	0	0	0	0	0	29	0	0	0	0	0	0	0	0	0	0	0	0	0	0	0	0	0
New.CleanUp.ReferenceOTU14979	k__Bacteria; p__Actinobacteria; c__Actinobacteria; o__Actinomycetales; f__; g__; s__	0	0	0	0	0	0	0	0	0	0	0	0	0	0	0	0	0	0	0	0	0	0	0	0	0	0	0	0	0	0	0	2	0	11	0	0	0	0	0	0	0	0	0	0	0	0	0	0
New.CleanUp.ReferenceOTU9994	k__Bacteria; p__Actinobacteria; c__Actinobacteria; o__Actinomycetales; f__; g__; s__	0	0	0	0	0	0	4	0	0	0	0	0	0	0	0	0	0	0	0	0	0	0	0	0	4	0	0	0	5	0	0	4	3	0	0	0	0	0	0	0	0	0	2.49513	0	0	0	0	0
New.CleanUp.ReferenceOTU19913	k__Bacteria; p__Actinobacteria; c__Actinobacteria; o__Actinomycetales; f__; g__; s__	0	0	0	0	0	0	0	0	0	0	0	0	0	0	0	0	0	0	0	0	0	0	0	0	0	0	0	0	0	0	0	2	0	0	0	0	0	0	0	0	0	0	0	0	0	0	0	0
New.CleanUp.ReferenceOTU18960	k__Bacteria; p__Actinobacteria; c__Actinobacteria; o__Actinomycetales; f__; g__; s__	0	0	0	0	0	0	0	0	0	0	0	0	0	0	0	0	0	0	0	0	0	0	0	0	0	0	0	0	0	0	0	0	2	0	0	0	0	0	0	0	0	0	0	0	0	0	0	0
New.CleanUp.ReferenceOTU12634	k__Bacteria; p__Actinobacteria; c__Actinobacteria; o__Actinomycetales; f__; g__; s__	0	0	0	0	0	0	0	0	0	0	0	0	0	0	0	0	0	0	0	0	0	0	0	0	0	0	0	0	0	0	2	0	0	0	0	0	0	0	0	0	0	0	0	0	0	0	0	0
New.CleanUp.ReferenceOTU17248	k__Bacteria; p__Actinobacteria; c__Actinobacteria; o__Actinomycetales; f__; g__; s__	0	0	0	0	0	0	0	0	0	0	0	0	0	0	0	0	0	0	0	0	0	0	0	0	0	0	0	0	0	0	2	0	0	0	0	0	0	0	0	0	0	0	0	0	0	0	0	0
New.CleanUp.ReferenceOTU15860	k__Bacteria; p__Actinobacteria; c__Actinobacteria; o__Actinomycetales; f__; g__; s__	0	0	0	0	0	0	0	0	0	0	0	0	0	0	0	0	0	0	0	0	0	0	0	0	0	0	0	0	0	0	0	0	0	2	0	0	0	0	0	0	0	0	0	0	0	0	0	0
146122	k__Bacteria; p__Actinobacteria; c__Actinobacteria; o__Actinomycetales; f__; g__; s__	0	0	0	0	0	0	0	0	0	0	0	0	0	0	0	0	0	0	0	0	0	0	0	0	0	0	0	0	0	3	0	0	0	0	0	0	0	0	0	0	0	0	0	0	0	0	0	0
315328	k__Bacteria; p__Actinobacteria; c__Actinobacteria; o__Actinomycetales; f__; g__; s__	0	0	0	0	0	0	0	0	0	0	0	0	0	0	0	0	0	0	0	0	0	0	0	0	0	0	0	0	0	3	0	0	0	0	0	0	0	0	0	0	0	0	0	0	0	0	0	0
New.CleanUp.ReferenceOTU15072	k__Bacteria; p__Actinobacteria; c__Actinobacteria; o__Actinomycetales; f__; g__; s__	0	0	0	0	0	0	0	0	0	0	0	0	0	0	0	0	0	0	0	0	0	0	0	0	0	0	0	0	0	0	0	3	0	0	0	0	0	0	0	0	0	0	0	0	0	0	0	0
566039	k__Bacteria; p__Actinobacteria; c__Actinobacteria; o__Actinomycetales; f__; g__; s__	0	0	0	0	0	0	0	0	0	0	0	0	0	0	0	0	0	0	0	0	0	0	0	0	0	0	0	0	0	0	0	0	3	0	0	0	0	0	0	0	0	0	0	0	0	0	0	0
New.CleanUp.ReferenceOTU13010	k__Bacteria; p__Actinobacteria; c__Actinobacteria; o__Actinomycetales; f__; g__; s__	0	0	0	0	0	0	0	0	0	0	0	0	0	0	0	0	0	0	0	0	0	0	0	0	0	0	0	0	0	0	3	0	0	0	0	0	0	0	0	0	0	0	0	0	0	0	0	0
901893	k__Bacteria; p__Actinobacteria; c__Actinobacteria; o__Actinomycetales; f__; g__; s__	2	0	0	0	0	0	0	0	0	0	0	0	0	0	0	0	0	0	0	0	0	0	0	0	0	0	0	0	0	0	0	0	0	0	0	0	2.11497	0	0	0	0	0	0	0	0	0	0	0
1075732	k__Bacteria; p__Actinobacteria; c__Actinobacteria; o__Actinomycetales; f__; g__; s__	0	0	0	0	0	0	0	0	0	0	0	0	0	0	0	0	0	0	0	0	0	0	0	0	0	0	0	0	0	0	0	4	0	0	0	0	0	0	0	0	0	0	0	0	0	0	0	0
213535	k__Bacteria; p__Actinobacteria; c__Actinobacteria; o__Actinomycetales; f__; g__; s__	0	0	0	0	0	0	0	0	0	0	0	0	0	0	0	0	0	0	0	0	0	0	0	0	0	0	3	0	0	0	0	0	0	0	0	0	0	0	0	0	0	0	0	0	0	0	0	0
305551	k__Bacteria; p__Actinobacteria; c__Actinobacteria; o__Actinomycetales; f__; g__; s__	0	0	0	0	0	0	0	0	0	0	0	0	0	0	0	0	0	0	0	0	0	0	0	0	0	0	3	0	0	0	0	0	0	0	0	0	0	0	0	0	0	0	0	0	0	0	0	0
New.CleanUp.ReferenceOTU13660	k__Bacteria; p__Actinobacteria; c__Actinobacteria; o__Actinomycetales; f__; g__; s__	0	0	0	0	0	0	0	0	0	0	0	0	0	0	0	0	0	0	0	0	0	0	0	0	0	0	0	0	0	0	4	0	0	0	0	0	0	0	0	0	0	0	0	0	0	0	0	0
1072801	k__Bacteria; p__Actinobacteria; c__Actinobacteria; o__Actinomycetales; f__; g__; s__	0	0	0	0	0	0	0	0	0	0	0	0	0	0	0	0	0	0	0	0	0	0	0	0	0	0	0	0	0	0	0	0	6	0	0	0	0	0	0	0	0	0	0	0	0	0	0	0
New.CleanUp.ReferenceOTU10237	k__Bacteria; p__Actinobacteria; c__Actinobacteria; o__Actinomycetales; f__; g__; s__	0	0	0	0	0	0	3	0	0	0	0	0	0	0	0	0	0	0	0	0	0	0	0	0	0	0	3	0	0	4	2	0	0	0	0	0	0	0	0	0	0	0	1.87135	0	0	0	0	0
New.CleanUp.ReferenceOTU20004	k__Bacteria; p__Actinobacteria; c__Actinobacteria; o__Actinomycetales; f__; g__; s__	0	0	0	0	0	0	0	0	0	0	0	0	0	0	0	0	0	0	0	0	0	0	0	0	0	0	0	0	0	0	8	0	0	0	0	0	0	0	0	0	0	0	0	0	0	0	0	0
New.CleanUp.ReferenceOTU16468	k__Bacteria; p__Actinobacteria; c__Actinobacteria; o__Actinomycetales; f__; g__; s__	0	0	0	0	0	0	0	0	0	0	0	0	0	0	0	0	0	0	0	0	0	0	0	0	0	0	0	0	0	0	2	8	0	0	0	0	0	0	0	0	0	0	0	0	0	0	0	0
New.CleanUp.ReferenceOTU13806	k__Bacteria; p__Actinobacteria; c__Actinobacteria; o__Actinomycetales; f__; g__; s__	0	0	0	0	0	0	0	0	0	0	0	0	0	0	0	0	0	0	0	0	0	0	0	0	0	0	0	0	2	0	2	0	3	0	0	0	0	0	0	0	0	0	0	0	0	0	0	0
New.CleanUp.ReferenceOTU10973	k__Bacteria; p__Actinobacteria; c__Actinobacteria; o__Actinomycetales; f__; g__; s__	0	0	0	0	0	0	0	0	0	0	0	0	0	0	0	0	0	0	0	0	0	0	0	0	0	7	0	0	0	0	0	3	8	0	0	0	0	0	0	0	0	0	0	0	0	0	0	0
New.CleanUp.ReferenceOTU17999	k__Bacteria; p__Actinobacteria; c__Actinobacteria; o__Actinomycetales; f__; g__; s__	0	0	0	0	0	0	0	0	0	0	0	0	0	0	0	0	0	0	0	0	0	0	0	0	0	0	0	0	0	0	2	4	3	2	0	0	0	0	0	0	0	0	0	0	0	0	0	0
484320	k__Bacteria; p__Actinobacteria; c__Actinobacteria; o__Actinomycetales; f__Actinomycetaceae; g__; s__	0	0	0	0	0	0	0	0	0	0	0	0	0	0	0	0	0	0	0	0	3	0	0	0	0	0	5	0	0	0	0	0	0	2	0	0	0	0	0	0	0	0	0	0	0	0	0	0
83011	k__Bacteria; p__Actinobacteria; c__Actinobacteria; o__Actinomycetales; f__Actinomycetaceae; g__; s__	0	0	0	0	0	0	0	0	0	0	0	0	0	0	0	0	12	0	14	0	0	4	0	0	0	2	0	0	0	0	0	3	3	0	0	0	0	0	0	0	0	0	0	0	0	0	0	0
566233	k__Bacteria; p__Actinobacteria; c__Actinobacteria; o__Actinomycetales; f__Actinomycetaceae; g__Actinomyces; s__	0	2	0	0	0	2	0	2	0	0	0	0	0	0	0	0	132	11	2	518	11	0	0	0	0	3	4	0	0	0	0	2	5	0	0	0	0	1.15036	0	0	0	2.20773	0	0.678512	0	0	0	0
4334479	k__Bacteria; p__Actinobacteria; c__Actinobacteria; o__Actinomycetales; f__Actinomycetaceae; g__Actinomyces; s__	0	9	4	0	0	0	0	0	2	2	3	0	0	2	0	2	119	11	2	354	22	4	8	0	0	0	4	0	2	3	4	4	0	0	0	0	0	5.17661	1.70648	0	0	0	0	0	0.546051	2.85209	6.93633	0
4299526	k__Bacteria; p__Actinobacteria; c__Actinobacteria; o__Actinomycetales; f__Actinomycetaceae; g__Actinomyces; s__	0	0	0	0	0	2	2	3	0	5	0	0	0	2	0	0	203	10	8	97	10	5	2	0	0	0	0	0	0	0	2	2	2	0	0	0	0	0	0	0	0	2.20773	1.24756	1.01777	0	7.13022	0	0
12574	k__Bacteria; p__Actinobacteria; c__Actinobacteria; o__Actinomycetales; f__Actinomycetaceae; g__Actinomyces; s__	3	12	12	2	0	0	10	0	5	2	2	11	2	5	7	8	127	12	19	295	9	7	3	0	4	20	3	0	0	3	2	7	10	0	0	0	3.17245	6.90214	5.11943	1.90918	0	0	6.23782	0	1.36513	2.85209	4.62422	11.8268
613230	k__Bacteria; p__Actinobacteria; c__Actinobacteria; o__Actinomycetales; f__Actinomycetaceae; g__Actinomyces; s__	0	16	0	0	0	0	0	2	0	0	0	0	0	3	0	0	81	23	0	228	9	0	3	0	0	0	6	0	0	9	0	2	0	0	0	0	0	9.20286	0	0	0	0	0	0.678512	0	0	0	0
92874	k__Bacteria; p__Actinobacteria; c__Actinobacteria; o__Actinomycetales; f__Actinomycetaceae; g__Actinomyces; s__	0	2	0	0	0	0	0	0	0	0	0	0	0	0	0	0	0	0	2	2	3	0	0	0	0	0	3	0	0	0	0	0	0	0	0	0	0	1.15036	0	0	0	0	0	0	0	0	0	0
92123	k__Bacteria; p__Actinobacteria; c__Actinobacteria; o__Actinomycetales; f__Actinomycetaceae; g__Actinomyces; s__	0	0	0	0	0	0	0	0	0	0	0	0	0	0	0	0	0	0	0	10	0	0	0	0	0	0	0	0	0	0	0	0	0	0	0	0	0	0	0	0	0	0	0	0	0	0	0	0
73471	k__Bacteria; p__Actinobacteria; c__Actinobacteria; o__Actinomycetales; f__Actinomycetaceae; g__Actinomyces; s__	0	33	9	0	0	11	0	0	0	2	2	5	0	29	2	0	439	37	31	463	75	12	69	5	0	6	11	0	6	9	0	16	16	0	0	2	0	18.9809	3.83957	0	0	12.1425	0	0	0	2.85209	4.62422	5.37581
1066410	k__Bacteria; p__Actinobacteria; c__Actinobacteria; o__Actinomycetales; f__Actinomycetaceae; g__Actinomyces; s__	0	0	0	0	0	0	0	0	0	0	0	0	0	0	0	0	0	0	2	9	0	2	0	0	0	0	0	0	0	0	2	0	0	0	0	0	0	0	0	0	0	0	0	0	0	0	0	0
1108638	k__Bacteria; p__Actinobacteria; c__Actinobacteria; o__Actinomycetales; f__Actinomycetaceae; g__Actinomyces; s__	18	67	23	14	0	7	59	45	12	23	11	9	2	176	0	23	519	91	180	1824	207	162	24	34	23	40	59	29	6	8	76	43	64	20	9	0	19.0347	38.537	9.81223	13.3643	0	7.72706	36.8032	15.2665	3.2763	32.799	25.4332	9.67645
787709	k__Bacteria; p__Actinobacteria; c__Actinobacteria; o__Actinomycetales; f__Actinomycetaceae; g__Actinomyces; s__	0	0	0	0	0	0	0	0	0	0	0	0	0	0	0	0	5	0	0	12	0	0	0	0	0	0	0	0	0	0	0	0	0	0	0	0	0	0	0	0	0	0	0	0	0	0	0	0
New.CleanUp.ReferenceOTU4476	k__Bacteria; p__Actinobacteria; c__Actinobacteria; o__Actinomycetales; f__Actinomycetaceae; g__Actinomyces; s__	0	0	0	2	0	0	0	0	8	0	0	4	0	0	0	0	0	0	0	6	0	0	0	0	0	0	0	0	0	0	0	0	0	0	0	0	0	0	0	1.90918	0	0	0	0	2.1842	0	0	4.30065
1089121	k__Bacteria; p__Actinobacteria; c__Actinobacteria; o__Actinomycetales; f__Actinomycetaceae; g__Actinomyces; s__	0	0	0	0	0	0	0	0	0	0	0	0	0	0	0	0	3	0	4	3	0	0	0	0	0	0	0	0	0	0	0	2	0	0	0	0	0	0	0	0	0	0	0	0	0	0	0	0
4318624	k__Bacteria; p__Actinobacteria; c__Actinobacteria; o__Actinomycetales; f__Actinomycetaceae; g__Actinomyces; s__	0	0	0	0	0	0	0	0	0	0	0	0	0	0	0	0	3	0	0	0	0	0	0	0	0	0	0	0	0	0	0	0	0	0	0	0	0	0	0	0	0	0	0	0	0	0	0	0
4421228	k__Bacteria; p__Actinobacteria; c__Actinobacteria; o__Actinomycetales; f__Actinomycetaceae; g__Actinomyces; s__	0	0	0	0	0	0	0	0	0	0	0	0	0	0	0	0	3	0	0	0	0	0	0	0	0	0	0	0	0	0	0	0	0	0	0	0	0	0	0	0	0	0	0	0	0	0	0	0
4306356	k__Bacteria; p__Actinobacteria; c__Actinobacteria; o__Actinomycetales; f__Actinomycetaceae; g__Actinomyces; s__	0	0	0	0	0	0	0	0	0	0	0	0	0	0	0	0	0	0	0	4	0	0	0	0	0	0	0	0	0	0	0	0	0	0	0	0	0	0	0	0	0	0	0	0	0	0	0	0
1032841	k__Bacteria; p__Actinobacteria; c__Actinobacteria; o__Actinomycetales; f__Actinomycetaceae; g__Actinomyces; s__	0	0	0	0	0	0	0	0	0	0	0	0	0	0	0	0	0	0	3	2	0	0	0	0	0	0	0	0	0	0	0	0	0	0	0	0	0	0	0	0	0	0	0	0	0	0	0	0
4342225	k__Bacteria; p__Actinobacteria; c__Actinobacteria; o__Actinomycetales; f__Actinomycetaceae; g__Actinomyces; s__	0	0	0	0	0	0	0	0	0	0	0	0	0	0	0	0	0	0	2	2	0	0	0	0	0	0	0	0	0	0	0	0	0	0	0	0	0	0	0	0	0	0	0	0	0	0	0	0
181318	k__Bacteria; p__Actinobacteria; c__Actinobacteria; o__Actinomycetales; f__Actinomycetaceae; g__Actinomyces; s__	0	0	0	0	0	0	0	0	0	0	0	0	0	0	0	0	0	0	0	0	2	0	0	0	0	0	0	0	0	0	0	0	0	0	0	0	0	0	0	0	0	0	0	0	0	0	0	0
4322466	k__Bacteria; p__Actinobacteria; c__Actinobacteria; o__Actinomycetales; f__Actinomycetaceae; g__Actinomyces; s__	0	0	0	0	0	0	0	0	0	0	0	0	0	0	0	0	2	0	0	3	0	0	0	0	0	0	0	0	0	0	0	0	0	0	0	0	0	0	0	0	0	0	0	0	0	0	0	0
951711	k__Bacteria; p__Actinobacteria; c__Actinobacteria; o__Actinomycetales; f__Actinomycetaceae; g__Actinomyces; s__	0	0	0	0	0	0	0	0	0	0	0	0	0	0	0	0	2	0	0	2	0	0	0	0	0	0	0	0	0	0	0	0	0	0	0	0	0	0	0	0	0	0	0	0	0	0	0	0
70706	k__Bacteria; p__Actinobacteria; c__Actinobacteria; o__Actinomycetales; f__Actinomycetaceae; g__Actinomyces; s__	0	0	0	0	0	0	0	0	0	0	0	0	0	0	0	0	0	0	0	2	0	0	0	0	0	0	0	0	0	0	0	0	0	0	0	0	0	0	0	0	0	0	0	0	0	0	0	0
561935	k__Bacteria; p__Actinobacteria; c__Actinobacteria; o__Actinomycetales; f__Actinomycetaceae; g__Actinomyces; s__	0	0	0	0	0	0	0	0	0	0	0	0	0	0	0	0	0	0	0	2	0	0	0	0	0	0	0	0	0	0	0	0	0	0	0	0	0	0	0	0	0	0	0	0	0	0	0	0
4399767	k__Bacteria; p__Actinobacteria; c__Actinobacteria; o__Actinomycetales; f__Actinomycetaceae; g__Actinomyces; s__	0	0	0	0	0	0	0	0	0	0	0	0	0	0	0	0	0	0	0	2	0	0	0	0	0	0	0	0	0	0	0	0	0	0	0	0	0	0	0	0	0	0	0	0	0	0	0	0
4446152	k__Bacteria; p__Actinobacteria; c__Actinobacteria; o__Actinomycetales; f__Actinomycetaceae; g__Actinomyces; s__	0	0	0	0	0	0	0	0	0	0	0	0	0	3	0	0	0	0	0	2	0	0	0	0	0	0	0	0	0	0	0	0	0	0	0	0	0	0	0	0	0	0	0	0	0	0	0	0
875735	k__Bacteria; p__Actinobacteria; c__Actinobacteria; o__Actinomycetales; f__Actinomycetaceae; g__Actinomyces; s__	0	0	0	5	0	2	6	0	0	0	0	2	0	0	3	4	3	4	2	0	5	3	0	0	3	0	0	0	0	0	0	0	0	0	0	0	0	0	0	4.77296	0	2.20773	3.74269	0	0	0	0	2.15032
12560	k__Bacteria; p__Actinobacteria; c__Actinobacteria; o__Actinomycetales; f__Actinomycetaceae; g__Actinomyces; s__	0	0	0	0	0	0	0	0	0	0	0	7	0	0	0	0	0	0	0	0	0	0	0	0	0	0	0	0	0	0	0	0	0	0	0	0	0	0	0	0	0	0	0	0	0	0	0	7.52613
888466	k__Bacteria; p__Actinobacteria; c__Actinobacteria; o__Actinomycetales; f__Actinomycetaceae; g__Actinomyces; s__	0	0	0	0	0	0	0	0	0	0	0	0	0	0	0	0	0	0	0	0	0	0	0	0	0	0	0	0	0	0	0	0	0	2	0	0	0	0	0	0	0	0	0	0	0	0	0	0
New.CleanUp.ReferenceOTU17564	k__Bacteria; p__Actinobacteria; c__Actinobacteria; o__Actinomycetales; f__Actinomycetaceae; g__Actinomyces; s__	0	0	0	0	0	0	0	0	0	0	0	0	0	0	0	0	0	0	0	0	0	0	0	0	0	0	0	0	0	0	2	0	7	0	0	0	0	0	0	0	0	0	0	0	0	0	0	0
1045843	k__Bacteria; p__Actinobacteria; c__Actinobacteria; o__Actinomycetales; f__Actinomycetaceae; g__N09; s__	0	0	0	0	0	0	0	0	0	0	0	0	0	0	0	0	0	0	0	0	0	0	0	0	0	0	0	0	0	0	3	0	0	0	0	0	0	0	0	0	0	0	0	0	0	0	0	0
New.CleanUp.ReferenceOTU6418	k__Bacteria; p__Actinobacteria; c__Actinobacteria; o__Actinomycetales; f__Actinosynnemataceae	2	0	0	0	0	0	5	0	2	0	0	0	5	0	0	0	0	0	56	0	0	4	0	0	2	0	0	3	0	0	0	0	7	2	2	0	2.11497	0	0	0	0	0	3.11891	0	0.546051	0	0	0
12987	k__Bacteria; p__Actinobacteria; c__Actinobacteria; o__Actinomycetales; f__Actinosynnemataceae	0	0	3	0	0	2	0	2	0	0	0	4	0	4	0	0	0	0	0	0	0	0	0	0	0	0	5	0	0	0	0	0	0	0	0	0	0	0	1.27986	0	0	2.20773	0	0.678512	0	0	0	4.30065
516561	k__Bacteria; p__Actinobacteria; c__Actinobacteria; o__Actinomycetales; f__Actinosynnemataceae; g__; s__	0	0	0	0	0	0	0	4	0	0	0	0	0	0	0	0	0	0	0	0	0	0	0	0	0	0	0	0	0	0	0	4	2	0	0	0	0	0	0	0	0	0	0	1.35702	0	0	0	0
547806	k__Bacteria; p__Actinobacteria; c__Actinobacteria; o__Actinomycetales; f__Actinosynnemataceae; g__Lentzea	5	2	5	0	2	0	0	7	0	5	0	0	0	0	0	3	5	0	0	0	0	0	0	0	0	0	0	0	3	0	2	0	3	0	0	0	5.28742	1.15036	2.13309	0	3.51319	0	0	2.37479	0	7.13022	0	0
743788	k__Bacteria; p__Actinobacteria; c__Actinobacteria; o__Actinomycetales; f__Actinosynnemataceae; g__Saccharothrix; s__	0	0	0	0	0	0	0	0	0	0	0	0	0	0	0	0	0	0	0	0	0	0	0	0	0	0	0	0	0	0	0	2	0	0	0	0	0	0	0	0	0	0	0	0	0	0	0	0
568991	k__Bacteria; p__Actinobacteria; c__Actinobacteria; o__Actinomycetales; f__Beutenbergiaceae	0	3	3	0	0	0	0	3	4	0	0	2	0	2	0	0	6	2	0	0	0	0	2	0	0	0	3	0	3	0	2	11	2	0	10	0	0	1.72554	1.27986	0	0	0	0	1.01777	1.0921	0	0	2.15032
515169	k__Bacteria; p__Actinobacteria; c__Actinobacteria; o__Actinomycetales; f__Bogoriellaceae; g__Georgenia; s__	0	0	0	0	0	0	0	0	0	0	0	0	0	0	0	0	0	0	0	3	0	0	0	0	0	0	0	0	0	0	0	0	0	0	0	0	0	0	0	0	0	0	0	0	0	0	0	0
849030	k__Bacteria; p__Actinobacteria; c__Actinobacteria; o__Actinomycetales; f__Brevibacteriaceae; g__Brevibacterium; s__	0	0	0	0	0	0	0	2	0	0	0	0	0	0	0	0	0	0	0	2	6	0	2	0	0	0	0	0	0	0	0	0	0	0	0	0	0	0	0	0	0	0	0	0.678512	0	0	0	0
566396	k__Bacteria; p__Actinobacteria; c__Actinobacteria; o__Actinomycetales; f__Brevibacteriaceae; g__Brevibacterium; s__	0	0	0	0	0	0	0	0	0	0	0	0	0	0	0	0	3	3	2	3	4	2	4	0	0	12	0	2	0	0	0	0	0	0	0	0	0	0	0	0	0	0	0	0	0	0	0	0
89039	k__Bacteria; p__Actinobacteria; c__Actinobacteria; o__Actinomycetales; f__Brevibacteriaceae; g__Brevibacterium; s__	0	0	0	0	0	0	0	0	0	0	0	0	0	0	2	0	0	0	0	0	0	0	2	0	0	0	3	0	0	0	0	0	0	0	0	0	0	0	0	0	0	0	0	0	0	0	0	0
206826	k__Bacteria; p__Actinobacteria; c__Actinobacteria; o__Actinomycetales; f__Brevibacteriaceae; g__Brevibacterium; s__	0	0	0	0	0	0	0	0	0	0	0	0	0	0	0	5	0	0	0	0	0	0	0	0	0	0	0	0	0	0	0	0	0	0	0	0	0	0	0	0	0	0	0	0	0	0	0	0
New.CleanUp.ReferenceOTU14655	k__Bacteria; p__Actinobacteria; c__Actinobacteria; o__Actinomycetales; f__Brevibacteriaceae; g__Brevibacterium; s__	0	0	0	0	0	0	0	0	0	0	0	0	0	0	0	0	0	0	0	0	0	0	3	0	0	0	0	0	0	0	0	0	0	0	0	0	0	0	0	0	0	0	0	0	0	0	0	0
804735	k__Bacteria; p__Actinobacteria; c__Actinobacteria; o__Actinomycetales; f__Brevibacteriaceae; g__Brevibacterium; s__	0	0	0	0	0	0	0	0	0	0	0	0	0	0	0	0	0	0	0	0	0	0	2	0	0	0	0	0	0	0	0	0	0	0	0	0	0	0	0	0	0	0	0	0	0	0	0	0
914235	k__Bacteria; p__Actinobacteria; c__Actinobacteria; o__Actinomycetales; f__Brevibacteriaceae; g__Brevibacterium; s__	0	0	2	2	0	0	0	0	0	0	0	0	0	8	3	4	3	22	4	8	24	7	27	2	3	34	14	9	0	2	0	0	3	0	0	0	0	0	0.853238	1.90918	0	0	0	0	0	0	0	0
New.CleanUp.ReferenceOTU11037	k__Bacteria; p__Actinobacteria; c__Actinobacteria; o__Actinomycetales; f__Cellulomonadaceae	0	4	0	0	0	0	0	0	0	0	0	0	0	0	0	0	0	0	0	0	0	0	2	0	0	0	0	0	0	0	0	3	7	4	0	0	0	2.30071	0	0	0	0	0	0	0	0	0	0
New.CleanUp.ReferenceOTU18950	k__Bacteria; p__Actinobacteria; c__Actinobacteria; o__Actinomycetales; f__Cellulomonadaceae	0	0	0	0	0	0	0	0	0	0	0	0	0	0	0	0	0	0	0	0	0	0	0	0	0	0	0	0	0	0	3	2	2	0	0	0	0	0	0	0	0	0	0	0	0	0	0	0
562912	k__Bacteria; p__Actinobacteria; c__Actinobacteria; o__Actinomycetales; f__Cellulomonadaceae; g__Actinotalea; s__	0	0	0	0	0	0	0	0	0	0	0	0	0	0	0	0	0	0	0	3	0	0	0	0	0	0	0	0	0	0	2	0	0	0	0	0	0	0	0	0	0	0	0	0	0	0	0	0
188500	k__Bacteria; p__Actinobacteria; c__Actinobacteria; o__Actinomycetales; f__Cellulomonadaceae; g__Actinotalea; s__	0	0	0	0	0	0	0	0	0	0	0	0	0	2	0	0	0	0	0	0	0	0	0	0	0	0	0	0	0	0	0	0	0	0	0	0	0	0	0	0	0	0	0	0	0	0	0	0
561435	k__Bacteria; p__Actinobacteria; c__Actinobacteria; o__Actinomycetales; f__Cellulomonadaceae; g__Cellulomonas; s__xylanilytica	0	0	0	0	0	0	0	0	0	0	0	0	0	0	0	0	0	0	0	0	3	0	26	0	0	0	0	0	0	0	0	0	0	0	0	0	0	0	0	0	0	0	0	0	0	0	0	0
12300	k__Bacteria; p__Actinobacteria; c__Actinobacteria; o__Actinomycetales; f__Cellulomonadaceae; g__Cellulomonas; s__xylanilytica	0	0	0	0	0	0	0	4	0	0	0	0	0	0	0	0	0	0	3	2	0	0	3	4	0	2	0	0	0	0	0	0	0	0	0	0	0	0	0	0	0	0	0	1.35702	0	0	0	0
788268	k__Bacteria; p__Actinobacteria; c__Actinobacteria; o__Actinomycetales; f__Cellulomonadaceae; g__Cellulomonas; s__xylanilytica	0	0	0	0	0	0	0	0	0	0	0	0	0	0	0	0	0	0	0	0	2	4	2	0	0	0	0	0	0	0	0	0	0	0	0	0	0	0	0	0	0	0	0	0	0	0	0	0
552849	k__Bacteria; p__Actinobacteria; c__Actinobacteria; o__Actinomycetales; f__Cellulomonadaceae; g__Cellulomonas; s__xylanilytica	0	0	0	0	0	2	0	0	0	0	0	0	0	16	0	2	7	22	6	16	5	2	3	15	0	3	6	0	11	3	0	12	2	0	0	0	0	0	0	0	0	2.20773	0	0	0	0	0	0
4447437	k__Bacteria; p__Actinobacteria; c__Actinobacteria; o__Actinomycetales; f__Cellulomonadaceae; g__Demequina; s__	0	0	0	0	0	0	0	0	0	0	0	0	0	13	0	0	0	0	0	0	0	0	0	0	0	0	0	0	0	0	0	3	0	0	0	0	0	0	0	0	0	0	0	0	0	0	0	0
883057	k__Bacteria; p__Actinobacteria; c__Actinobacteria; o__Actinomycetales; f__Cellulomonadaceae; g__Demequina; s__	0	0	0	0	0	0	0	0	0	0	0	0	0	0	0	0	0	0	0	2	0	0	5	0	0	0	0	0	0	0	0	0	0	0	0	0	0	0	0	0	0	0	0	0	0	0	0	0
582047	k__Bacteria; p__Actinobacteria; c__Actinobacteria; o__Actinomycetales; f__Cellulomonadaceae; g__Demequina; s__	0	0	0	0	0	0	0	0	0	0	0	0	0	2	0	0	0	0	0	0	0	0	0	0	0	0	0	0	0	0	0	0	0	0	0	0	0	0	0	0	0	0	0	0	0	0	0	0
1080820	k__Bacteria; p__Actinobacteria; c__Actinobacteria; o__Actinomycetales; f__Corynebacteriaceae; g__Corynebacterium; s__	0	895	287	0	0	76	0	45	4	2	15	7	0	56	9	0	4036	491	67	14049	1030	32	135	28	0	181	243	0	4	40	14	29	90	3	0	0	0	514.785	122.44	0	0	83.8938	0	15.2665	1.0921	2.85209	34.6816	7.52613
4302651	k__Bacteria; p__Actinobacteria; c__Actinobacteria; o__Actinomycetales; f__Corynebacteriaceae; g__Corynebacterium; s__	0	6	0	0	0	0	0	0	0	0	0	0	0	0	0	0	27	2	0	79	2	0	0	0	0	0	0	0	0	0	0	0	0	0	0	0	0	3.45107	0	0	0	0	0	0	0	0	0	0
521277	k__Bacteria; p__Actinobacteria; c__Actinobacteria; o__Actinomycetales; f__Corynebacteriaceae; g__Corynebacterium; s__	0	0	0	0	0	0	0	0	0	0	0	0	0	0	0	0	0	0	0	28	0	0	0	0	0	0	2	0	0	0	0	0	0	0	0	0	0	0	0	0	0	0	0	0	0	0	0	0
977756	k__Bacteria; p__Actinobacteria; c__Actinobacteria; o__Actinomycetales; f__Corynebacteriaceae; g__Corynebacterium; s__	0	0	0	0	0	0	0	0	0	0	0	0	0	0	0	0	0	0	0	16	0	0	0	0	0	0	0	0	0	0	0	0	0	0	0	0	0	0	0	0	0	0	0	0	0	0	0	0
New.CleanUp.ReferenceOTU8405	k__Bacteria; p__Actinobacteria; c__Actinobacteria; o__Actinomycetales; f__Corynebacteriaceae; g__Corynebacterium; s__	0	3	0	0	0	0	2	0	0	0	0	0	2	0	0	0	0	0	0	0	0	6	7	0	4	0	0	0	0	0	2	0	0	0	0	0	0	1.72554	0	0	0	0	1.24756	0	0	0	0	0
1047041	k__Bacteria; p__Actinobacteria; c__Actinobacteria; o__Actinomycetales; f__Corynebacteriaceae; g__Corynebacterium; s__	0	0	0	0	0	0	0	3	2	0	0	0	0	0	0	0	0	2	29	8	0	5	4	3	0	11	0	0	0	0	11	0	0	0	0	0	0	0	0	0	0	0	0	1.01777	0.546051	0	0	0
4319192	k__Bacteria; p__Actinobacteria; c__Actinobacteria; o__Actinomycetales; f__Corynebacteriaceae; g__Corynebacterium; s__	0	0	0	0	0	0	0	0	0	0	0	0	0	2	0	0	10	2	0	28	0	0	0	0	0	0	2	0	0	2	0	0	0	0	0	0	0	0	0	0	0	0	0	0	0	0	0	0
439036	k__Bacteria; p__Actinobacteria; c__Actinobacteria; o__Actinomycetales; f__Corynebacteriaceae; g__Corynebacterium; s__	0	0	0	0	0	0	0	0	0	0	0	0	0	0	0	0	0	0	0	0	0	5	2	0	0	0	0	0	0	0	0	0	0	0	0	0	0	0	0	0	0	0	0	0	0	0	0	0
300811	k__Bacteria; p__Actinobacteria; c__Actinobacteria; o__Actinomycetales; f__Corynebacteriaceae; g__Corynebacterium; s__	0	0	0	0	0	0	2	0	3	0	0	3	0	0	0	0	0	0	0	8	0	0	0	0	0	0	2	0	0	0	0	2	3	0	0	0	0	0	0	0	0	0	1.24756	0	0.819076	0	0	3.22548
4390919	k__Bacteria; p__Actinobacteria; c__Actinobacteria; o__Actinomycetales; f__Corynebacteriaceae; g__Corynebacterium; s__	0	0	0	0	0	0	0	0	0	0	0	0	0	0	0	0	4	0	0	13	0	0	0	0	0	0	0	0	0	0	0	0	0	0	0	0	0	0	0	0	0	0	0	0	0	0	0	0
1040713	k__Bacteria; p__Actinobacteria; c__Actinobacteria; o__Actinomycetales; f__Corynebacteriaceae; g__Corynebacterium; s__	6	4	0	24	0	0	108	8	5	18	2	8	6	0	0	21	2	3	114	6	8	50	0	11	11	0	3	37	0	0	112	3	0	26	0	3	6.3449	2.30071	0	22.9102	0	0	67.3685	2.71405	1.36513	25.6688	4.62422	8.60129
505626	k__Bacteria; p__Actinobacteria; c__Actinobacteria; o__Actinomycetales; f__Corynebacteriaceae; g__Corynebacterium; s__	0	0	0	0	0	0	3	0	0	4	0	0	0	0	0	3	0	0	5	0	2	9	0	4	0	8	0	0	0	0	0	0	0	0	0	0	0	0	0	0	0	0	1.87135	0	0	5.70418	0	0
1060029	k__Bacteria; p__Actinobacteria; c__Actinobacteria; o__Actinomycetales; f__Corynebacteriaceae; g__Corynebacterium; s__	0	0	0	0	0	0	0	0	0	0	0	0	0	0	0	0	2	0	4	9	3	0	0	2	2	0	0	0	0	0	0	5	0	0	0	0	0	0	0	0	0	0	0	0	0	0	0	0
518065	k__Bacteria; p__Actinobacteria; c__Actinobacteria; o__Actinomycetales; f__Corynebacteriaceae; g__Corynebacterium; s__	0	0	0	2	0	0	2	0	0	2	0	0	0	0	0	0	0	3	0	0	0	8	0	0	0	0	0	0	0	0	2	0	0	2	0	0	0	0	0	1.90918	0	0	1.24756	0	0	2.85209	0	0
650615	k__Bacteria; p__Actinobacteria; c__Actinobacteria; o__Actinomycetales; f__Corynebacteriaceae; g__Corynebacterium; s__	0	0	0	0	0	0	0	0	0	0	0	0	0	0	0	0	0	0	0	10	0	0	11	0	0	0	0	0	0	0	0	0	0	0	0	0	0	0	0	0	0	0	0	0	0	0	0	0
4330618	k__Bacteria; p__Actinobacteria; c__Actinobacteria; o__Actinomycetales; f__Corynebacteriaceae; g__Corynebacterium; s__	0	0	0	0	0	0	0	0	0	0	0	0	0	0	0	0	0	0	0	4	0	0	0	0	0	0	0	0	0	0	0	0	0	0	0	0	0	0	0	0	0	0	0	0	0	0	0	0
4441462	k__Bacteria; p__Actinobacteria; c__Actinobacteria; o__Actinomycetales; f__Corynebacteriaceae; g__Corynebacterium; s__	0	0	0	0	0	0	0	0	0	0	0	0	0	0	0	0	0	0	0	4	0	0	0	0	0	0	0	0	0	0	0	0	0	0	0	0	0	0	0	0	0	0	0	0	0	0	0	0
4422519	k__Bacteria; p__Actinobacteria; c__Actinobacteria; o__Actinomycetales; f__Corynebacteriaceae; g__Corynebacterium; s__	0	0	0	0	0	0	0	0	0	0	0	0	0	0	0	0	0	0	0	0	0	4	0	0	0	0	0	0	0	0	0	0	0	0	0	0	0	0	0	0	0	0	0	0	0	0	0	0
1096010	k__Bacteria; p__Actinobacteria; c__Actinobacteria; o__Actinomycetales; f__Corynebacteriaceae; g__Corynebacterium; s__	0	0	0	0	0	0	0	0	0	0	0	0	0	0	0	0	0	2	11	0	4	3	0	0	0	0	0	0	0	0	0	0	0	0	0	0	0	0	0	0	0	0	0	0	0	0	0	0
4346801	k__Bacteria; p__Actinobacteria; c__Actinobacteria; o__Actinomycetales; f__Corynebacteriaceae; g__Corynebacterium; s__	0	0	0	0	0	0	0	0	0	0	0	0	0	0	0	0	3	0	0	4	0	0	0	0	0	0	0	0	0	0	0	0	0	0	0	0	0	0	0	0	0	0	0	0	0	0	0	0
464797	k__Bacteria; p__Actinobacteria; c__Actinobacteria; o__Actinomycetales; f__Corynebacteriaceae; g__Corynebacterium; s__	0	2	0	0	0	0	0	0	0	0	0	0	0	0	0	0	0	0	2	2	0	0	0	0	0	0	0	0	0	0	0	0	0	0	0	0	0	1.15036	0	0	0	0	0	0	0	0	0	0
467198	k__Bacteria; p__Actinobacteria; c__Actinobacteria; o__Actinomycetales; f__Corynebacteriaceae; g__Corynebacterium; s__	0	0	0	0	0	0	0	0	0	0	0	0	0	0	0	3	0	0	0	0	0	0	0	0	0	0	0	0	0	0	0	0	0	0	0	0	0	0	0	0	0	0	0	0	0	0	0	0
New.CleanUp.ReferenceOTU6743	k__Bacteria; p__Actinobacteria; c__Actinobacteria; o__Actinomycetales; f__Corynebacteriaceae; g__Corynebacterium; s__	4	0	0	0	0	0	2	2	0	0	0	0	9	0	0	0	0	0	2	0	0	0	7	0	0	2	0	2	0	0	0	2	2	0	0	0	4.22993	0	0	0	0	0	1.24756	0.678512	0	0	0	0
New.CleanUp.ReferenceOTU14252	k__Bacteria; p__Actinobacteria; c__Actinobacteria; o__Actinomycetales; f__Corynebacteriaceae; g__Corynebacterium; s__	0	0	0	0	0	0	0	0	0	0	0	0	0	0	0	0	0	0	0	0	0	0	2	0	0	0	0	0	0	0	0	0	0	0	0	0	0	0	0	0	0	0	0	0	0	0	0	0
534507	k__Bacteria; p__Actinobacteria; c__Actinobacteria; o__Actinomycetales; f__Corynebacteriaceae; g__Corynebacterium; s__	0	0	0	0	0	0	0	0	0	0	0	0	0	0	0	0	0	0	0	2	0	0	0	0	0	0	0	0	0	0	0	0	0	0	0	0	0	0	0	0	0	0	0	0	0	0	0	0
4309380	k__Bacteria; p__Actinobacteria; c__Actinobacteria; o__Actinomycetales; f__Corynebacteriaceae; g__Corynebacterium; s__	0	0	0	0	0	0	0	0	0	0	0	0	0	0	0	0	0	0	0	2	0	0	0	0	0	0	0	0	0	0	0	0	0	0	0	0	0	0	0	0	0	0	0	0	0	0	0	0
410908	k__Bacteria; p__Actinobacteria; c__Actinobacteria; o__Actinomycetales; f__Corynebacteriaceae; g__Corynebacterium; s__	9	0	0	5	0	0	44	7	0	16	0	5	5	0	0	12	0	0	30	0	0	62	0	0	6	0	5	16	0	2	69	0	0	11	0	0	9.51735	0	0	4.77296	0	0	27.4464	2.37479	0	22.8167	0	5.37581
1068572	k__Bacteria; p__Actinobacteria; c__Actinobacteria; o__Actinomycetales; f__Corynebacteriaceae; g__Corynebacterium; s__	0	0	0	0	0	0	0	0	0	0	0	0	0	0	0	0	0	0	0	0	0	2	0	0	0	0	0	0	0	0	0	0	0	0	0	0	0	0	0	0	0	0	0	0	0	0	0	0
858026	k__Bacteria; p__Actinobacteria; c__Actinobacteria; o__Actinomycetales; f__Corynebacteriaceae; g__Corynebacterium; s__	0	0	0	0	0	0	0	0	0	0	0	0	0	0	0	0	0	0	3	0	0	0	0	0	0	0	0	0	0	0	0	0	0	0	0	0	0	0	0	0	0	0	0	0	0	0	0	0
New.CleanUp.ReferenceOTU3732	k__Bacteria; p__Actinobacteria; c__Actinobacteria; o__Actinomycetales; f__Corynebacteriaceae; g__Corynebacterium; s__	0	3	2	0	0	0	2	12	0	0	4	14	4	0	0	0	2	0	0	0	0	0	3	0	0	0	0	0	0	2	2	0	2	0	2	0	0	1.72554	0.853238	0	0	0	1.24756	4.07107	0	0	9.24843	15.0523
974249	k__Bacteria; p__Actinobacteria; c__Actinobacteria; o__Actinomycetales; f__Corynebacteriaceae; g__Corynebacterium; s__	0	0	0	0	0	0	0	0	0	0	0	0	0	0	0	0	0	0	3	0	0	2	0	0	0	0	0	0	0	0	0	0	0	0	0	0	0	0	0	0	0	0	0	0	0	0	0	0
New.CleanUp.ReferenceOTU8291	k__Bacteria; p__Actinobacteria; c__Actinobacteria; o__Actinomycetales; f__Corynebacteriaceae; g__Corynebacterium; s__	0	0	0	2	0	0	2	0	0	0	0	0	0	0	0	0	0	0	2	0	0	2	0	0	0	0	4	0	0	3	0	0	3	0	0	0	0	0	0	1.90918	0	0	1.24756	0	0	0	0	0
393051	k__Bacteria; p__Actinobacteria; c__Actinobacteria; o__Actinomycetales; f__Corynebacteriaceae; g__Corynebacterium; s__	0	0	0	0	0	0	2	0	0	2	0	0	0	0	0	2	0	0	2	0	0	4	0	0	0	0	0	0	0	0	0	0	0	0	0	0	0	0	0	0	0	0	1.24756	0	0	2.85209	0	0
544480	k__Bacteria; p__Actinobacteria; c__Actinobacteria; o__Actinomycetales; f__Corynebacteriaceae; g__Corynebacterium; s__	0	0	0	0	0	0	4	0	0	0	0	0	0	0	0	0	0	0	2	0	0	0	0	0	0	0	0	0	0	0	5	0	0	0	0	0	0	0	0	0	0	0	2.49513	0	0	0	0	0
359689	k__Bacteria; p__Actinobacteria; c__Actinobacteria; o__Actinomycetales; f__Corynebacteriaceae; g__Corynebacterium; s__	0	0	0	2	0	0	5	0	0	3	0	0	0	0	0	0	0	0	2	0	0	0	0	0	0	0	0	0	0	0	0	0	4	7	0	0	0	0	0	1.90918	0	0	3.11891	0	0	4.27813	0	0
552026	k__Bacteria; p__Actinobacteria; c__Actinobacteria; o__Actinomycetales; f__Corynebacteriaceae; g__Corynebacterium; s__	0	0	0	0	0	0	3	0	0	2	0	0	0	2	0	2	0	0	7	0	0	0	0	4	0	0	0	0	0	0	0	0	0	2	0	0	0	0	0	0	0	0	1.87135	0	0	2.85209	0	0
1011712	k__Bacteria; p__Actinobacteria; c__Actinobacteria; o__Actinomycetales; f__Corynebacteriaceae; g__Corynebacterium; s__	0	0	0	0	0	0	0	0	0	0	0	0	0	0	0	0	0	0	0	0	0	0	0	0	0	0	0	0	0	0	2	0	0	0	0	0	0	0	0	0	0	0	0	0	0	0	0	0
557799	k__Bacteria; p__Actinobacteria; c__Actinobacteria; o__Actinomycetales; f__Corynebacteriaceae; g__Corynebacterium; s__	0	0	0	0	0	0	0	0	0	0	0	0	0	0	0	0	0	0	0	0	0	0	0	0	0	2	0	0	0	0	0	0	0	0	0	0	0	0	0	0	0	0	0	0	0	0	0	0
361600	k__Bacteria; p__Actinobacteria; c__Actinobacteria; o__Actinomycetales; f__Corynebacteriaceae; g__Corynebacterium; s__	0	0	0	0	0	0	0	0	0	0	0	0	0	0	0	0	0	0	0	0	0	0	0	0	0	0	0	0	0	0	0	3	0	0	0	0	0	0	0	0	0	0	0	0	0	0	0	0
984831	k__Bacteria; p__Actinobacteria; c__Actinobacteria; o__Actinomycetales; f__Corynebacteriaceae; g__Corynebacterium; s__	0	0	8	0	0	0	0	0	0	0	0	0	0	0	0	0	0	0	0	0	0	0	0	0	0	0	0	0	0	0	0	0	0	0	0	0	0	0	3.41295	0	0	0	0	0	0	0	0	0
446403	k__Bacteria; p__Actinobacteria; c__Actinobacteria; o__Actinomycetales; f__Corynebacteriaceae; g__Corynebacterium; s__	0	0	0	0	0	0	0	0	0	0	0	4	0	0	0	0	0	0	0	0	0	0	0	0	0	0	4	0	0	4	0	0	0	0	0	0	0	0	0	0	0	0	0	0	0	0	0	4.30065
503174	k__Bacteria; p__Actinobacteria; c__Actinobacteria; o__Actinomycetales; f__Corynebacteriaceae; g__Corynebacterium; s__	0	0	0	0	0	0	3	0	0	0	0	0	0	0	0	0	0	0	0	0	0	0	0	0	0	0	0	0	0	0	0	0	0	0	0	0	0	0	0	0	0	0	1.87135	0	0	0	0	0
112329	k__Bacteria; p__Actinobacteria; c__Actinobacteria; o__Actinomycetales; f__Corynebacteriaceae; g__Corynebacterium; s__bovis	0	0	0	0	0	0	0	0	0	0	0	0	0	0	0	0	0	0	0	0	0	2	0	0	0	0	0	0	0	0	0	0	0	0	0	0	0	0	0	0	0	0	0	0	0	0	0	0
743755	k__Bacteria; p__Actinobacteria; c__Actinobacteria; o__Actinomycetales; f__Corynebacteriaceae; g__Corynebacterium; s__durum	5	37	9	3	0	0	19	0	4	13	0	2	0	2	0	2	7	8	64	32	23	79	0	0	3	5	9	9	0	0	23	8	0	19	0	0	5.28742	21.2816	3.83957	2.86378	0	0	11.8519	0	1.0921	18.5386	0	2.15032
New.CleanUp.ReferenceOTU19705	k__Bacteria; p__Actinobacteria; c__Actinobacteria; o__Actinomycetales; f__Corynebacteriaceae; g__Corynebacterium; s__durum	0	0	0	0	0	0	0	0	0	0	0	0	0	0	0	0	0	0	0	0	0	0	0	0	0	0	0	0	0	0	3	0	0	0	0	0	0	0	0	0	0	0	0	0	0	0	0	0
522984	k__Bacteria; p__Actinobacteria; c__Actinobacteria; o__Actinomycetales; f__Corynebacteriaceae; g__Corynebacterium; s__variabile	0	0	0	0	0	0	0	0	0	0	2	0	0	0	0	0	0	4	8	3	9	2	31	0	0	0	3	0	0	0	0	0	0	2	0	0	0	0	0	0	0	0	0	0	0	0	4.62422	0
519902	k__Bacteria; p__Actinobacteria; c__Actinobacteria; o__Actinomycetales; f__Dermabacteraceae; g__Brachybacterium; s__	0	0	0	0	0	0	0	0	0	0	0	0	0	0	0	0	0	0	0	0	0	0	0	0	0	0	0	0	0	3	0	0	0	0	0	0	0	0	0	0	0	0	0	0	0	0	0	0
882018	k__Bacteria; p__Actinobacteria; c__Actinobacteria; o__Actinomycetales; f__Dermabacteraceae; g__Brachybacterium; s__conglomeratum	0	3	0	4	0	0	0	0	0	0	3	0	0	4	0	2	2	3	3	0	0	0	13	2	0	21	6	0	0	2	0	0	0	0	0	0	0	1.72554	0	3.81837	0	0	0	0	0	0	6.93633	0
109591	k__Bacteria; p__Actinobacteria; c__Actinobacteria; o__Actinomycetales; f__Dermabacteraceae; g__Dermabacter; s__	0	0	0	0	0	0	0	0	0	0	0	2	0	0	0	0	0	0	0	0	0	0	0	0	0	0	0	0	0	0	0	0	0	0	0	0	0	0	0	0	0	0	0	0	0	0	0	2.15032
384657	k__Bacteria; p__Actinobacteria; c__Actinobacteria; o__Actinomycetales; f__Dermacoccaceae; g__Dermacoccus; s__	0	0	0	0	3	0	0	0	0	0	0	0	0	0	0	0	0	0	0	0	0	0	8	0	0	4	0	0	0	5	2	0	0	0	3	0	0	0	0	0	5.26979	0	0	0	0	0	0	0
369064	k__Bacteria; p__Actinobacteria; c__Actinobacteria; o__Actinomycetales; f__Dermacoccaceae; g__Dermacoccus; s__	0	0	0	0	0	0	0	0	0	0	0	0	0	0	0	0	0	0	0	6	0	0	0	0	0	0	0	0	0	0	0	0	4	0	0	0	0	0	0	0	0	0	0	0	0	0	0	0
781371	k__Bacteria; p__Actinobacteria; c__Actinobacteria; o__Actinomycetales; f__Dietziaceae	0	0	0	0	0	0	0	0	0	0	0	0	0	0	0	0	0	0	0	0	0	0	0	0	0	0	3	0	0	0	0	5	0	0	0	0	0	0	0	0	0	0	0	0	0	0	0	0
553623	k__Bacteria; p__Actinobacteria; c__Actinobacteria; o__Actinomycetales; f__Dietziaceae; g__Dietzia; s__	0	0	0	0	0	0	0	0	0	0	0	0	0	0	0	0	0	3	3	0	6	0	0	0	0	0	0	0	0	0	0	0	0	0	0	0	0	0	0	0	0	0	0	0	0	0	0	0
539735	k__Bacteria; p__Actinobacteria; c__Actinobacteria; o__Actinomycetales; f__Dietziaceae; g__Dietzia; s__	0	0	0	0	0	0	0	0	0	0	0	0	0	0	0	0	0	0	5	2	0	0	0	0	0	0	0	0	0	0	0	0	0	0	0	0	0	0	0	0	0	0	0	0	0	0	0	0
357131	k__Bacteria; p__Actinobacteria; c__Actinobacteria; o__Actinomycetales; f__Dietziaceae; g__Dietzia; s__	0	0	0	0	0	0	0	0	0	0	0	0	2	0	0	0	0	0	0	0	0	0	0	0	0	0	0	0	0	0	0	0	0	0	0	0	0	0	0	0	0	0	0	0	0	0	0	0
New.CleanUp.ReferenceOTU19799	k__Bacteria; p__Actinobacteria; c__Actinobacteria; o__Actinomycetales; f__Frankiaceae	0	0	0	0	0	0	0	0	0	0	0	0	0	0	0	0	0	0	0	0	0	0	0	0	0	0	0	0	0	0	41	0	0	0	0	0	0	0	0	0	0	0	0	0	0	0	0	0
New.CleanUp.ReferenceOTU16546	k__Bacteria; p__Actinobacteria; c__Actinobacteria; o__Actinomycetales; f__Frankiaceae	0	0	0	0	0	0	0	0	0	0	0	0	0	0	0	0	0	0	0	0	0	0	0	0	0	0	0	0	0	0	0	20	6	0	0	0	0	0	0	0	0	0	0	0	0	0	0	0
New.CleanUp.ReferenceOTU814	k__Bacteria; p__Actinobacteria; c__Actinobacteria; o__Actinomycetales; f__Frankiaceae; g__; s__	0	49	0	0	3	0	2	0	6	0	0	2	8	2	0	3	2	0	0	7	267	5	0	0	0	2	0	0	0	0	2	0	0	0	0	2	0	28.1838	0	0	5.26979	0	1.24756	0	1.63815	0	0	2.15032
New.CleanUp.ReferenceOTU13	k__Bacteria; p__Actinobacteria; c__Actinobacteria; o__Actinomycetales; f__Frankiaceae; g__; s__	2	0	2	0	0	0	0	0	0	2	0	601	0	0	0	0	0	0	2	4	3	0	4	0	7	2	0	0	2	0	0	2	0	0	0	0	2.11497	0	0.853238	0	0	0	0	0	0	2.85209	0	646.172
New.CleanUp.ReferenceOTU10395	k__Bacteria; p__Actinobacteria; c__Actinobacteria; o__Actinomycetales; f__Frankiaceae; g__; s__	0	0	0	0	0	0	0	0	0	0	0	0	0	0	0	0	0	0	0	0	0	0	5	0	0	11	5	0	0	2	0	0	0	0	0	0	0	0	0	0	0	0	0	0	0	0	0	0
New.CleanUp.ReferenceOTU5258	k__Bacteria; p__Actinobacteria; c__Actinobacteria; o__Actinomycetales; f__Frankiaceae; g__; s__	0	0	7	4	0	0	2	2	3	2	0	0	0	0	0	0	0	0	0	0	0	5	0	0	0	9	6	0	2	3	2	2	0	3	0	15	0	0	2.98633	3.81837	0	0	1.24756	0.678512	0.819076	2.85209	0	0
New.CleanUp.ReferenceOTU2127	k__Bacteria; p__Actinobacteria; c__Actinobacteria; o__Actinomycetales; f__Frankiaceae; g__; s__	2	0	2	0	3	2	0	0	0	0	0	6	14	4	0	0	3	0	0	0	0	3	0	0	0	4	2	0	2	3	0	6	7	3	0	2	2.11497	0	0.853238	0	5.26979	2.20773	0	0	0	0	0	6.45097
241899	k__Bacteria; p__Actinobacteria; c__Actinobacteria; o__Actinomycetales; f__Frankiaceae; g__; s__	2	0	0	3	0	0	0	2	2	0	0	0	0	0	0	0	0	0	0	0	0	3	0	0	0	3	4	2	4	6	5	3	6	0	0	2	2.11497	0	0	2.86378	0	0	0	0.678512	0.546051	0	0	0
New.CleanUp.ReferenceOTU2572	k__Bacteria; p__Actinobacteria; c__Actinobacteria; o__Actinomycetales; f__Frankiaceae; g__; s__	0	0	0	6	14	0	2	0	3	0	0	0	0	0	0	3	0	0	0	0	0	0	0	0	0	6	0	2	2	26	5	5	9	0	2	2	0	0	0	5.72755	24.5923	0	1.24756	0	0.819076	0	0	0
New.CleanUp.ReferenceOTU1915	k__Bacteria; p__Actinobacteria; c__Actinobacteria; o__Actinomycetales; f__Frankiaceae; g__; s__	4	2	2	3	3	0	3	0	0	0	0	0	0	2	0	0	4	0	0	0	0	6	0	0	0	0	0	0	3	0	6	0	0	3	0	6	4.22993	1.15036	0.853238	2.86378	5.26979	0	1.87135	0	0	0	0	0
New.CleanUp.ReferenceOTU13869	k__Bacteria; p__Actinobacteria; c__Actinobacteria; o__Actinomycetales; f__Frankiaceae; g__; s__	0	0	0	0	0	0	0	0	0	0	0	0	0	0	0	0	0	0	0	0	0	0	2	0	0	0	0	0	0	0	0	0	0	2	0	0	0	0	0	0	0	0	0	0	0	0	0	0
New.CleanUp.ReferenceOTU9390	k__Bacteria; p__Actinobacteria; c__Actinobacteria; o__Actinomycetales; f__Frankiaceae; g__; s__	0	0	0	0	0	0	4	3	0	0	0	0	0	0	0	0	0	0	0	0	0	0	2	0	0	3	5	0	2	2	0	0	0	0	41	0	0	0	0	0	0	0	2.49513	1.01777	0	0	0	0
New.CleanUp.ReferenceOTU1881	k__Bacteria; p__Actinobacteria; c__Actinobacteria; o__Actinomycetales; f__Frankiaceae; g__; s__	2	0	0	0	0	0	0	2	3	0	0	12	0	0	0	0	0	0	0	0	2	2	0	0	6	2	0	6	0	0	5	0	2	0	0	0	2.11497	0	0	0	0	0	0	0.678512	0.819076	0	0	12.9019
907246	k__Bacteria; p__Actinobacteria; c__Actinobacteria; o__Actinomycetales; f__Frankiaceae; g__; s__	0	0	0	0	0	0	3	0	2	0	0	0	0	0	0	0	0	0	2	0	0	0	0	0	4	2	6	2	3	8	8	16	12	4	2	4	0	0	0	0	0	0	1.87135	0	0.546051	0	0	0
240553	k__Bacteria; p__Actinobacteria; c__Actinobacteria; o__Actinomycetales; f__Frankiaceae; g__; s__	49	254	191	230	65	225	171	319	846	78	30	66	49	2	0	43	3	5	129	6	0	36	0	5	567	1259	834	324	1569	1939	1495	3927	1677	812	373	459	51.8167	146.095	81.4842	219.556	114.179	248.37	106.667	108.223	230.979	111.231	69.3633	70.9607
New.CleanUp.ReferenceOTU3282	k__Bacteria; p__Actinobacteria; c__Actinobacteria; o__Actinomycetales; f__Frankiaceae; g__; s__	0	0	0	11	0	9	2	0	0	0	0	2	0	5	0	3	6	0	6	0	2	0	2	5	0	0	0	10	2	2	15	23	0	2	3	0	0	0	0	10.5005	0	9.93479	1.24756	0	0	0	0	2.15032
259094	k__Bacteria; p__Actinobacteria; c__Actinobacteria; o__Actinomycetales; f__Frankiaceae; g__; s__	7	28	32	43	3	9	7	62	42	0	0	2	15	0	0	0	10	0	0	12	2	3	0	3	91	373	296	24	122	243	70	214	112	37	11	36	7.40238	16.105	13.6518	41.0474	5.26979	9.93479	4.36648	21.0339	11.4671	0	0	2.15032
224494	k__Bacteria; p__Actinobacteria; c__Actinobacteria; o__Actinomycetales; f__Frankiaceae; g__; s__	2	0	2	4	0	3	2	4	13	0	0	3	0	0	0	0	0	0	0	0	0	0	0	0	19	31	14	13	13	21	24	27	13	10	2	2	2.11497	0	0.853238	3.81837	0	3.3116	1.24756	1.35702	3.54933	0	0	3.22548
New.CleanUp.ReferenceOTU6595	k__Bacteria; p__Actinobacteria; c__Actinobacteria; o__Actinomycetales; f__Frankiaceae; g__; s__	0	0	3	0	0	0	0	0	3	2	0	0	0	0	0	0	0	0	0	0	0	0	0	0	0	4	3	31	3	0	0	0	3	3	0	0	0	0	1.27986	0	0	0	0	0	0.819076	2.85209	0	0
New.CleanUp.ReferenceOTU10005	k__Bacteria; p__Actinobacteria; c__Actinobacteria; o__Actinomycetales; f__Frankiaceae; g__; s__	0	0	0	0	0	0	0	0	0	0	0	0	0	0	0	0	0	0	0	0	0	0	0	0	2	2	0	38	0	2	2	0	0	0	0	0	0	0	0	0	0	0	0	0	0	0	0	0
New.CleanUp.ReferenceOTU10309	k__Bacteria; p__Actinobacteria; c__Actinobacteria; o__Actinomycetales; f__Frankiaceae; g__; s__	0	0	0	0	0	0	9	0	0	0	0	0	0	0	0	0	0	0	0	0	0	0	0	0	0	3	3	2	0	0	8	4	3	0	0	0	0	0	0	0	0	0	5.61404	0	0	0	0	0
865748	k__Bacteria; p__Actinobacteria; c__Actinobacteria; o__Actinomycetales; f__Frankiaceae; g__; s__	0	0	0	0	0	0	0	0	0	0	0	0	0	0	0	0	0	0	0	0	0	0	0	0	4	18	13	0	2	4	2	5	0	0	0	2	0	0	0	0	0	0	0	0	0	0	0	0
New.CleanUp.ReferenceOTU16154	k__Bacteria; p__Actinobacteria; c__Actinobacteria; o__Actinomycetales; f__Frankiaceae; g__; s__	0	0	0	0	0	0	0	0	0	0	0	0	0	0	0	0	0	0	0	0	0	0	0	0	0	0	0	0	0	0	0	2	0	0	0	0	0	0	0	0	0	0	0	0	0	0	0	0
New.CleanUp.ReferenceOTU10898	k__Bacteria; p__Actinobacteria; c__Actinobacteria; o__Actinomycetales; f__Frankiaceae; g__; s__	0	2	0	0	0	0	0	0	0	0	0	0	0	0	0	0	0	0	0	0	0	0	0	0	0	0	0	3	0	4	3	3	0	2	0	0	0	1.15036	0	0	0	0	0	0	0	0	0	0
New.CleanUp.ReferenceOTU14399	k__Bacteria; p__Actinobacteria; c__Actinobacteria; o__Actinomycetales; f__Frankiaceae; g__; s__	0	0	0	0	0	0	0	0	0	0	0	0	0	0	0	0	0	0	0	0	0	0	0	0	0	0	0	0	0	0	5	3	9	0	0	0	0	0	0	0	0	0	0	0	0	0	0	0
New.CleanUp.ReferenceOTU15377	k__Bacteria; p__Actinobacteria; c__Actinobacteria; o__Actinomycetales; f__Frankiaceae; g__; s__	0	0	0	0	0	0	0	0	0	0	0	0	0	0	0	0	0	0	0	0	0	0	0	0	0	0	0	0	0	0	0	0	0	2	0	0	0	0	0	0	0	0	0	0	0	0	0	0
104310	k__Bacteria; p__Actinobacteria; c__Actinobacteria; o__Actinomycetales; f__Frankiaceae; g__; s__	0	0	0	0	0	0	0	0	0	0	0	0	0	0	0	0	0	0	0	0	0	0	0	0	0	0	0	0	0	0	0	0	3	0	0	0	0	0	0	0	0	0	0	0	0	0	0	0
New.CleanUp.ReferenceOTU15633	k__Bacteria; p__Actinobacteria; c__Actinobacteria; o__Actinomycetales; f__Frankiaceae; g__; s__	0	0	0	0	0	0	0	0	0	0	0	0	0	0	0	0	0	0	0	0	0	0	0	0	0	0	0	0	0	0	0	0	3	0	0	0	0	0	0	0	0	0	0	0	0	0	0	0
New.CleanUp.ReferenceOTU19054	k__Bacteria; p__Actinobacteria; c__Actinobacteria; o__Actinomycetales; f__Frankiaceae; g__; s__	0	0	0	0	0	0	0	0	0	0	0	0	0	0	0	0	0	0	0	0	0	0	0	0	0	0	0	0	0	0	0	4	0	0	0	0	0	0	0	0	0	0	0	0	0	0	0	0
New.CleanUp.ReferenceOTU15606	k__Bacteria; p__Actinobacteria; c__Actinobacteria; o__Actinomycetales; f__Frankiaceae; g__; s__	0	0	0	0	0	0	0	0	0	0	0	0	0	0	0	0	0	0	0	0	0	0	0	0	0	0	0	0	0	0	0	2	2	0	0	0	0	0	0	0	0	0	0	0	0	0	0	0
New.CleanUp.ReferenceOTU18776	k__Bacteria; p__Actinobacteria; c__Actinobacteria; o__Actinomycetales; f__Frankiaceae; g__; s__	0	0	0	0	0	0	0	0	0	0	0	0	0	0	0	0	0	0	0	0	0	0	0	0	0	0	0	0	0	0	3	2	0	0	0	0	0	0	0	0	0	0	0	0	0	0	0	0
New.CleanUp.ReferenceOTU20871	k__Bacteria; p__Actinobacteria; c__Actinobacteria; o__Actinomycetales; f__Frankiaceae; g__; s__	0	0	0	0	0	0	0	0	0	0	0	0	0	0	0	0	0	0	0	0	0	0	0	0	0	0	0	0	0	0	6	0	0	0	0	0	0	0	0	0	0	0	0	0	0	0	0	0
73544	k__Bacteria; p__Actinobacteria; c__Actinobacteria; o__Actinomycetales; f__Frankiaceae; g__; s__	0	0	0	0	0	0	0	0	0	0	0	0	0	0	0	0	0	0	0	0	0	0	0	0	0	0	0	0	0	2	3	0	0	0	0	0	0	0	0	0	0	0	0	0	0	0	0	0
New.CleanUp.ReferenceOTU18223	k__Bacteria; p__Actinobacteria; c__Actinobacteria; o__Actinomycetales; f__Frankiaceae; g__; s__	0	0	0	0	0	0	0	0	0	0	0	0	0	0	0	0	0	0	0	0	0	0	0	0	0	0	0	0	0	0	5	2	2	0	0	0	0	0	0	0	0	0	0	0	0	0	0	0
New.CleanUp.ReferenceOTU19077	k__Bacteria; p__Actinobacteria; c__Actinobacteria; o__Actinomycetales; f__Frankiaceae; g__; s__	0	0	0	0	0	0	0	0	0	0	0	0	0	0	0	0	0	0	0	0	0	0	0	0	0	0	0	0	0	0	4	6	0	0	0	0	0	0	0	0	0	0	0	0	0	0	0	0
New.CleanUp.ReferenceOTU18056	k__Bacteria; p__Actinobacteria; c__Actinobacteria; o__Actinomycetales; f__Frankiaceae; g__; s__	0	0	0	0	0	0	0	0	0	0	0	0	0	0	0	0	0	0	0	0	0	0	0	0	0	0	0	0	0	0	3	6	3	0	0	0	0	0	0	0	0	0	0	0	0	0	0	0
New.CleanUp.ReferenceOTU11593	k__Bacteria; p__Actinobacteria; c__Actinobacteria; o__Actinomycetales; f__Frankiaceae; g__; s__	0	0	0	0	0	0	0	0	0	0	0	0	0	0	0	0	0	0	0	0	0	0	0	0	0	2	0	3	0	8	3	0	2	0	0	0	0	0	0	0	0	0	0	0	0	0	0	0
New.CleanUp.ReferenceOTU12707	k__Bacteria; p__Actinobacteria; c__Actinobacteria; o__Actinomycetales; f__Frankiaceae; g__; s__	0	0	0	0	0	0	0	0	0	0	0	0	0	0	0	0	0	0	0	0	0	0	0	0	0	0	0	0	3	0	3	0	2	0	0	0	0	0	0	0	0	0	0	0	0	0	0	0
New.CleanUp.ReferenceOTU17359	k__Bacteria; p__Actinobacteria; c__Actinobacteria; o__Actinomycetales; f__Frankiaceae; g__; s__	0	0	0	0	0	0	0	0	0	0	0	0	0	0	0	0	0	0	0	0	0	0	0	0	0	0	0	0	0	0	3	2	2	2	0	0	0	0	0	0	0	0	0	0	0	0	0	0
New.CleanUp.ReferenceOTU14669	k__Bacteria; p__Actinobacteria; c__Actinobacteria; o__Actinomycetales; f__Frankiaceae; g__; s__	0	0	0	0	0	0	0	0	0	0	0	0	0	0	0	0	0	0	0	0	0	0	0	0	0	0	0	0	0	0	0	0	4	4	0	0	0	0	0	0	0	0	0	0	0	0	0	0
New.CleanUp.ReferenceOTU16100	k__Bacteria; p__Actinobacteria; c__Actinobacteria; o__Actinomycetales; f__Frankiaceae; g__; s__	0	0	0	0	0	0	0	0	0	0	0	0	0	0	0	0	0	0	0	0	0	0	0	0	0	0	0	0	0	0	19	0	0	3	0	0	0	0	0	0	0	0	0	0	0	0	0	0
New.CleanUp.ReferenceOTU11777	k__Bacteria; p__Actinobacteria; c__Actinobacteria; o__Actinomycetales; f__Frankiaceae; g__; s__	0	0	0	0	0	0	0	0	0	0	0	0	0	0	0	0	0	0	0	0	0	0	0	0	0	3	0	0	6	3	0	0	3	0	0	0	0	0	0	0	0	0	0	0	0	0	0	0
New.CleanUp.ReferenceOTU18608	k__Bacteria; p__Actinobacteria; c__Actinobacteria; o__Actinomycetales; f__Frankiaceae; g__; s__	0	0	0	0	0	0	0	0	0	0	0	0	0	0	0	0	0	0	0	0	0	0	0	0	0	0	0	0	0	0	0	0	11	5	0	0	0	0	0	0	0	0	0	0	0	0	0	0
New.CleanUp.ReferenceOTU13955	k__Bacteria; p__Actinobacteria; c__Actinobacteria; o__Actinomycetales; f__Frankiaceae; g__; s__	0	0	0	0	0	0	0	0	0	0	0	0	0	0	0	0	0	0	0	0	0	0	0	0	0	0	0	0	0	0	2	2	0	10	0	0	0	0	0	0	0	0	0	0	0	0	0	0
223418	k__Bacteria; p__Actinobacteria; c__Actinobacteria; o__Actinomycetales; f__Geodermatophilaceae	0	0	0	0	0	0	0	0	0	0	0	0	0	0	0	0	0	0	2	0	0	0	0	0	0	0	0	0	0	0	0	0	0	0	0	0	0	0	0	0	0	0	0	0	0	0	0	0
New.CleanUp.ReferenceOTU803	k__Bacteria; p__Actinobacteria; c__Actinobacteria; o__Actinomycetales; f__Geodermatophilaceae; g__; s__	0	0	2	2	0	2	0	0	2	3	3	0	0	0	2	3	0	0	0	46074	0	0	0	0	2	4	0	2	2	0	38	2	0	3	0	0	0	0	0.853238	1.90918	0	2.20773	0	0	0.546051	4.27813	6.93633	0
New.CleanUp.ReferenceOTU4743	k__Bacteria; p__Actinobacteria; c__Actinobacteria; o__Actinomycetales; f__Geodermatophilaceae; g__; s__	0	2	0	0	0	0	0	0	0	2	0	0	4	0	0	0	0	0	0	0	0	197	2	0	58	3	2	2	0	2	3	0	6	2	0	3	0	1.15036	0	0	0	0	0	0	0	2.85209	0	0
New.CleanUp.ReferenceOTU3192	k__Bacteria; p__Actinobacteria; c__Actinobacteria; o__Actinomycetales; f__Geodermatophilaceae; g__; s__	8	0	2	0	0	0	2	0	0	0	5	20	4	0	0	0	0	0	119	2	3	0	0	0	2	3	3	7	0	0	15	0	0	0	2	2	8.45986	0	0.853238	0	0	0	1.24756	0	0	0	11.5605	21.5032
New.CleanUp.ReferenceOTU2544	k__Bacteria; p__Actinobacteria; c__Actinobacteria; o__Actinomycetales; f__Geodermatophilaceae; g__; s__	0	0	2	3	3	0	12	0	5	55	0	0	3	0	0	0	0	9	0	0	0	0	0	0	6	0	0	5	0	0	0	0	2	0	0	0	0	0	0.853238	2.86378	5.26979	0	7.48539	0	1.36513	78.4324	0	0
New.CleanUp.ReferenceOTU3543	k__Bacteria; p__Actinobacteria; c__Actinobacteria; o__Actinomycetales; f__Geodermatophilaceae; g__; s__	3	0	5	2	0	0	0	2	4	4	0	0	0	4	0	13	0	0	428	0	2	2	0	0	305	3	0	4	0	2	0	2	0	0	0	3	3.17245	0	2.13309	1.90918	0	0	0	0.678512	1.0921	5.70418	0	0
New.CleanUp.ReferenceOTU2006	k__Bacteria; p__Actinobacteria; c__Actinobacteria; o__Actinomycetales; f__Geodermatophilaceae; g__; s__	0	20	0	0	0	0	14	4	0	5	6	2	0	0	0	0	0	5	0	0	52	0	0	0	0	0	4	0	0	0	3	2	5	15	0	0	0	11.5036	0	0	0	0	8.73295	1.35702	0	7.13022	13.8727	2.15032
New.CleanUp.ReferenceOTU1024	k__Bacteria; p__Actinobacteria; c__Actinobacteria; o__Actinomycetales; f__Geodermatophilaceae; g__; s__	0	0	4	0	2	0	3	0	0	0	3	2	0	2	0	0	0	0	5	2	7	0	0	0	3	0	0	0	0	3	138	0	0	0	2	2	0	0	1.70648	0	3.51319	0	1.87135	0	0	0	6.93633	2.15032
New.CleanUp.ReferenceOTU5398	k__Bacteria; p__Actinobacteria; c__Actinobacteria; o__Actinomycetales; f__Geodermatophilaceae; g__; s__	4	0	0	16	0	0	0	0	0	23	0	0	0	0	0	4	0	0	24	5	0	0	0	0	0	7	0	0	0	4	2	0	0	0	0	2	4.22993	0	0	15.2735	0	0	0	0	0	32.799	0	0
New.CleanUp.ReferenceOTU2914	k__Bacteria; p__Actinobacteria; c__Actinobacteria; o__Actinomycetales; f__Geodermatophilaceae; g__; s__	2	0	0	0	0	3	2	0	2	11	2	2	0	0	0	6	0	5	0	10	0	0	0	0	3	0	0	7	3	2	0	0	0	0	0	40	2.11497	0	0	0	0	3.3116	1.24756	0	0.546051	15.6865	4.62422	2.15032
New.CleanUp.ReferenceOTU6895	k__Bacteria; p__Actinobacteria; c__Actinobacteria; o__Actinomycetales; f__Geodermatophilaceae; g__; s__	4	0	0	2	0	0	3	3	3	4	0	0	2	0	0	2	0	0	13	13	0	0	0	0	3	2	0	0	0	0	0	3	0	0	6	5	4.22993	0	0	1.90918	0	0	1.87135	1.01777	0.819076	5.70418	0	0
New.CleanUp.ReferenceOTU8225	k__Bacteria; p__Actinobacteria; c__Actinobacteria; o__Actinomycetales; f__Geodermatophilaceae; g__; s__	0	4	0	2	0	0	12	8	2	0	0	0	69	0	0	0	0	0	0	0	0	0	6	0	3	4	0	3	0	0	0	0	2	0	0	0	0	2.30071	0	1.90918	0	0	7.48539	2.71405	0.546051	0	0	0
New.CleanUp.ReferenceOTU1603	k__Bacteria; p__Actinobacteria; c__Actinobacteria; o__Actinomycetales; f__Geodermatophilaceae; g__; s__	0	2	0	2	0	0	0	0	2	0	40	2	10	0	0	2	0	13	0	0	5	0	0	0	0	5	4	0	0	2	0	0	5	3	0	2	0	1.15036	0	1.90918	0	0	0	0	0.546051	0	92.4843	2.15032
New.CleanUp.ReferenceOTU5237	k__Bacteria; p__Actinobacteria; c__Actinobacteria; o__Actinomycetales; f__Geodermatophilaceae; g__; s__	0	2	0	9	0	0	0	0	0	5	0	5	29	0	0	0	0	0	0	0	0	2	0	0	38	0	2	0	0	2	6	2	4	0	0	2	0	1.15036	0	8.59133	0	0	0	0	0	7.13022	0	5.37581
New.CleanUp.ReferenceOTU3238	k__Bacteria; p__Actinobacteria; c__Actinobacteria; o__Actinomycetales; f__Geodermatophilaceae; g__; s__	2	3	2	2	0	3	2	0	0	0	2	7	0	3	0	30	0	0	0	0	0	2	0	8	3	4	0	0	0	2	0	3	2	0	0	5	2.11497	1.72554	0.853238	1.90918	0	3.3116	1.24756	0	0	0	4.62422	7.52613
1110021	k__Bacteria; p__Actinobacteria; c__Actinobacteria; o__Actinomycetales; f__Geodermatophilaceae; g__; s__	0	0	0	0	0	0	0	0	0	0	0	0	0	0	0	0	0	0	0	0	4	0	0	0	0	0	0	0	0	0	0	0	0	0	0	0	0	0	0	0	0	0	0	0	0	0	0	0
New.CleanUp.ReferenceOTU6579	k__Bacteria; p__Actinobacteria; c__Actinobacteria; o__Actinomycetales; f__Geodermatophilaceae; g__; s__	0	0	0	33	0	0	0	8	4	2	0	0	11	0	0	0	0	0	0	0	0	0	0	0	0	2	0	0	0	5	0	0	3	30	0	0	0	0	0	31.5015	0	0	0	2.71405	1.0921	2.85209	0	0
966091	k__Bacteria; p__Actinobacteria; c__Actinobacteria; o__Actinomycetales; f__Geodermatophilaceae; g__; s__	0	0	3	0	0	2	0	6	0	0	0	0	0	0	4	0	0	0	2	0	0	2	0	0	0	3	9	0	4	0	6	8	6	2	0	0	0	0	1.27986	0	0	2.20773	0	2.03554	0	0	0	0
New.CleanUp.ReferenceOTU7087	k__Bacteria; p__Actinobacteria; c__Actinobacteria; o__Actinomycetales; f__Geodermatophilaceae; g__; s__	0	5	0	0	0	0	0	0	0	2	0	0	2	0	0	14	0	0	0	0	0	0	11	0	0	0	0	0	0	0	0	0	2	0	0	4	0	2.87589	0	0	0	0	0	0	0	2.85209	0	0
New.CleanUp.ReferenceOTU6080	k__Bacteria; p__Actinobacteria; c__Actinobacteria; o__Actinomycetales; f__Geodermatophilaceae; g__; s__	4	0	3	0	0	0	0	3	19	2	0	0	7	0	0	0	0	0	0	0	0	0	0	0	2	2	144	0	0	0	0	18	0	0	4	0	4.22993	0	1.27986	0	0	0	0	1.01777	5.18748	2.85209	0	0
New.CleanUp.ReferenceOTU6824	k__Bacteria; p__Actinobacteria; c__Actinobacteria; o__Actinomycetales; f__Geodermatophilaceae; g__; s__	0	0	0	3	0	0	0	0	0	2	0	0	2	0	0	0	0	0	0	10	0	0	2	0	3	0	3	2	0	3	15	0	0	7	5	0	0	0	0	2.86378	0	0	0	0	0	2.85209	0	0
New.CleanUp.ReferenceOTU13916	k__Bacteria; p__Actinobacteria; c__Actinobacteria; o__Actinomycetales; f__Geodermatophilaceae; g__; s__	0	0	0	0	0	0	0	0	0	0	0	0	0	0	0	0	0	0	0	0	0	0	3	0	0	0	0	0	0	0	0	0	0	5	0	0	0	0	0	0	0	0	0	0	0	0	0	0
New.CleanUp.ReferenceOTU5483	k__Bacteria; p__Actinobacteria; c__Actinobacteria; o__Actinomycetales; f__Geodermatophilaceae; g__; s__	0	0	3	3	0	0	0	0	0	0	0	14	0	0	0	2	0	0	0	5	0	0	0	0	0	0	51	2	0	2	0	0	0	0	3	0	0	0	1.27986	2.86378	0	0	0	0	0	0	0	15.0523
766214	k__Bacteria; p__Actinobacteria; c__Actinobacteria; o__Actinomycetales; f__Geodermatophilaceae; g__; s__	9	8	5	5	0	0	10	8	4	2	4	4	6	0	0	0	0	0	0	0	0	0	0	0	0	7	2	5	13	4	14	16	2	12	0	4	9.51735	4.60143	2.13309	4.77296	0	0	6.23782	2.71405	1.0921	2.85209	9.24843	4.30065
New.CleanUp.ReferenceOTU5224	k__Bacteria; p__Actinobacteria; c__Actinobacteria; o__Actinomycetales; f__Geodermatophilaceae; g__; s__	74	5	0	0	0	0	2	0	2	4	0	0	0	0	0	0	0	0	0	3	0	0	0	0	4	0	0	0	0	2	14	0	4	0	2	26	78.2537	2.87589	0	0	0	0	1.24756	0	0.546051	5.70418	0	0
New.CleanUp.ReferenceOTU3489	k__Bacteria; p__Actinobacteria; c__Actinobacteria; o__Actinomycetales; f__Geodermatophilaceae; g__; s__	2	0	0	2	0	11	2	7	51	0	0	3	0	0	0	0	6	0	6	0	2	3	0	0	0	26	35	0	2	5	2	6	2	51	3	3	2.11497	0	0	1.90918	0	12.1425	1.24756	2.37479	13.9243	0	0	3.22548
New.CleanUp.ReferenceOTU8359	k__Bacteria; p__Actinobacteria; c__Actinobacteria; o__Actinomycetales; f__Geodermatophilaceae; g__; s__	4	0	0	0	0	0	3	0	3	0	0	0	2	0	0	0	0	0	0	0	0	5	0	0	8	0	0	0	0	0	2	0	0	26	0	0	4.22993	0	0	0	0	0	1.87135	0	0.819076	0	0	0
New.CleanUp.ReferenceOTU9033	k__Bacteria; p__Actinobacteria; c__Actinobacteria; o__Actinomycetales; f__Geodermatophilaceae; g__; s__	0	0	0	0	0	0	0	8	0	0	0	0	0	0	0	0	0	0	5	0	0	0	0	0	3	0	0	3	0	2	2	0	7	0	0	0	0	0	0	0	0	0	0	2.71405	0	0	0	0
New.CleanUp.ReferenceOTU4201	k__Bacteria; p__Actinobacteria; c__Actinobacteria; o__Actinomycetales; f__Geodermatophilaceae; g__; s__	0	0	2	73	0	0	0	0	0	0	4	0	0	0	0	6	0	0	2	0	0	3	2	0	0	28	0	23	0	5	0	0	3	0	0	2	0	0	0.853238	69.6852	0	0	0	0	0	0	9.24843	0
New.CleanUp.ReferenceOTU3008	k__Bacteria; p__Actinobacteria; c__Actinobacteria; o__Actinomycetales; f__Geodermatophilaceae; g__; s__	2	0	5	0	0	5	4	0	2	9	20	12	2	0	0	0	0	0	0	0	0	0	0	2	0	0	0	0	0	16	4	0	227	0	0	0	2.11497	0	2.13309	0	0	5.51933	2.49513	0	0.546051	12.8344	46.2422	12.9019
New.CleanUp.ReferenceOTU15300	k__Bacteria; p__Actinobacteria; c__Actinobacteria; o__Actinomycetales; f__Geodermatophilaceae; g__; s__	0	0	0	0	0	0	0	0	0	0	0	0	0	0	0	0	0	0	0	0	0	0	2	0	0	0	0	0	0	0	0	0	3	0	0	0	0	0	0	0	0	0	0	0	0	0	0	0
New.CleanUp.ReferenceOTU11066	k__Bacteria; p__Actinobacteria; c__Actinobacteria; o__Actinomycetales; f__Geodermatophilaceae; g__; s__	0	0	0	0	0	0	0	0	0	0	0	0	0	0	0	0	0	0	0	0	0	0	2	0	0	0	0	0	0	0	3	2	0	0	0	0	0	0	0	0	0	0	0	0	0	0	0	0
New.CleanUp.ReferenceOTU3323	k__Bacteria; p__Actinobacteria; c__Actinobacteria; o__Actinomycetales; f__Geodermatophilaceae; g__; s__	0	0	6	0	0	0	0	0	0	0	0	0	0	0	0	0	0	0	0	0	0	0	2	0	0	0	3	0	19	0	0	0	0	0	2	0	0	0	2.55971	0	0	0	0	0	0	0	0	0
New.CleanUp.ReferenceOTU4592	k__Bacteria; p__Actinobacteria; c__Actinobacteria; o__Actinomycetales; f__Geodermatophilaceae; g__; s__	0	2	0	4	0	0	0	76	0	2	0	3	4	0	0	0	0	0	0	0	0	0	3	0	0	0	6	0	0	0	7	7	2	0	2	0	0	1.15036	0	3.81837	0	0	0	25.7835	0	2.85209	0	3.22548
New.CleanUp.ReferenceOTU7775	k__Bacteria; p__Actinobacteria; c__Actinobacteria; o__Actinomycetales; f__Geodermatophilaceae; g__; s__	0	0	0	0	0	0	0	7	0	0	0	0	0	0	0	0	0	0	4	0	0	0	0	0	19	0	0	0	5	5	2	11	4	5	2	0	0	0	0	0	0	0	0	2.37479	0	0	0	0
939546	k__Bacteria; p__Actinobacteria; c__Actinobacteria; o__Actinomycetales; f__Geodermatophilaceae; g__; s__	2	8	3	2	2	6	4	13	19	3	2	2	7	0	0	0	0	0	3	0	0	0	0	0	0	7	6	0	9	7	13	20	16	7	4	9	2.11497	4.60143	1.27986	1.90918	3.51319	6.6232	2.49513	4.41033	5.18748	4.27813	4.62422	2.15032
New.CleanUp.ReferenceOTU7430	k__Bacteria; p__Actinobacteria; c__Actinobacteria; o__Actinomycetales; f__Geodermatophilaceae; g__; s__	0	8	0	2	0	0	0	0	22	0	0	0	0	0	0	0	0	0	0	0	0	2	0	0	0	0	0	3	0	3	0	0	3	7	0	0	0	4.60143	0	1.90918	0	0	0	0	6.00656	0	0	0
New.CleanUp.ReferenceOTU8223	k__Bacteria; p__Actinobacteria; c__Actinobacteria; o__Actinomycetales; f__Geodermatophilaceae; g__; s__	0	0	0	2	0	0	0	0	4	0	0	0	0	0	0	0	0	0	5	0	0	0	2	0	2	0	2	0	0	0	4	27	0	2	3	0	0	0	0	1.90918	0	0	0	0	1.0921	0	0	0
704830	k__Bacteria; p__Actinobacteria; c__Actinobacteria; o__Actinomycetales; f__Geodermatophilaceae; g__; s__	0	2	0	4	0	0	4	2	2	3	0	2	0	0	0	2	0	0	0	0	0	2	0	0	0	2	2	0	0	0	2	5	4	3	3	2	0	1.15036	0	3.81837	0	0	2.49513	0.678512	0.546051	4.27813	0	2.15032
New.CleanUp.ReferenceOTU8019	k__Bacteria; p__Actinobacteria; c__Actinobacteria; o__Actinomycetales; f__Geodermatophilaceae; g__; s__	2	2	0	0	0	0	0	0	3	0	0	0	5	0	0	0	0	0	2	0	0	0	0	0	0	0	0	0	0	19	0	2	0	6	0	0	2.11497	1.15036	0	0	0	0	0	0	0.819076	0	0	0
156477	k__Bacteria; p__Actinobacteria; c__Actinobacteria; o__Actinomycetales; f__Geodermatophilaceae; g__; s__	2	0	4	0	2	0	0	10	2	0	0	0	0	0	0	2	0	0	3	0	0	0	0	0	0	2	4	0	9	0	6	3	13	0	6	0	2.11497	0	1.70648	0	3.51319	0	0	3.39256	0.546051	0	0	0
New.CleanUp.ReferenceOTU1244	k__Bacteria; p__Actinobacteria; c__Actinobacteria; o__Actinomycetales; f__Geodermatophilaceae; g__; s__	0	0	0	40	0	0	2	0	0	2	0	3	0	2	3	5	0	0	0	7	0	33	4	0	0	0	8	16	0	2	7	0	0	0	2	0	0	0	0	38.1837	0	0	1.24756	0	0	2.85209	0	3.22548
New.CleanUp.ReferenceOTU2045	k__Bacteria; p__Actinobacteria; c__Actinobacteria; o__Actinomycetales; f__Geodermatophilaceae; g__; s__	0	8	0	0	2	2	0	0	0	21	0	2	2	4	0	4	0	3	2	2	0	2	0	0	3	2	0	2	2	2	2	0	2	0	3	0	0	4.60143	0	0	3.51319	2.20773	0	0	0	29.9469	0	2.15032
New.CleanUp.ReferenceOTU2488	k__Bacteria; p__Actinobacteria; c__Actinobacteria; o__Actinomycetales; f__Geodermatophilaceae; g__; s__	0	0	2	0	0	0	2	0	2	2	5	0	3	2	0	14	3	0	0	0	2	6	2	0	7	0	0	47	0	15	17	0	3	0	0	63	0	0	0.853238	0	0	0	1.24756	0	0.546051	2.85209	11.5605	0
1145616	k__Bacteria; p__Actinobacteria; c__Actinobacteria; o__Actinomycetales; f__Geodermatophilaceae; g__; s__	21	19	36	22	20	23	32	95	107	12	9	23	47	0	0	5	0	0	10	2	0	7	0	7	8	53	46	16	72	61	71	103	88	51	21	23	22.2071	10.9284	15.3583	21.001	35.1319	25.3889	19.961	32.2293	29.2137	17.1125	20.809	24.7287
453616	k__Bacteria; p__Actinobacteria; c__Actinobacteria; o__Actinomycetales; f__Geodermatophilaceae; g__; s__	4239	4946	5742	3747	1650	2528	3992	9138	10769	2409	1229	2141	6841	174	8	1255	344	43	1396	298	80	908	242	316	1785	4500	3798	3057	8118	5248	7894	14786	12613	4875	2074	2983	4482.67	2844.83	2449.65	3576.86	2898.38	2790.57	2490.14	3100.12	2940.21	3435.34	2841.58	2301.92
818388	k__Bacteria; p__Actinobacteria; c__Actinobacteria; o__Actinomycetales; f__Geodermatophilaceae; g__; s__	79	80	88	69	27	40	78	142	177	53	30	25	154	0	0	28	12	0	26	2	0	28	4	5	27	51	55	59	116	77	174	239	205	83	37	35	83.5412	46.0143	37.5425	65.8668	47.4281	44.1546	48.655	48.1744	48.3255	75.5804	69.3633	26.879
New.CleanUp.ReferenceOTU886	k__Bacteria; p__Actinobacteria; c__Actinobacteria; o__Actinomycetales; f__Geodermatophilaceae; g__; s__	13	0	3	0	0	0	4	3	2	0	0	0	2	4	2	2	0	4	0	0	3	0	5	2	0	0	6	13	0	0	0	0	5	15	0	0	13.7473	0	1.27986	0	0	0	2.49513	1.01777	0.546051	0	0	0
New.CleanUp.ReferenceOTU978	k__Bacteria; p__Actinobacteria; c__Actinobacteria; o__Actinomycetales; f__Geodermatophilaceae; g__; s__	3	0	0	0	0	0	2	2	0	24	4	0	2	3	3	0	3	5	0	0	8	2	0	3	2	10	17	0	3	0	0	0	0	2	0	2	3.17245	0	0	0	0	0	1.24756	0.678512	0	34.2251	9.24843	0
New.ReferenceOTU100	k__Bacteria; p__Actinobacteria; c__Actinobacteria; o__Actinomycetales; f__Geodermatophilaceae; g__; s__	0	0	0	0	0	0	0	0	0	0	0	0	0	0	0	0	0	0	0	0	0	0	0	0	0	0	0	0	0	0	2287	4702	1877	38	0	0	0	0	0	0	0	0	0	0	0	0	0	0
New.CleanUp.ReferenceOTU5282	k__Bacteria; p__Actinobacteria; c__Actinobacteria; o__Actinomycetales; f__Geodermatophilaceae; g__; s__	0	5	0	4	0	0	0	4	2	11	0	21	0	0	0	0	0	0	0	0	0	0	0	0	4	4	2	3	0	0	3	0	0	0	0	0	0	2.87589	0	3.81837	0	0	0	1.35702	0.546051	15.6865	0	22.5784
New.CleanUp.ReferenceOTU10304	k__Bacteria; p__Actinobacteria; c__Actinobacteria; o__Actinomycetales; f__Geodermatophilaceae; g__; s__	0	0	0	0	0	0	2	2	0	0	0	0	0	0	0	0	0	0	0	0	0	0	0	0	0	0	81	4	0	4	2	0	0	2	0	0	0	0	0	0	0	0	1.24756	0.678512	0	0	0	0
New.CleanUp.ReferenceOTU9391	k__Bacteria; p__Actinobacteria; c__Actinobacteria; o__Actinomycetales; f__Geodermatophilaceae; g__; s__	2	0	0	0	0	0	2	11	0	0	0	0	0	0	0	0	0	0	0	0	0	0	0	0	3	3	0	3	0	2	0	2	0	10	4	0	2.11497	0	0	0	0	0	1.24756	3.73182	0	0	0	0
New.CleanUp.ReferenceOTU10721	k__Bacteria; p__Actinobacteria; c__Actinobacteria; o__Actinomycetales; f__Geodermatophilaceae; g__; s__	0	3	0	0	0	0	4	9	0	0	0	0	0	0	0	0	0	0	0	0	0	0	0	0	0	27	0	4	0	0	2	10	0	0	0	0	0	1.72554	0	0	0	0	2.49513	3.0533	0	0	0	0
New.CleanUp.ReferenceOTU8162	k__Bacteria; p__Actinobacteria; c__Actinobacteria; o__Actinomycetales; f__Geodermatophilaceae; g__; s__	5	0	0	5	0	0	0	0	0	0	0	0	0	0	0	0	0	0	0	0	0	0	0	0	0	3	0	2	0	2	4	4	2	0	0	0	5.28742	0	0	4.77296	0	0	0	0	0	0	0	0
New.CleanUp.ReferenceOTU14124	k__Bacteria; p__Actinobacteria; c__Actinobacteria; o__Actinomycetales; f__Geodermatophilaceae; g__; s__	0	0	0	0	0	0	0	0	0	0	0	0	0	0	0	0	0	0	0	0	0	0	0	0	0	0	0	0	0	0	112	0	0	0	0	0	0	0	0	0	0	0	0	0	0	0	0	0
11428	k__Bacteria; p__Actinobacteria; c__Actinobacteria; o__Actinomycetales; f__Geodermatophilaceae; g__; s__	0	0	2	0	0	0	0	4	0	0	0	0	0	0	0	0	0	0	0	0	0	0	0	0	0	0	0	5	2	0	0	0	3	4	0	0	0	0	0.853238	0	0	0	0	1.35702	0	0	0	0
New.CleanUp.ReferenceOTU18756	k__Bacteria; p__Actinobacteria; c__Actinobacteria; o__Actinomycetales; f__Geodermatophilaceae; g__; s__	0	0	0	0	0	0	0	0	0	0	0	0	0	0	0	0	0	0	0	0	0	0	0	0	0	0	0	0	0	0	0	54	0	2	0	0	0	0	0	0	0	0	0	0	0	0	0	0
New.CleanUp.ReferenceOTU10360	k__Bacteria; p__Actinobacteria; c__Actinobacteria; o__Actinomycetales; f__Geodermatophilaceae; g__; s__	0	0	0	0	0	0	0	0	0	0	0	0	0	0	0	0	0	0	0	0	0	0	0	0	0	0	0	0	0	38	0	0	2	0	0	0	0	0	0	0	0	0	0	0	0	0	0	0
New.CleanUp.ReferenceOTU12399	k__Bacteria; p__Actinobacteria; c__Actinobacteria; o__Actinomycetales; f__Geodermatophilaceae; g__; s__	0	0	0	0	0	0	0	0	0	0	0	0	0	0	0	0	0	0	0	0	0	0	0	0	0	0	0	0	0	0	56	0	0	0	0	0	0	0	0	0	0	0	0	0	0	0	0	0
New.CleanUp.ReferenceOTU16606	k__Bacteria; p__Actinobacteria; c__Actinobacteria; o__Actinomycetales; f__Geodermatophilaceae; g__; s__	0	0	0	0	0	0	0	0	0	0	0	0	0	0	0	0	0	0	0	0	0	0	0	0	0	0	0	0	0	0	0	0	3	20	0	0	0	0	0	0	0	0	0	0	0	0	0	0
New.CleanUp.ReferenceOTU15176	k__Bacteria; p__Actinobacteria; c__Actinobacteria; o__Actinomycetales; f__Geodermatophilaceae; g__; s__	0	0	0	0	0	0	0	0	0	0	0	0	0	0	0	0	0	0	0	0	0	0	0	0	0	0	0	0	0	0	0	0	4	13	0	0	0	0	0	0	0	0	0	0	0	0	0	0
New.CleanUp.ReferenceOTU16561	k__Bacteria; p__Actinobacteria; c__Actinobacteria; o__Actinomycetales; f__Geodermatophilaceae; g__; s__	0	0	0	0	0	0	0	0	0	0	0	0	0	0	0	0	0	0	0	0	0	0	0	0	0	0	0	0	0	0	3	30	0	0	0	0	0	0	0	0	0	0	0	0	0	0	0	0
New.CleanUp.ReferenceOTU17169	k__Bacteria; p__Actinobacteria; c__Actinobacteria; o__Actinomycetales; f__Geodermatophilaceae; g__; s__	0	0	0	0	0	0	0	0	0	0	0	0	0	0	0	0	0	0	0	0	0	0	0	0	0	0	0	0	0	0	0	23	0	0	0	0	0	0	0	0	0	0	0	0	0	0	0	0
New.CleanUp.ReferenceOTU9862	k__Bacteria; p__Actinobacteria; c__Actinobacteria; o__Actinomycetales; f__Geodermatophilaceae; g__; s__	0	0	0	0	0	0	4	0	0	0	0	0	0	0	0	0	0	0	0	0	0	0	0	0	0	0	14	0	0	4	0	0	0	0	0	0	0	0	0	0	0	0	2.49513	0	0	0	0	0
New.CleanUp.ReferenceOTU14729	k__Bacteria; p__Actinobacteria; c__Actinobacteria; o__Actinomycetales; f__Geodermatophilaceae; g__; s__	0	0	0	0	0	0	0	0	0	0	0	0	0	0	0	0	0	0	0	0	0	0	0	0	0	0	0	0	0	0	0	0	0	2	0	0	0	0	0	0	0	0	0	0	0	0	0	0
New.CleanUp.ReferenceOTU16591	k__Bacteria; p__Actinobacteria; c__Actinobacteria; o__Actinomycetales; f__Geodermatophilaceae; g__; s__	0	0	0	0	0	0	0	0	0	0	0	0	0	0	0	0	0	0	0	0	0	0	0	0	0	0	0	0	0	0	0	16	0	0	0	0	0	0	0	0	0	0	0	0	0	0	0	0
New.CleanUp.ReferenceOTU7809	k__Bacteria; p__Actinobacteria; c__Actinobacteria; o__Actinomycetales; f__Geodermatophilaceae; g__; s__	0	0	0	0	0	0	0	0	0	0	0	0	0	0	0	0	0	0	0	0	0	0	0	0	0	3	0	2	2	28	0	0	3	3	0	0	0	0	0	0	0	0	0	0	0	0	0	0
New.CleanUp.ReferenceOTU16525	k__Bacteria; p__Actinobacteria; c__Actinobacteria; o__Actinomycetales; f__Geodermatophilaceae; g__; s__	0	0	0	0	0	0	0	0	0	0	0	0	0	0	0	0	0	0	0	0	0	0	0	0	0	0	0	0	0	0	4	0	0	0	0	0	0	0	0	0	0	0	0	0	0	0	0	0
New.CleanUp.ReferenceOTU13934	k__Bacteria; p__Actinobacteria; c__Actinobacteria; o__Actinomycetales; f__Geodermatophilaceae; g__; s__	0	0	0	0	0	0	0	0	0	0	0	0	0	0	0	0	0	0	0	0	0	0	0	0	0	0	0	0	0	0	0	0	5	0	0	0	0	0	0	0	0	0	0	0	0	0	0	0
New.CleanUp.ReferenceOTU16940	k__Bacteria; p__Actinobacteria; c__Actinobacteria; o__Actinomycetales; f__Geodermatophilaceae; g__; s__	0	0	0	0	0	0	0	0	0	0	0	0	0	0	0	0	0	0	0	0	0	0	0	0	0	0	0	0	0	0	2	0	3	0	0	0	0	0	0	0	0	0	0	0	0	0	0	0
New.CleanUp.ReferenceOTU19677	k__Bacteria; p__Actinobacteria; c__Actinobacteria; o__Actinomycetales; f__Geodermatophilaceae; g__; s__	0	0	0	0	0	0	0	0	0	0	0	0	0	0	0	0	0	0	0	0	0	0	0	0	0	0	0	0	0	0	5	0	0	0	0	0	0	0	0	0	0	0	0	0	0	0	0	0
New.CleanUp.ReferenceOTU20620	k__Bacteria; p__Actinobacteria; c__Actinobacteria; o__Actinomycetales; f__Geodermatophilaceae; g__; s__	0	0	0	0	0	0	0	0	0	0	0	0	0	0	0	0	0	0	0	0	0	0	0	0	0	0	0	0	0	0	5	0	0	0	0	0	0	0	0	0	0	0	0	0	0	0	0	0
New.CleanUp.ReferenceOTU11444	k__Bacteria; p__Actinobacteria; c__Actinobacteria; o__Actinomycetales; f__Geodermatophilaceae; g__; s__	0	0	0	0	0	0	0	0	0	0	0	0	0	0	0	0	0	0	0	0	0	0	0	0	0	5	0	0	2	0	0	0	3	18	0	0	0	0	0	0	0	0	0	0	0	0	0	0
New.CleanUp.ReferenceOTU11093	k__Bacteria; p__Actinobacteria; c__Actinobacteria; o__Actinomycetales; f__Geodermatophilaceae; g__; s__	0	5	0	0	0	0	0	0	0	0	0	0	0	0	0	0	0	0	0	0	0	0	0	0	0	0	0	0	0	14	0	0	0	0	0	0	0	2.87589	0	0	0	0	0	0	0	0	0	0
New.CleanUp.ReferenceOTU19898	k__Bacteria; p__Actinobacteria; c__Actinobacteria; o__Actinomycetales; f__Geodermatophilaceae; g__; s__	0	0	0	0	0	0	0	0	0	0	0	0	0	0	0	0	0	0	0	0	0	0	0	0	0	0	0	0	0	0	2	4	0	0	0	0	0	0	0	0	0	0	0	0	0	0	0	0
New.CleanUp.ReferenceOTU11176	k__Bacteria; p__Actinobacteria; c__Actinobacteria; o__Actinomycetales; f__Geodermatophilaceae; g__; s__	0	0	0	0	0	0	0	0	0	0	0	0	0	0	0	0	0	0	0	0	0	0	0	0	0	9	0	0	5	2	7	0	2	0	0	0	0	0	0	0	0	0	0	0	0	0	0	0
New.CleanUp.ReferenceOTU16738	k__Bacteria; p__Actinobacteria; c__Actinobacteria; o__Actinomycetales; f__Geodermatophilaceae; g__; s__	0	0	0	0	0	0	0	0	0	0	0	0	0	0	0	0	0	0	0	0	0	0	0	0	0	0	0	0	0	0	7	0	0	0	0	0	0	0	0	0	0	0	0	0	0	0	0	0
New.CleanUp.ReferenceOTU18303	k__Bacteria; p__Actinobacteria; c__Actinobacteria; o__Actinomycetales; f__Geodermatophilaceae; g__; s__	0	0	0	0	0	0	0	0	0	0	0	0	0	0	0	0	0	0	0	0	0	0	0	0	0	0	0	0	0	0	0	0	3	2	0	0	0	0	0	0	0	0	0	0	0	0	0	0
New.CleanUp.ReferenceOTU9869	k__Bacteria; p__Actinobacteria; c__Actinobacteria; o__Actinomycetales; f__Geodermatophilaceae; g__; s__	0	0	0	0	0	0	0	0	3	0	0	0	0	0	0	0	0	0	0	0	0	0	0	0	0	0	0	2	0	6	0	0	9	0	0	0	0	0	0	0	0	0	0	0	0.819076	0	0	0
New.CleanUp.ReferenceOTU13987	k__Bacteria; p__Actinobacteria; c__Actinobacteria; o__Actinomycetales; f__Geodermatophilaceae; g__; s__	0	0	0	0	0	0	0	0	0	0	0	0	0	0	0	0	0	0	0	0	0	0	0	0	0	0	0	0	4	0	0	2	0	0	0	0	0	0	0	0	0	0	0	0	0	0	0	0
New.CleanUp.ReferenceOTU13497	k__Bacteria; p__Actinobacteria; c__Actinobacteria; o__Actinomycetales; f__Geodermatophilaceae; g__; s__	0	0	0	0	0	0	0	0	0	0	0	0	0	0	0	0	0	0	0	0	0	0	0	0	0	0	0	0	0	0	0	4	0	2	0	0	0	0	0	0	0	0	0	0	0	0	0	0
New.CleanUp.ReferenceOTU18922	k__Bacteria; p__Actinobacteria; c__Actinobacteria; o__Actinomycetales; f__Geodermatophilaceae; g__; s__	0	0	0	0	0	0	0	0	0	0	0	0	0	0	0	0	0	0	0	0	0	0	0	0	0	0	0	0	0	0	0	0	4	2	0	0	0	0	0	0	0	0	0	0	0	0	0	0
New.CleanUp.ReferenceOTU10476	k__Bacteria; p__Actinobacteria; c__Actinobacteria; o__Actinomycetales; f__Geodermatophilaceae; g__; s__	0	0	0	0	0	0	0	0	0	0	0	0	0	0	0	0	0	0	0	0	0	0	0	0	0	0	5	0	0	2	4	0	4	2	0	0	0	0	0	0	0	0	0	0	0	0	0	0
New.CleanUp.ReferenceOTU16469	k__Bacteria; p__Actinobacteria; c__Actinobacteria; o__Actinomycetales; f__Geodermatophilaceae; g__; s__	0	0	0	0	0	0	0	0	0	0	0	0	0	0	0	0	0	0	0	0	0	0	0	0	0	0	0	0	0	0	0	0	2	6	0	0	0	0	0	0	0	0	0	0	0	0	0	0
New.CleanUp.ReferenceOTU19446	k__Bacteria; p__Actinobacteria; c__Actinobacteria; o__Actinomycetales; f__Geodermatophilaceae; g__; s__	0	0	0	0	0	0	0	0	0	0	0	0	0	0	0	0	0	0	0	0	0	0	0	0	0	0	0	0	0	0	2	0	15	2	0	0	0	0	0	0	0	0	0	0	0	0	0	0
New.CleanUp.ReferenceOTU18732	k__Bacteria; p__Actinobacteria; c__Actinobacteria; o__Actinomycetales; f__Geodermatophilaceae; g__; s__	0	0	0	0	0	0	0	0	0	0	0	0	0	0	0	0	0	0	0	0	0	0	0	0	0	0	0	0	0	0	6	8	0	3	0	0	0	0	0	0	0	0	0	0	0	0	0	0
New.CleanUp.ReferenceOTU17258	k__Bacteria; p__Actinobacteria; c__Actinobacteria; o__Actinomycetales; f__Geodermatophilaceae; g__; s__	0	0	0	0	0	0	0	0	0	0	0	0	0	0	0	0	0	0	0	0	0	0	0	0	0	0	0	0	0	0	8	0	0	5	0	0	0	0	0	0	0	0	0	0	0	0	0	0
236358	k__Bacteria; p__Actinobacteria; c__Actinobacteria; o__Actinomycetales; f__Glycomycetaceae; g__Glycomyces; s__	0	0	0	0	0	0	0	0	0	0	0	0	0	0	0	0	0	0	0	0	0	24	0	0	0	0	0	0	0	0	0	0	0	0	0	0	0	0	0	0	0	0	0	0	0	0	0	0
239824	k__Bacteria; p__Actinobacteria; c__Actinobacteria; o__Actinomycetales; f__Gordoniaceae; g__Gordonia; s__	0	0	0	0	0	0	0	0	0	0	0	0	0	0	0	0	0	0	0	0	0	3	0	0	0	0	0	0	0	0	3	0	0	0	0	0	0	0	0	0	0	0	0	0	0	0	0	0
821292	k__Bacteria; p__Actinobacteria; c__Actinobacteria; o__Actinomycetales; f__Gordoniaceae; g__Gordonia; s__	0	0	0	0	0	0	0	0	0	0	0	0	0	0	0	0	0	0	0	0	0	0	2	0	0	0	0	0	0	0	0	0	0	0	0	0	0	0	0	0	0	0	0	0	0	0	0	0
724665	k__Bacteria; p__Actinobacteria; c__Actinobacteria; o__Actinomycetales; f__Intrasporangiaceae	0	0	0	0	0	0	0	0	0	0	0	0	0	0	0	0	0	0	0	9	0	0	0	0	0	0	2	0	0	0	0	0	0	0	0	0	0	0	0	0	0	0	0	0	0	0	0	0
574141	k__Bacteria; p__Actinobacteria; c__Actinobacteria; o__Actinomycetales; f__Intrasporangiaceae	0	0	0	0	0	0	0	0	0	0	0	0	0	0	0	0	0	0	0	0	3	0	0	0	0	0	0	0	0	0	0	0	0	0	0	0	0	0	0	0	0	0	0	0	0	0	0	0
132101	k__Bacteria; p__Actinobacteria; c__Actinobacteria; o__Actinomycetales; f__Intrasporangiaceae	0	0	0	2	0	0	0	0	0	0	0	0	0	0	0	0	0	0	0	0	0	2	2	0	0	0	3	0	0	4	0	0	0	2	0	0	0	0	0	1.90918	0	0	0	0	0	0	0	0
1145384	k__Bacteria; p__Actinobacteria; c__Actinobacteria; o__Actinomycetales; f__Intrasporangiaceae	0	0	0	0	0	0	0	0	0	0	0	0	0	0	0	0	0	4	15	0	0	2	0	0	0	0	0	0	0	0	0	0	0	0	0	0	0	0	0	0	0	0	0	0	0	0	0	0
810959	k__Bacteria; p__Actinobacteria; c__Actinobacteria; o__Actinomycetales; f__Intrasporangiaceae	4	2	0	0	0	0	4	0	0	0	0	0	3	0	0	0	0	0	0	0	0	0	0	0	3	5	4	3	5	4	14	16	7	2	0	4	4.22993	1.15036	0	0	0	0	2.49513	0	0	0	0	0
588981	k__Bacteria; p__Actinobacteria; c__Actinobacteria; o__Actinomycetales; f__Intrasporangiaceae	0	11	22	3	2	0	0	11	2	0	2	0	0	12	3	6	24	2	0	21	31	15	27	19	0	4	7	0	0	5	3	22	3	5	0	8	0	6.32697	9.38561	2.86378	3.51319	0	0	3.73182	0.546051	0	4.62422	0
New.CleanUp.ReferenceOTU17639	k__Bacteria; p__Actinobacteria; c__Actinobacteria; o__Actinomycetales; f__Intrasporangiaceae	0	0	0	0	0	0	0	0	0	0	0	0	0	0	0	0	0	0	0	0	0	0	0	0	0	0	0	0	0	0	27	0	2	2	0	0	0	0	0	0	0	0	0	0	0	0	0	0
75998	k__Bacteria; p__Actinobacteria; c__Actinobacteria; o__Actinomycetales; f__Intrasporangiaceae	0	0	0	0	0	0	0	0	0	0	0	0	0	0	0	0	0	0	0	0	0	0	0	0	0	0	0	0	0	0	0	2	0	0	0	0	0	0	0	0	0	0	0	0	0	0	0	0
New.CleanUp.ReferenceOTU20009	k__Bacteria; p__Actinobacteria; c__Actinobacteria; o__Actinomycetales; f__Intrasporangiaceae	0	0	0	0	0	0	0	0	0	0	0	0	0	0	0	0	0	0	0	0	0	0	0	0	0	0	0	0	0	0	0	0	0	2	0	0	0	0	0	0	0	0	0	0	0	0	0	0
861376	k__Bacteria; p__Actinobacteria; c__Actinobacteria; o__Actinomycetales; f__Intrasporangiaceae	0	0	0	0	0	0	0	0	0	0	0	0	0	0	0	0	0	0	0	0	0	0	0	0	0	0	2	0	0	0	0	0	0	0	0	0	0	0	0	0	0	0	0	0	0	0	0	0
49131	k__Bacteria; p__Actinobacteria; c__Actinobacteria; o__Actinomycetales; f__Intrasporangiaceae	0	0	0	0	0	0	0	0	0	0	0	0	0	0	0	0	0	0	0	0	0	0	0	0	0	0	0	0	0	0	0	3	0	0	0	0	0	0	0	0	0	0	0	0	0	0	0	0
133467	k__Bacteria; p__Actinobacteria; c__Actinobacteria; o__Actinomycetales; f__Intrasporangiaceae	0	0	0	0	0	0	0	0	0	0	0	0	0	0	0	0	0	0	0	0	0	0	0	0	0	0	0	2	0	0	0	0	0	0	0	0	0	0	0	0	0	0	0	0	0	0	0	0
New.CleanUp.ReferenceOTU18441	k__Bacteria; p__Actinobacteria; c__Actinobacteria; o__Actinomycetales; f__Intrasporangiaceae	0	0	0	0	0	0	0	0	0	0	0	0	0	0	0	0	0	0	0	0	0	0	0	0	0	0	0	0	0	0	7	0	0	0	0	0	0	0	0	0	0	0	0	0	0	0	0	0
305430	k__Bacteria; p__Actinobacteria; c__Actinobacteria; o__Actinomycetales; f__Intrasporangiaceae; g__; s__	0	0	0	0	0	0	0	0	7	0	0	2	0	0	0	0	0	0	0	3	9	3	0	0	2	0	12	0	3	5	2	17	2	4	2	0	0	0	0	0	0	0	0	0	1.91118	0	0	2.15032
New.CleanUp.ReferenceOTU8146	k__Bacteria; p__Actinobacteria; c__Actinobacteria; o__Actinomycetales; f__Intrasporangiaceae; g__; s__	4	0	0	0	0	0	2	6	2	0	0	0	27	0	0	0	0	0	5	0	0	0	47	0	3	4	0	0	0	2	0	0	0	0	2	0	4.22993	0	0	0	0	0	1.24756	2.03554	0.546051	0	0	0
1144548	k__Bacteria; p__Actinobacteria; c__Actinobacteria; o__Actinomycetales; f__Intrasporangiaceae; g__; s__	7	27	42	8	8	18	40	68	130	6	6	10	8	0	0	8	9	0	5	3	0	12	3	13	25	42	89	21	58	136	141	545	91	52	42	44	7.40238	15.5298	17.918	7.63673	14.0528	19.8696	24.9513	23.0694	35.4933	8.55627	13.8727	10.7516
1084157	k__Bacteria; p__Actinobacteria; c__Actinobacteria; o__Actinomycetales; f__Intrasporangiaceae; g__; s__	0	0	0	0	0	0	0	0	3	0	0	0	0	0	0	0	0	0	0	0	0	4	0	0	0	0	0	3	0	7	8	10	0	0	2	0	0	0	0	0	0	0	0	0	0.819076	0	0	0
New.CleanUp.ReferenceOTU4446	k__Bacteria; p__Actinobacteria; c__Actinobacteria; o__Actinomycetales; f__Intrasporangiaceae; g__; s__	68	0	0	7	0	2	0	5	0	2	40	4	0	0	0	0	2	0	0	14	0	0	0	2	0	0	5	4	0	5	98	0	2	0	0	18	71.9089	0	0	6.68214	0	2.20773	0	1.69628	0	2.85209	92.4843	4.30065
689528	k__Bacteria; p__Actinobacteria; c__Actinobacteria; o__Actinomycetales; f__Intrasporangiaceae; g__; s__	88	124	182	100	23	35	34	251	169	49	12	28	156	10	2	24	29	19	16	34	20	11	10	5	55	288	210	36	215	79	110	211	178	70	29	52	93.0585	71.3222	77.6446	95.4592	40.4017	38.6353	21.2086	85.1533	46.1413	69.8762	27.7453	30.1045
New.CleanUp.ReferenceOTU1598	k__Bacteria; p__Actinobacteria; c__Actinobacteria; o__Actinomycetales; f__Intrasporangiaceae; g__; s__	0	0	0	3	2	0	0	0	0	2	5	4	0	49	0	0	0	2	22	0	0	0	0	2	0	2	0	0	2	0	0	6	5	0	0	0	0	0	0	2.86378	3.51319	0	0	0	0	2.85209	11.5605	4.30065
521840	k__Bacteria; p__Actinobacteria; c__Actinobacteria; o__Actinomycetales; f__Intrasporangiaceae; g__; s__	0	0	0	0	0	0	0	0	0	0	0	0	0	0	0	0	0	0	2	0	0	0	0	0	0	0	0	0	0	0	0	0	0	0	0	0	0	0	0	0	0	0	0	0	0	0	0	0
532419	k__Bacteria; p__Actinobacteria; c__Actinobacteria; o__Actinomycetales; f__Intrasporangiaceae; g__; s__	0	0	0	0	0	0	0	0	0	0	0	0	0	0	0	0	0	0	2	0	0	0	0	0	0	6	0	0	0	2	0	0	0	0	0	0	0	0	0	0	0	0	0	0	0	0	0	0
New.CleanUp.ReferenceOTU6384	k__Bacteria; p__Actinobacteria; c__Actinobacteria; o__Actinomycetales; f__Intrasporangiaceae; g__; s__	0	0	0	0	0	0	0	0	2	2	0	0	3	0	0	3	0	0	0	8	0	5	0	0	0	2	0	2	0	0	10	0	0	0	15	3	0	0	0	0	0	0	0	0	0.546051	2.85209	0	0
885496	k__Bacteria; p__Actinobacteria; c__Actinobacteria; o__Actinomycetales; f__Intrasporangiaceae; g__; s__	14	21	25	20	6	16	49	69	67	13	7	5	19	5	0	13	8	0	8	3	0	7	0	6	29	42	94	29	61	96	166	468	48	108	35	40	14.8048	12.0788	10.6655	19.0918	10.5396	17.6619	30.5653	23.4087	18.2927	18.5386	16.1848	5.37581
538111	k__Bacteria; p__Actinobacteria; c__Actinobacteria; o__Actinomycetales; f__Intrasporangiaceae; g__; s__	59	83	123	63	7	29	80	150	86	41	14	3	67	2	0	23	16	0	23	13	5	15	4	0	42	367	318	79	285	162	159	252	298	71	31	64	62.3915	47.7398	52.4741	60.1393	12.2962	32.0121	49.9026	50.8884	23.4802	58.4678	32.3695	3.22548
279515	k__Bacteria; p__Actinobacteria; c__Actinobacteria; o__Actinomycetales; f__Intrasporangiaceae; g__; s__	0	0	3	0	2	0	0	0	0	0	0	0	0	0	0	0	0	0	0	0	0	0	0	0	2	0	3	0	2	0	3	12	0	0	0	0	0	0	1.27986	0	3.51319	0	0	0	0	0	0	0
New.CleanUp.ReferenceOTU15961	k__Bacteria; p__Actinobacteria; c__Actinobacteria; o__Actinomycetales; f__Intrasporangiaceae; g__; s__	0	0	0	0	0	0	0	0	0	0	0	0	0	0	0	0	0	0	0	0	0	0	0	0	0	0	0	0	0	0	0	0	2	0	0	0	0	0	0	0	0	0	0	0	0	0	0	0
637267	k__Bacteria; p__Actinobacteria; c__Actinobacteria; o__Actinomycetales; f__Intrasporangiaceae; g__; s__	0	0	0	0	0	0	0	0	0	0	0	0	0	0	0	0	0	0	0	0	0	0	0	0	0	0	0	0	0	0	2	0	0	0	0	0	0	0	0	0	0	0	0	0	0	0	0	0
4347078	k__Bacteria; p__Actinobacteria; c__Actinobacteria; o__Actinomycetales; f__Intrasporangiaceae; g__; s__	0	2	0	0	0	0	0	0	0	0	0	0	0	0	0	0	0	0	0	0	0	0	0	0	0	0	0	0	0	0	0	0	0	0	0	0	0	1.15036	0	0	0	0	0	0	0	0	0	0
207947	k__Bacteria; p__Actinobacteria; c__Actinobacteria; o__Actinomycetales; f__Intrasporangiaceae; g__; s__	0	0	0	0	0	0	0	0	0	0	0	0	0	0	0	0	0	0	0	0	0	0	0	0	0	4	0	0	2	0	0	0	0	0	0	0	0	0	0	0	0	0	0	0	0	0	0	0
New.CleanUp.ReferenceOTU17044	k__Bacteria; p__Actinobacteria; c__Actinobacteria; o__Actinomycetales; f__Intrasporangiaceae; g__; s__	0	0	0	0	0	0	0	0	0	0	0	0	0	0	0	0	0	0	0	0	0	0	0	0	0	0	0	0	0	0	2	0	10	0	0	0	0	0	0	0	0	0	0	0	0	0	0	0
New.CleanUp.ReferenceOTU18903	k__Bacteria; p__Actinobacteria; c__Actinobacteria; o__Actinomycetales; f__Intrasporangiaceae; g__; s__	0	0	0	0	0	0	0	0	0	0	0	0	0	0	0	0	0	0	0	0	0	0	0	0	0	0	0	0	0	0	2	2	2	3	0	0	0	0	0	0	0	0	0	0	0	0	0	0
242389	k__Bacteria; p__Actinobacteria; c__Actinobacteria; o__Actinomycetales; f__Intrasporangiaceae; g__Arsenicicoccus; s__	0	0	0	0	0	0	0	0	0	0	0	0	0	0	0	0	0	0	0	0	0	0	0	0	0	0	0	0	0	0	0	6	0	0	0	0	0	0	0	0	0	0	0	0	0	0	0	0
New.CleanUp.ReferenceOTU19197	k__Bacteria; p__Actinobacteria; c__Actinobacteria; o__Actinomycetales; f__Intrasporangiaceae; g__Janibacter; s__	0	0	0	0	0	0	0	0	0	0	0	0	0	0	0	0	0	0	0	0	0	0	0	0	0	0	0	0	0	0	4	0	2	0	0	0	0	0	0	0	0	0	0	0	0	0	0	0
553205	k__Bacteria; p__Actinobacteria; c__Actinobacteria; o__Actinomycetales; f__Intrasporangiaceae; g__Knoellia; s__subterranea	0	0	2	2	0	0	0	2	0	2	0	0	4	0	0	0	0	0	0	0	0	0	0	0	0	4	0	0	0	2	2	10	0	3	0	2	0	0	0.853238	1.90918	0	0	0	0.678512	0	2.85209	0	0
New.CleanUp.ReferenceOTU820	k__Bacteria; p__Actinobacteria; c__Actinobacteria; o__Actinomycetales; f__Intrasporangiaceae; g__Phycicoccus; s__	0	0	0	2	6	4	10	0	0	0	0	2	0	0	0	2	0	2	0	0	0	3	0	0	2	731	2	0	0	0	0	0	0	2	32	0	0	0	0	1.90918	10.5396	4.41546	6.23782	0	0	0	0	2.15032
246238	k__Bacteria; p__Actinobacteria; c__Actinobacteria; o__Actinomycetales; f__Intrasporangiaceae; g__Phycicoccus; s__	0	0	0	0	0	0	0	0	0	0	0	0	0	0	2	0	0	0	0	0	2	3	7	0	0	0	2	0	0	0	0	0	0	0	0	0	0	0	0	0	0	0	0	0	0	0	0	0
559935	k__Bacteria; p__Actinobacteria; c__Actinobacteria; o__Actinomycetales; f__Intrasporangiaceae; g__Phycicoccus; s__	9	3	4	3	0	0	0	0	14	0	3	2	3	11	2	7	8	9	11	10	30	2	7	2	0	5	16	3	21	0	10	17	7	4	5	4	9.51735	1.72554	1.70648	2.86378	0	0	0	0	3.82235	0	6.93633	2.15032
New.CleanUp.ReferenceOTU2599	k__Bacteria; p__Actinobacteria; c__Actinobacteria; o__Actinomycetales; f__Intrasporangiaceae; g__Phycicoccus; s__	3	0	0	2	0	0	0	0	2	2	0	0	0	7	0	3	0	0	0	0	2	0	28	0	4	4	0	2	0	3	0	4	0	3	0	0	3.17245	0	0	1.90918	0	0	0	0	0.546051	2.85209	0	0
New.CleanUp.ReferenceOTU4034	k__Bacteria; p__Actinobacteria; c__Actinobacteria; o__Actinomycetales; f__Intrasporangiaceae; g__Phycicoccus; s__	0	0	0	0	0	0	2	0	0	0	0	0	0	0	0	2	0	0	0	0	0	2	0	0	105	0	0	0	0	0	0	6	11	5	0	0	0	0	0	0	0	0	1.24756	0	0	0	0	0
100260	k__Bacteria; p__Actinobacteria; c__Actinobacteria; o__Actinomycetales; f__Intrasporangiaceae; g__Phycicoccus; s__	2	0	0	0	0	0	0	0	3	0	0	0	0	3	2	2	4	5	0	4	2	0	4	0	0	0	4	0	0	0	0	18	2	0	0	0	2.11497	0	0	0	0	0	0	0	0.819076	0	0	0
1694767	k__Bacteria; p__Actinobacteria; c__Actinobacteria; o__Actinomycetales; f__Intrasporangiaceae; g__Phycicoccus; s__	0	0	0	0	0	0	0	0	0	0	0	0	0	3	6	10	0	3	0	3	18	13	13	2	0	0	3	0	0	0	0	0	0	0	0	0	0	0	0	0	0	0	0	0	0	0	0	0
New.CleanUp.ReferenceOTU11950	k__Bacteria; p__Actinobacteria; c__Actinobacteria; o__Actinomycetales; f__Intrasporangiaceae; g__Phycicoccus; s__	0	0	0	0	0	0	0	0	0	0	0	0	0	0	0	0	0	0	0	0	0	0	0	0	0	3	0	0	2	3	0	4	2	3	0	0	0	0	0	0	0	0	0	0	0	0	0	0
4465540	k__Bacteria; p__Actinobacteria; c__Actinobacteria; o__Actinomycetales; f__Intrasporangiaceae; g__Terracoccus; s__	0	0	0	0	0	0	0	0	0	0	0	0	0	17	0	15	6	5	6	0	8	4	16	2	0	0	0	0	0	0	0	2	0	0	0	0	0	0	0	0	0	0	0	0	0	0	0	0
New.CleanUp.ReferenceOTU3719	k__Bacteria; p__Actinobacteria; c__Actinobacteria; o__Actinomycetales; f__Kineosporiaceae	0	0	0	0	0	0	0	3	0	0	0	0	0	0	0	0	0	0	0	12	2	13	2	0	0	0	2	0	0	7	0	0	44	0	0	4	0	0	0	0	0	0	0	1.01777	0	0	0	0
New.CleanUp.ReferenceOTU4319	k__Bacteria; p__Actinobacteria; c__Actinobacteria; o__Actinomycetales; f__Kineosporiaceae	12	4	2	0	0	2	3	0	0	0	0	0	0	0	0	0	0	0	6	4	0	0	0	5	0	0	0	15	3	0	0	3	6	0	3	0	12.6898	2.30071	0.853238	0	0	2.20773	1.87135	0	0	0	0	0
1056445	k__Bacteria; p__Actinobacteria; c__Actinobacteria; o__Actinomycetales; f__Kineosporiaceae	0	0	0	0	0	0	0	0	0	0	0	0	0	6	0	0	0	0	0	0	0	0	0	0	0	0	0	0	0	0	0	0	0	0	0	0	0	0	0	0	0	0	0	0	0	0	0	0
New.CleanUp.ReferenceOTU10783	k__Bacteria; p__Actinobacteria; c__Actinobacteria; o__Actinomycetales; f__Kineosporiaceae	0	0	0	0	0	0	0	0	0	0	0	0	0	0	0	0	0	0	0	0	0	0	6	0	0	3	0	3	0	0	4	0	3	16	0	0	0	0	0	0	0	0	0	0	0	0	0	0
New.CleanUp.ReferenceOTU9305	k__Bacteria; p__Actinobacteria; c__Actinobacteria; o__Actinomycetales; f__Kineosporiaceae	3	2	0	0	0	0	2	0	0	0	0	0	0	0	0	0	0	0	0	0	0	0	6	0	2	0	0	6	0	0	0	0	0	52	3	0	3.17245	1.15036	0	0	0	0	1.24756	0	0	0	0	0
New.CleanUp.ReferenceOTU10496	k__Bacteria; p__Actinobacteria; c__Actinobacteria; o__Actinomycetales; f__Kineosporiaceae	0	5	0	0	0	0	0	0	0	0	0	0	0	0	0	0	0	0	0	0	0	0	5	0	0	0	2	0	0	3	3	2	3	0	0	0	0	2.87589	0	0	0	0	0	0	0	0	0	0
726955	k__Bacteria; p__Actinobacteria; c__Actinobacteria; o__Actinomycetales; f__Kineosporiaceae	0	0	0	0	0	0	0	0	0	0	0	0	0	3	0	0	0	0	0	0	5	0	0	0	0	0	0	0	0	0	0	0	0	0	0	0	0	0	0	0	0	0	0	0	0	0	0	0
New.CleanUp.ReferenceOTU721	k__Bacteria; p__Actinobacteria; c__Actinobacteria; o__Actinomycetales; f__Kineosporiaceae	0	0	5	0	0	0	0	2	0	26	0	2	2	4	0	0	0	0	3	0	0	0	3	3	2	0	2	3	0	3	5	2	3	0	0	0	0	0	2.13309	0	0	0	0	0.678512	0	37.0772	0	2.15032
New.CleanUp.ReferenceOTU15106	k__Bacteria; p__Actinobacteria; c__Actinobacteria; o__Actinomycetales; f__Kineosporiaceae	0	0	0	0	0	0	0	0	0	0	0	0	0	0	0	0	0	0	0	0	0	0	2	0	0	0	0	0	0	0	2	0	0	3	0	0	0	0	0	0	0	0	0	0	0	0	0	0
New.CleanUp.ReferenceOTU5658	k__Bacteria; p__Actinobacteria; c__Actinobacteria; o__Actinomycetales; f__Kineosporiaceae	13	0	0	2	0	0	0	2	0	0	0	2	2	0	0	0	0	0	0	0	0	0	3	0	4	2	0	0	0	0	0	0	0	0	0	0	13.7473	0	0	1.90918	0	0	0	0.678512	0	0	0	2.15032
New.CleanUp.ReferenceOTU2777	k__Bacteria; p__Actinobacteria; c__Actinobacteria; o__Actinomycetales; f__Kineosporiaceae	53	0	0	0	2	0	0	0	0	0	0	34	2	2	0	0	3	0	4	2	2	0	8	3	0	0	6	0	0	0	0	2	0	0	0	11	56.0466	0	0	0	3.51319	0	0	0	0	0	0	36.5555
153548	k__Bacteria; p__Actinobacteria; c__Actinobacteria; o__Actinomycetales; f__Kineosporiaceae	0	5	0	0	0	0	2	0	0	0	0	0	0	0	0	0	0	0	0	0	0	0	0	0	0	0	9	0	8	0	0	12	0	3	0	0	0	2.87589	0	0	0	0	1.24756	0	0	0	0	0
New.CleanUp.ReferenceOTU13244	k__Bacteria; p__Actinobacteria; c__Actinobacteria; o__Actinomycetales; f__Kineosporiaceae	0	0	0	0	0	0	0	0	0	0	0	0	0	0	0	0	0	0	0	0	0	0	0	0	0	0	0	0	0	0	0	0	26	0	0	0	0	0	0	0	0	0	0	0	0	0	0	0
1129931	k__Bacteria; p__Actinobacteria; c__Actinobacteria; o__Actinomycetales; f__Kineosporiaceae	0	0	0	0	0	0	0	0	0	0	0	0	0	0	0	0	0	0	0	0	0	0	0	0	0	0	0	0	0	0	0	0	2	0	0	0	0	0	0	0	0	0	0	0	0	0	0	0
New.CleanUp.ReferenceOTU20908	k__Bacteria; p__Actinobacteria; c__Actinobacteria; o__Actinomycetales; f__Kineosporiaceae	0	0	0	0	0	0	0	0	0	0	0	0	0	0	0	0	0	0	0	0	0	0	0	0	0	0	0	0	0	0	2	0	0	0	0	0	0	0	0	0	0	0	0	0	0	0	0	0
New.CleanUp.ReferenceOTU9358	k__Bacteria; p__Actinobacteria; c__Actinobacteria; o__Actinomycetales; f__Kineosporiaceae	2	0	0	0	0	0	8	0	0	0	0	0	0	0	0	0	0	0	0	0	0	0	0	0	0	0	0	2	0	0	3	0	0	0	0	0	2.11497	0	0	0	0	0	4.99026	0	0	0	0	0
New.CleanUp.ReferenceOTU20075	k__Bacteria; p__Actinobacteria; c__Actinobacteria; o__Actinomycetales; f__Kineosporiaceae	0	0	0	0	0	0	0	0	0	0	0	0	0	0	0	0	0	0	0	0	0	0	0	0	0	0	0	0	0	0	3	0	0	0	0	0	0	0	0	0	0	0	0	0	0	0	0	0
New.CleanUp.ReferenceOTU12508	k__Bacteria; p__Actinobacteria; c__Actinobacteria; o__Actinomycetales; f__Kineosporiaceae	0	0	0	0	0	0	0	0	0	0	0	0	0	0	0	0	0	0	0	0	0	0	0	0	0	0	0	0	0	3	0	0	2	0	0	0	0	0	0	0	0	0	0	0	0	0	0	0
New.CleanUp.ReferenceOTU14407	k__Bacteria; p__Actinobacteria; c__Actinobacteria; o__Actinomycetales; f__Kineosporiaceae	0	0	0	0	0	0	0	0	0	0	0	0	0	0	0	0	0	0	0	0	0	0	0	0	0	0	0	0	0	0	0	0	2	4	0	0	0	0	0	0	0	0	0	0	0	0	0	0
New.CleanUp.ReferenceOTU18477	k__Bacteria; p__Actinobacteria; c__Actinobacteria; o__Actinomycetales; f__Kineosporiaceae	0	0	0	0	0	0	0	0	0	0	0	0	0	0	0	0	0	0	0	0	0	0	0	0	0	0	0	0	0	0	0	0	5	5	0	0	0	0	0	0	0	0	0	0	0	0	0	0
New.CleanUp.ReferenceOTU6839	k__Bacteria; p__Actinobacteria; c__Actinobacteria; o__Actinomycetales; f__Kineosporiaceae; g__; s__	0	0	2	0	0	0	0	0	2	0	0	0	0	0	0	0	0	0	201	3	0	0	0	0	0	0	0	0	10	2	2	0	3	0	0	2	0	0	0.853238	0	0	0	0	0	0.546051	0	0	0
New.CleanUp.ReferenceOTU2486	k__Bacteria; p__Actinobacteria; c__Actinobacteria; o__Actinomycetales; f__Kineosporiaceae; g__; s__	3	0	11	3	0	3	0	0	6	0	0	0	0	0	0	2	0	79	0	2	0	0	0	5	0	3	0	0	0	0	3	2	2	2	0	0	3.17245	0	4.69281	2.86378	0	3.3116	0	0	1.63815	0	0	0
New.CleanUp.ReferenceOTU762	k__Bacteria; p__Actinobacteria; c__Actinobacteria; o__Actinomycetales; f__Kineosporiaceae; g__; s__	2	4	0	0	0	0	5	2	4	2	2	0	2	2	0	42	0	10	0	2	3	0	0	0	0	0	0	2	6	0	2	4	0	3	0	0	2.11497	2.30071	0	0	0	0	3.11891	0.678512	1.0921	2.85209	4.62422	0
1087989	k__Bacteria; p__Actinobacteria; c__Actinobacteria; o__Actinomycetales; f__Kineosporiaceae; g__; s__	69	77	154	6	282	25	9	73	171	6	180	23	55	0	0	0	0	0	0	0	0	0	0	0	10	78	73	27	81	84	22	459	182	61	111	68	72.9663	44.2888	65.6993	5.72755	495.36	27.5966	5.61404	24.7657	46.6873	8.55627	416.18	24.7287
New.CleanUp.ReferenceOTU7103	k__Bacteria; p__Actinobacteria; c__Actinobacteria; o__Actinomycetales; f__Kineosporiaceae; g__; s__	0	0	4	0	0	0	0	3	2	0	0	0	2	0	0	2	0	0	5	0	0	114	0	0	0	4	0	0	0	0	2	0	4	0	2	25	0	0	1.70648	0	0	0	0	1.01777	0.546051	0	0	0
New.CleanUp.ReferenceOTU15155	k__Bacteria; p__Actinobacteria; c__Actinobacteria; o__Actinomycetales; f__Kineosporiaceae; g__; s__	0	0	0	0	0	0	0	0	0	0	0	0	0	0	0	0	0	0	0	0	0	0	21	0	0	0	0	0	0	0	0	3	3	2	0	0	0	0	0	0	0	0	0	0	0	0	0	0
New.CleanUp.ReferenceOTU7656	k__Bacteria; p__Actinobacteria; c__Actinobacteria; o__Actinomycetales; f__Kineosporiaceae; g__; s__	13	0	0	0	0	0	2	5	0	0	0	0	5	0	0	0	0	0	50	0	0	0	0	0	2	0	0	0	5	0	0	0	0	0	4	0	13.7473	0	0	0	0	0	1.24756	1.69628	0	0	0	0
1021335	k__Bacteria; p__Actinobacteria; c__Actinobacteria; o__Actinomycetales; f__Kineosporiaceae; g__; s__	0	0	0	0	0	0	0	0	0	0	0	0	0	0	0	0	0	0	0	0	0	2	0	4	0	0	0	0	0	0	0	0	0	0	0	0	0	0	0	0	0	0	0	0	0	0	0	0
New.CleanUp.ReferenceOTU3619	k__Bacteria; p__Actinobacteria; c__Actinobacteria; o__Actinomycetales; f__Kineosporiaceae; g__; s__	2	0	2	0	0	3	0	4	0	0	0	0	4	2	0	2	0	0	0	0	2	2	0	20	0	0	2	0	0	3	0	0	0	0	3	0	2.11497	0	0.853238	0	0	3.3116	0	1.35702	0	0	0	0
New.CleanUp.ReferenceOTU14632	k__Bacteria; p__Actinobacteria; c__Actinobacteria; o__Actinomycetales; f__Kineosporiaceae; g__; s__	0	0	0	0	0	0	0	0	0	0	0	0	0	0	0	0	0	0	0	0	0	0	7	0	0	0	0	0	0	0	7	0	2	0	0	0	0	0	0	0	0	0	0	0	0	0	0	0
New.CleanUp.ReferenceOTU1711	k__Bacteria; p__Actinobacteria; c__Actinobacteria; o__Actinomycetales; f__Kineosporiaceae; g__; s__	7	0	0	3	0	66	14	0	3	9	0	2	2	4	0	2	0	0	2	39	0	0	0	2	16	0	6	0	0	3	2	0	0	0	0	0	7.40238	0	0	2.86378	0	72.8551	8.73295	0	0.819076	12.8344	0	2.15032
New.CleanUp.ReferenceOTU5445	k__Bacteria; p__Actinobacteria; c__Actinobacteria; o__Actinomycetales; f__Kineosporiaceae; g__; s__	59	0	0	0	0	0	0	0	0	8	0	0	25	0	0	0	0	0	3	15	0	2	0	0	0	0	229	3	4	4	0	0	5	0	0	0	62.3915	0	0	0	0	0	0	0	0	11.4084	0	0
New.CleanUp.ReferenceOTU1158	k__Bacteria; p__Actinobacteria; c__Actinobacteria; o__Actinomycetales; f__Kineosporiaceae; g__; s__	0	0	0	0	0	11	3	0	4	0	2	3	2	0	5	15	2	0	0	0	6	0	0	0	2	0	0	0	2	0	3	2	0	3	2	2	0	0	0	0	0	12.1425	1.87135	0	1.0921	0	4.62422	3.22548
New.CleanUp.ReferenceOTU293	k__Bacteria; p__Actinobacteria; c__Actinobacteria; o__Actinomycetales; f__Kineosporiaceae; g__; s__	0	0	0	10	0	0	0	0	0	10	0	0	7	0	0	3	0	3	0	0	0	2	0	0	0	0	0	0	6	3	7	0	4	0	14	0	0	0	0	9.54592	0	0	0	0	0	14.2604	0	0
New.CleanUp.ReferenceOTU7055	k__Bacteria; p__Actinobacteria; c__Actinobacteria; o__Actinomycetales; f__Kineosporiaceae; g__; s__	0	0	10	0	0	0	74	0	2	0	0	0	0	0	0	3	0	0	0	8	0	0	0	0	3	0	4	0	9	0	0	0	3	0	6	4	0	0	4.26619	0	0	0	46.1599	0	0.546051	0	0	0
373239	k__Bacteria; p__Actinobacteria; c__Actinobacteria; o__Actinomycetales; f__Kineosporiaceae; g__; s__	15	0	3	4	4	0	16	0	18	10	0	0	25	0	0	2	0	0	2	0	0	0	0	0	10	8	10	10	7	23	42	18	18	9	9	0	15.8622	0	1.27986	3.81837	7.02639	0	9.98052	0	4.91445	14.2604	0	0
New.CleanUp.ReferenceOTU11195	k__Bacteria; p__Actinobacteria; c__Actinobacteria; o__Actinomycetales; f__Kineosporiaceae; g__; s__	0	0	0	0	0	0	0	0	0	0	0	0	0	0	0	0	0	0	0	0	0	0	4	0	0	25	0	0	0	0	3	5	0	0	0	0	0	0	0	0	0	0	0	0	0	0	0	0
New.CleanUp.ReferenceOTU6602	k__Bacteria; p__Actinobacteria; c__Actinobacteria; o__Actinomycetales; f__Kineosporiaceae; g__; s__	0	0	3	0	0	0	27	0	0	7	0	0	3	0	0	8	0	0	0	0	0	0	0	0	0	0	3	3	0	0	0	0	2	11	0	0	0	0	1.27986	0	0	0	16.8421	0	0	9.98231	0	0
New.CleanUp.ReferenceOTU5138	k__Bacteria; p__Actinobacteria; c__Actinobacteria; o__Actinomycetales; f__Kineosporiaceae; g__; s__	0	2	2	9	0	0	0	0	64	0	0	2	0	0	0	2	0	0	5	0	0	0	11	0	0	0	2	2	0	0	0	2	0	0	0	7	0	1.15036	0.853238	8.59133	0	0	0	0	17.4736	0	0	2.15032
New.CleanUp.ReferenceOTU11574	k__Bacteria; p__Actinobacteria; c__Actinobacteria; o__Actinomycetales; f__Kineosporiaceae; g__; s__	0	0	0	0	0	0	0	0	0	0	0	0	0	0	0	0	0	0	0	0	0	0	3	0	0	2	0	3	25	0	3	2	0	0	0	0	0	0	0	0	0	0	0	0	0	0	0	0
4431590	k__Bacteria; p__Actinobacteria; c__Actinobacteria; o__Actinomycetales; f__Kineosporiaceae; g__; s__	14	0	2	9	0	0	3	0	8	5	2	0	10	0	0	2	0	0	0	0	0	0	0	0	2	3	0	5	4	11	9	7	0	7	0	0	14.8048	0	0.853238	8.59133	0	0	1.87135	0	2.1842	7.13022	4.62422	0
New.CleanUp.ReferenceOTU7850	k__Bacteria; p__Actinobacteria; c__Actinobacteria; o__Actinomycetales; f__Kineosporiaceae; g__; s__	0	12	0	0	0	0	7	0	10	0	0	0	0	0	0	0	0	0	4	0	0	0	0	0	2	0	26	11	2	9	8	0	4	13	0	0	0	6.90214	0	0	0	0	4.36648	0	2.73025	0	0	0
New.CleanUp.ReferenceOTU5860	k__Bacteria; p__Actinobacteria; c__Actinobacteria; o__Actinomycetales; f__Kineosporiaceae; g__; s__	2	15	3	2	0	0	4	0	2	0	0	0	2	0	0	0	0	0	4	2	0	4	0	0	0	2	0	2	0	12	0	0	19	3	0	3	2.11497	8.62768	1.27986	1.90918	0	0	2.49513	0	0.546051	0	0	0
New.CleanUp.ReferenceOTU4246	k__Bacteria; p__Actinobacteria; c__Actinobacteria; o__Actinomycetales; f__Kineosporiaceae; g__; s__	0	0	0	2	0	0	9	16	6	29	0	0	2	0	0	6	0	0	2	0	0	0	0	0	0	0	0	5	18	0	0	0	0	3	2	3	0	0	0	1.90918	0	0	5.61404	5.4281	1.63815	41.3553	0	0
New.CleanUp.ReferenceOTU3177	k__Bacteria; p__Actinobacteria; c__Actinobacteria; o__Actinomycetales; f__Kineosporiaceae; g__; s__	2	0	3	4	0	0	0	25	0	4	0	11	0	2	0	5	8	0	0	2	0	0	0	2	3	15	2	0	0	5	2	0	0	0	0	0	2.11497	0	1.27986	3.81837	0	0	0	8.4814	0	5.70418	0	11.8268
869089	k__Bacteria; p__Actinobacteria; c__Actinobacteria; o__Actinomycetales; f__Kineosporiaceae; g__; s__	0	3	0	0	0	3	0	7	0	0	0	0	2	0	0	3	3	0	0	3	5	0	0	2	0	2	0	0	2	6	2	6	4	0	0	0	0	1.72554	0	0	0	3.3116	0	2.37479	0	0	0	0
New.CleanUp.ReferenceOTU5342	k__Bacteria; p__Actinobacteria; c__Actinobacteria; o__Actinomycetales; f__Kineosporiaceae; g__; s__	0	0	0	0	0	0	0	0	0	2	0	0	2	0	0	2	0	0	2	7	0	3	0	0	2	0	0	2	3	0	3	0	3	2	3	3	0	0	0	0	0	0	0	0	0	2.85209	0	0
915240	k__Bacteria; p__Actinobacteria; c__Actinobacteria; o__Actinomycetales; f__Kineosporiaceae; g__; s__	3	0	0	0	0	0	3	0	0	2	0	0	4	0	0	2	0	0	2	0	0	0	0	0	5	0	0	3	0	2	4	0	0	0	0	0	3.17245	0	0	0	0	0	1.87135	0	0	2.85209	0	0
576231	k__Bacteria; p__Actinobacteria; c__Actinobacteria; o__Actinomycetales; f__Kineosporiaceae; g__; s__	4153	3449	3701	2304	1253	1188	2947	2971	7396	1762	505	824	5606	147	129	1182	137	145	1031	498	174	632	226	394	1257	1532	1201	2211	3126	6323	5392	2988	2960	2554	794	577	4391.73	1983.79	1578.92	2199.38	2201.02	1311.39	1838.29	1007.93	2019.29	2512.69	1167.61	885.933
12666	k__Bacteria; p__Actinobacteria; c__Actinobacteria; o__Actinomycetales; f__Kineosporiaceae; g__; s__	216	169	165	121	48	70	165	176	254	107	47	39	162	35	0	57	25	4	52	9	0	27	21	7	70	118	87	185	341	184	278	275	142	168	93	27	228.416	97.2052	70.3921	115.506	84.3166	77.2706	102.924	59.7091	69.3484	152.587	108.669	41.9313
New.CleanUp.ReferenceOTU6298	k__Bacteria; p__Actinobacteria; c__Actinobacteria; o__Actinomycetales; f__Kineosporiaceae; g__; s__	0	0	0	0	0	0	0	3	0	2	0	0	2	0	0	9	0	0	0	2	0	3	0	0	4	0	0	0	2	4	0	0	0	0	3	0	0	0	0	0	0	0	0	1.01777	0	2.85209	0	0
250148	k__Bacteria; p__Actinobacteria; c__Actinobacteria; o__Actinomycetales; f__Kineosporiaceae; g__; s__	35	22	20	29	2	9	22	41	34	19	2	4	47	2	0	12	0	0	20	0	0	10	2	3	15	23	32	22	27	38	63	375	24	18	7	12	37.0119	12.6539	8.53238	27.6832	3.51319	9.93479	13.7232	13.9095	9.28286	27.0948	4.62422	4.30065
New.CleanUp.ReferenceOTU3151	k__Bacteria; p__Actinobacteria; c__Actinobacteria; o__Actinomycetales; f__Kineosporiaceae; g__; s__	5	0	2	0	0	7	3	22	0	31	0	0	0	0	0	0	0	0	0	0	0	0	0	0	0	0	0	26	0	0	0	0	5	4	11	24	5.28742	0	0.853238	0	0	7.72706	1.87135	7.46363	0	44.2074	0	0
New.CleanUp.ReferenceOTU8818	k__Bacteria; p__Actinobacteria; c__Actinobacteria; o__Actinomycetales; f__Kineosporiaceae; g__; s__	0	0	0	0	0	0	4	19	0	0	0	0	0	0	0	0	0	0	0	0	0	0	0	0	0	3	0	3	0	0	2	0	2	5	12	0	0	0	0	0	0	0	2.49513	6.44586	0	0	0	0
New.CleanUp.ReferenceOTU10451	k__Bacteria; p__Actinobacteria; c__Actinobacteria; o__Actinomycetales; f__Kineosporiaceae; g__; s__	0	2	0	0	0	0	0	4	0	0	0	0	0	0	0	0	0	0	0	0	0	0	0	0	0	0	3	6	0	0	2	0	5	0	0	0	0	1.15036	0	0	0	0	0	1.35702	0	0	0	0
New.CleanUp.ReferenceOTU13713	k__Bacteria; p__Actinobacteria; c__Actinobacteria; o__Actinomycetales; f__Kineosporiaceae; g__; s__	0	0	0	0	0	0	0	0	0	0	0	0	0	0	0	0	0	0	0	0	0	0	0	0	0	0	0	0	0	0	32	0	3	4	0	0	0	0	0	0	0	0	0	0	0	0	0	0
New.CleanUp.ReferenceOTU12009	k__Bacteria; p__Actinobacteria; c__Actinobacteria; o__Actinomycetales; f__Kineosporiaceae; g__; s__	0	0	0	0	0	0	0	0	0	0	0	0	0	0	0	0	0	0	0	0	0	0	0	0	0	0	0	0	8	6	0	0	2	0	0	0	0	0	0	0	0	0	0	0	0	0	0	0
571753	k__Bacteria; p__Actinobacteria; c__Actinobacteria; o__Actinomycetales; f__Kineosporiaceae; g__; s__	0	0	0	0	0	0	0	0	0	0	0	0	0	0	0	0	0	0	0	0	0	0	0	0	0	0	0	0	0	0	0	2	0	0	0	0	0	0	0	0	0	0	0	0	0	0	0	0
New.CleanUp.ReferenceOTU16314	k__Bacteria; p__Actinobacteria; c__Actinobacteria; o__Actinomycetales; f__Kineosporiaceae; g__; s__	0	0	0	0	0	0	0	0	0	0	0	0	0	0	0	0	0	0	0	0	0	0	0	0	0	0	0	0	0	0	0	0	2	0	0	0	0	0	0	0	0	0	0	0	0	0	0	0
New.CleanUp.ReferenceOTU11280	k__Bacteria; p__Actinobacteria; c__Actinobacteria; o__Actinomycetales; f__Kineosporiaceae; g__; s__	0	0	0	0	0	0	0	0	0	0	0	0	0	0	0	0	0	0	0	0	0	0	0	0	0	0	0	0	0	0	0	0	0	2	0	0	0	0	0	0	0	0	0	0	0	0	0	0
New.CleanUp.ReferenceOTU21103	k__Bacteria; p__Actinobacteria; c__Actinobacteria; o__Actinomycetales; f__Kineosporiaceae; g__; s__	0	0	0	0	0	0	0	0	0	0	0	0	0	0	0	0	0	0	0	0	0	0	0	0	0	0	0	0	0	0	14	0	0	0	0	0	0	0	0	0	0	0	0	0	0	0	0	0
New.CleanUp.ReferenceOTU12680	k__Bacteria; p__Actinobacteria; c__Actinobacteria; o__Actinomycetales; f__Kineosporiaceae; g__; s__	0	0	0	0	0	0	0	0	0	0	0	0	0	0	0	0	0	0	0	0	0	0	0	0	0	0	0	0	3	0	0	0	0	0	0	0	0	0	0	0	0	0	0	0	0	0	0	0
New.CleanUp.ReferenceOTU20186	k__Bacteria; p__Actinobacteria; c__Actinobacteria; o__Actinomycetales; f__Kineosporiaceae; g__; s__	0	0	0	0	0	0	0	0	0	0	0	0	0	0	0	0	0	0	0	0	0	0	0	0	0	0	0	0	0	0	3	0	0	0	0	0	0	0	0	0	0	0	0	0	0	0	0	0
New.CleanUp.ReferenceOTU15152	k__Bacteria; p__Actinobacteria; c__Actinobacteria; o__Actinomycetales; f__Kineosporiaceae; g__; s__	0	0	0	0	0	0	0	0	0	0	0	0	0	0	0	0	0	0	0	0	0	0	0	0	0	0	0	0	0	0	2	0	2	0	0	0	0	0	0	0	0	0	0	0	0	0	0	0
New.CleanUp.ReferenceOTU17277	k__Bacteria; p__Actinobacteria; c__Actinobacteria; o__Actinomycetales; f__Kineosporiaceae; g__; s__	0	0	0	0	0	0	0	0	0	0	0	0	0	0	0	0	0	0	0	0	0	0	0	0	0	0	0	0	0	0	3	2	0	0	0	0	0	0	0	0	0	0	0	0	0	0	0	0
New.CleanUp.ReferenceOTU18426	k__Bacteria; p__Actinobacteria; c__Actinobacteria; o__Actinomycetales; f__Kineosporiaceae; g__; s__	0	0	0	0	0	0	0	0	0	0	0	0	0	0	0	0	0	0	0	0	0	0	0	0	0	0	0	0	0	0	5	0	0	0	0	0	0	0	0	0	0	0	0	0	0	0	0	0
New.CleanUp.ReferenceOTU20564	k__Bacteria; p__Actinobacteria; c__Actinobacteria; o__Actinomycetales; f__Kineosporiaceae; g__; s__	0	0	0	0	0	0	0	0	0	0	0	0	0	0	0	0	0	0	0	0	0	0	0	0	0	0	0	0	0	0	5	0	0	0	0	0	0	0	0	0	0	0	0	0	0	0	0	0
New.CleanUp.ReferenceOTU16262	k__Bacteria; p__Actinobacteria; c__Actinobacteria; o__Actinomycetales; f__Kineosporiaceae; g__; s__	0	0	0	0	0	0	0	0	0	0	0	0	0	0	0	0	0	0	0	0	0	0	0	0	0	0	0	0	0	0	3	0	3	0	0	0	0	0	0	0	0	0	0	0	0	0	0	0
New.CleanUp.ReferenceOTU20466	k__Bacteria; p__Actinobacteria; c__Actinobacteria; o__Actinomycetales; f__Kineosporiaceae; g__; s__	0	0	0	0	0	0	0	0	0	0	0	0	0	0	0	0	0	0	0	0	0	0	0	0	0	0	0	0	0	0	2	0	0	2	0	0	0	0	0	0	0	0	0	0	0	0	0	0
New.CleanUp.ReferenceOTU18910	k__Bacteria; p__Actinobacteria; c__Actinobacteria; o__Actinomycetales; f__Kineosporiaceae; g__; s__	0	0	0	0	0	0	0	0	0	0	0	0	0	0	0	0	0	0	0	0	0	0	0	0	0	0	0	0	0	0	4	0	3	0	0	0	0	0	0	0	0	0	0	0	0	0	0	0
New.CleanUp.ReferenceOTU17785	k__Bacteria; p__Actinobacteria; c__Actinobacteria; o__Actinomycetales; f__Kineosporiaceae; g__; s__	0	0	0	0	0	0	0	0	0	0	0	0	0	0	0	0	0	0	0	0	0	0	0	0	0	0	0	0	0	0	7	0	0	0	0	0	0	0	0	0	0	0	0	0	0	0	0	0
New.CleanUp.ReferenceOTU19165	k__Bacteria; p__Actinobacteria; c__Actinobacteria; o__Actinomycetales; f__Kineosporiaceae; g__; s__	0	0	0	0	0	0	0	0	0	0	0	0	0	0	0	0	0	0	0	0	0	0	0	0	0	0	0	0	0	0	0	6	2	0	0	0	0	0	0	0	0	0	0	0	0	0	0	0
New.CleanUp.ReferenceOTU20752	k__Bacteria; p__Actinobacteria; c__Actinobacteria; o__Actinomycetales; f__Kineosporiaceae; g__; s__	0	0	0	0	0	0	0	0	0	0	0	0	0	0	0	0	0	0	0	0	0	0	0	0	0	0	0	0	0	0	8	0	0	0	0	0	0	0	0	0	0	0	0	0	0	0	0	0
86480	k__Bacteria; p__Actinobacteria; c__Actinobacteria; o__Actinomycetales; f__Kineosporiaceae; g__; s__	0	0	0	0	0	0	0	0	0	0	0	0	0	0	0	0	0	0	0	0	0	0	0	0	0	0	2	0	0	0	0	5	0	0	0	0	0	0	0	0	0	0	0	0	0	0	0	0
New.CleanUp.ReferenceOTU14033	k__Bacteria; p__Actinobacteria; c__Actinobacteria; o__Actinomycetales; f__Kineosporiaceae; g__; s__	0	0	0	0	0	0	0	0	0	0	0	0	0	0	0	0	0	0	0	0	0	0	0	0	0	0	0	0	0	0	10	0	2	0	0	0	0	0	0	0	0	0	0	0	0	0	0	0
New.CleanUp.ReferenceOTU10978	k__Bacteria; p__Actinobacteria; c__Actinobacteria; o__Actinomycetales; f__Kineosporiaceae; g__; s__	0	0	0	0	0	0	0	0	0	0	0	0	0	0	0	0	0	0	0	0	0	0	0	0	0	5	0	0	5	6	0	3	0	0	0	0	0	0	0	0	0	0	0	0	0	0	0	0
New.CleanUp.ReferenceOTU15470	k__Bacteria; p__Actinobacteria; c__Actinobacteria; o__Actinomycetales; f__Kineosporiaceae; g__; s__	0	0	0	0	0	0	0	0	0	0	0	0	0	0	0	0	0	0	0	0	0	0	0	0	0	0	0	0	0	0	0	2	0	7	0	0	0	0	0	0	0	0	0	0	0	0	0	0
New.CleanUp.ReferenceOTU19123	k__Bacteria; p__Actinobacteria; c__Actinobacteria; o__Actinomycetales; f__Kineosporiaceae; g__; s__	0	0	0	0	0	0	0	0	0	0	0	0	0	0	0	0	0	0	0	0	0	0	0	0	0	0	0	0	0	0	6	2	2	6	0	0	0	0	0	0	0	0	0	0	0	0	0	0
4325081	k__Bacteria; p__Actinobacteria; c__Actinobacteria; o__Actinomycetales; f__Kineosporiaceae; g__; s__	3	0	0	0	0	0	0	0	0	0	0	0	0	0	0	0	0	0	0	0	0	0	0	0	3	0	0	0	0	0	0	0	0	0	0	0	3.17245	0	0	0	0	0	0	0	0	0	0	0
New.CleanUp.ReferenceOTU10628	k__Bacteria; p__Actinobacteria; c__Actinobacteria; o__Actinomycetales; f__Kineosporiaceae; g__; s__	0	0	0	0	0	0	0	0	0	0	0	0	0	0	0	0	0	0	0	0	0	0	0	0	0	0	0	2	3	7	3	0	2	0	0	0	0	0	0	0	0	0	0	0	0	0	0	0
New.CleanUp.ReferenceOTU19664	k__Bacteria; p__Actinobacteria; c__Actinobacteria; o__Actinomycetales; f__Kineosporiaceae; g__; s__	0	0	0	0	0	0	0	0	0	0	0	0	0	0	0	0	0	0	0	0	0	0	0	0	0	0	0	0	0	0	15	0	0	2	0	0	0	0	0	0	0	0	0	0	0	0	0	0
New.CleanUp.ReferenceOTU14087	k__Bacteria; p__Actinobacteria; c__Actinobacteria; o__Actinomycetales; f__Kineosporiaceae; g__; s__	0	0	0	0	0	0	0	0	0	0	0	0	0	0	0	0	0	0	0	0	0	0	0	0	0	0	0	0	3	0	2	0	0	5	0	0	0	0	0	0	0	0	0	0	0	0	0	0
New.CleanUp.ReferenceOTU18882	k__Bacteria; p__Actinobacteria; c__Actinobacteria; o__Actinomycetales; f__Kineosporiaceae; g__; s__	0	0	0	0	0	0	0	0	0	0	0	0	0	0	0	0	0	0	0	0	0	0	0	0	0	0	0	0	0	0	8	2	0	3	0	0	0	0	0	0	0	0	0	0	0	0	0	0
New.CleanUp.ReferenceOTU19184	k__Bacteria; p__Actinobacteria; c__Actinobacteria; o__Actinomycetales; f__Kineosporiaceae; g__; s__	0	0	0	0	0	0	0	0	0	0	0	0	0	0	0	0	0	0	0	0	0	0	0	0	0	0	0	0	0	0	10	4	0	2	0	0	0	0	0	0	0	0	0	0	0	0	0	0
New.CleanUp.ReferenceOTU3677	k__Bacteria; p__Actinobacteria; c__Actinobacteria; o__Actinomycetales; f__Kineosporiaceae; g__Kineococcus	0	0	0	3	0	2	3	0	0	0	0	2	0	2	0	0	50	0	0	2	2	0	0	0	0	7	0	0	18	0	0	0	2	0	2	0	0	0	0	2.86378	0	2.20773	1.87135	0	0	0	0	2.15032
New.CleanUp.ReferenceOTU15939	k__Bacteria; p__Actinobacteria; c__Actinobacteria; o__Actinomycetales; f__Kineosporiaceae; g__Kineococcus	0	0	0	0	0	0	0	0	0	0	0	0	0	0	0	0	0	0	0	0	0	0	0	0	0	0	0	0	0	0	0	2	0	0	0	0	0	0	0	0	0	0	0	0	0	0	0	0
New.CleanUp.ReferenceOTU16485	k__Bacteria; p__Actinobacteria; c__Actinobacteria; o__Actinomycetales; f__Kineosporiaceae; g__Kineococcus	0	0	0	0	0	0	0	0	0	0	0	0	0	0	0	0	0	0	0	0	0	0	0	0	0	0	0	0	0	0	0	2	0	0	0	0	0	0	0	0	0	0	0	0	0	0	0	0
New.CleanUp.ReferenceOTU16436	k__Bacteria; p__Actinobacteria; c__Actinobacteria; o__Actinomycetales; f__Kineosporiaceae; g__Kineococcus	0	0	0	0	0	0	0	0	0	0	0	0	0	0	0	0	0	0	0	0	0	0	0	0	0	0	0	0	0	0	5	0	2	0	0	0	0	0	0	0	0	0	0	0	0	0	0	0
New.CleanUp.ReferenceOTU16667	k__Bacteria; p__Actinobacteria; c__Actinobacteria; o__Actinomycetales; f__Kineosporiaceae; g__Kineococcus	0	0	0	0	0	0	0	0	0	0	0	0	0	0	0	0	0	0	0	0	0	0	0	0	0	0	0	0	0	0	22	0	0	6	0	0	0	0	0	0	0	0	0	0	0	0	0	0
New.CleanUp.ReferenceOTU809	k__Bacteria; p__Actinobacteria; c__Actinobacteria; o__Actinomycetales; f__Kineosporiaceae; g__Kineococcus; s__	2	3	6	3	2	2	2	2	4	0	0	0	7	0	0	4	7	6	0	0	0	0	0	0	16	42	4	10	0	0	0	8	0	0	3	0	2.11497	1.72554	2.55971	2.86378	3.51319	2.20773	1.24756	0.678512	1.0921	0	0	0
New.CleanUp.ReferenceOTU10900	k__Bacteria; p__Actinobacteria; c__Actinobacteria; o__Actinomycetales; f__Kineosporiaceae; g__Kineococcus; s__	0	0	0	0	0	0	0	0	0	0	0	0	0	0	0	0	0	0	0	0	0	0	14	0	0	0	0	0	0	23	0	0	0	0	0	0	0	0	0	0	0	0	0	0	0	0	0	0
New.CleanUp.ReferenceOTU5644	k__Bacteria; p__Actinobacteria; c__Actinobacteria; o__Actinomycetales; f__Kineosporiaceae; g__Kineococcus; s__	3	2	0	4	0	0	0	0	8	3	0	4	22	0	0	0	0	0	115	0	0	2	0	0	0	3	0	0	0	0	2	5	0	715	0	0	3.17245	1.15036	0	3.81837	0	0	0	0	2.1842	4.27813	0	4.30065
New.CleanUp.ReferenceOTU6501	k__Bacteria; p__Actinobacteria; c__Actinobacteria; o__Actinomycetales; f__Kineosporiaceae; g__Kineococcus; s__	0	0	0	0	0	0	0	8	0	2	0	0	2	0	0	0	0	0	27	7	0	3	0	0	85	93	4	0	0	3	0	4	14	3	0	4	0	0	0	0	0	0	0	2.71405	0	2.85209	0	0
New.CleanUp.ReferenceOTU1287	k__Bacteria; p__Actinobacteria; c__Actinobacteria; o__Actinomycetales; f__Kineosporiaceae; g__Kineococcus; s__	0	0	0	0	0	0	0	0	0	0	0	0	0	26	0	500	0	0	0	0	3	0	0	2	0	0	0	2	4	0	0	0	2	0	0	6	0	0	0	0	0	0	0	0	0	0	0	0
New.CleanUp.ReferenceOTU79	k__Bacteria; p__Actinobacteria; c__Actinobacteria; o__Actinomycetales; f__Kineosporiaceae; g__Kineococcus; s__	4	4	0	0	0	3	3	0	0	2	0	23	0	2	14	0	4	0	2	0	0	0	4	0	5	3	0	0	0	2	0	7	5	0	0	2	4.22993	2.30071	0	0	0	3.3116	1.87135	0	0	2.85209	0	24.7287
New.CleanUp.ReferenceOTU4422	k__Bacteria; p__Actinobacteria; c__Actinobacteria; o__Actinomycetales; f__Kineosporiaceae; g__Kineococcus; s__	0	3	8	0	0	4	0	0	7	0	0	0	0	0	0	0	0	0	0	0	0	8	0	0	0	626	0	9	0	0	0	0	0	0	0	0	0	1.72554	3.41295	0	0	4.41546	0	0	1.91118	0	0	0
New.CleanUp.ReferenceOTU3055	k__Bacteria; p__Actinobacteria; c__Actinobacteria; o__Actinomycetales; f__Kineosporiaceae; g__Kineococcus; s__	0	0	0	0	0	2	10	2	0	0	0	5	3	0	0	2	0	0	0	0	11	0	0	0	0	0	0	2	0	2	0	0	0	3	5	2	0	0	0	0	0	2.20773	6.23782	0.678512	0	0	0	5.37581
New.CleanUp.ReferenceOTU1022	k__Bacteria; p__Actinobacteria; c__Actinobacteria; o__Actinomycetales; f__Kineosporiaceae; g__Kineococcus; s__	0	3	0	0	3	4	0	0	0	0	0	20	4	0	0	0	0	2	12	0	0	0	0	50	0	5	0	3	2	0	12	0	0	2	0	2	0	1.72554	0	0	5.26979	4.41546	0	0	0	0	0	21.5032
New.CleanUp.ReferenceOTU7108	k__Bacteria; p__Actinobacteria; c__Actinobacteria; o__Actinomycetales; f__Kineosporiaceae; g__Kineococcus; s__	0	2	0	0	0	0	0	16	0	3	0	0	15	0	0	0	0	0	3	0	0	28	0	0	3	2	9	0	0	2	0	0	4	2	0	9	0	1.15036	0	0	0	0	0	5.4281	0	4.27813	0	0
New.CleanUp.ReferenceOTU3941	k__Bacteria; p__Actinobacteria; c__Actinobacteria; o__Actinomycetales; f__Kineosporiaceae; g__Kineococcus; s__	0	0	4	2	0	0	8	0	0	5	0	0	17	0	0	2	0	0	0	0	0	0	0	0	0	0	0	0	0	27	0	0	7	2	0	0	0	0	1.70648	1.90918	0	0	4.99026	0	0	7.13022	0	0
New.CleanUp.ReferenceOTU12257	k__Bacteria; p__Actinobacteria; c__Actinobacteria; o__Actinomycetales; f__Kineosporiaceae; g__Kineococcus; s__	0	0	0	0	0	0	0	0	0	0	0	0	0	0	0	0	0	0	0	0	0	0	5	0	0	0	0	0	0	0	15	2	0	5	0	0	0	0	0	0	0	0	0	0	0	0	0	0
New.CleanUp.ReferenceOTU8375	k__Bacteria; p__Actinobacteria; c__Actinobacteria; o__Actinomycetales; f__Kineosporiaceae; g__Kineococcus; s__	0	5	0	0	0	0	7	0	2	0	0	0	0	0	0	0	0	0	0	0	0	0	5	0	0	0	0	0	0	2	5	0	0	0	2	0	0	2.87589	0	0	0	0	4.36648	0	0.546051	0	0	0
New.CleanUp.ReferenceOTU2951	k__Bacteria; p__Actinobacteria; c__Actinobacteria; o__Actinomycetales; f__Kineosporiaceae; g__Kineococcus; s__	0	0	0	2	3	2	2	0	0	3	0	0	2	0	0	2	17	0	0	2	0	0	0	15	0	7	3	0	0	0	3	0	3	0	6	0	0	0	0	1.90918	5.26979	2.20773	1.24756	0	0	4.27813	0	0
New.CleanUp.ReferenceOTU5563	k__Bacteria; p__Actinobacteria; c__Actinobacteria; o__Actinomycetales; f__Kineosporiaceae; g__Kineococcus; s__	0	0	0	0	0	0	6	0	14	0	0	82	0	0	0	0	0	0	0	0	0	5	0	0	0	0	0	0	4	0	0	0	4	2	2	0	0	0	0	0	0	0	3.74269	0	3.82235	0	0	88.1632
New.CleanUp.ReferenceOTU1755	k__Bacteria; p__Actinobacteria; c__Actinobacteria; o__Actinomycetales; f__Kineosporiaceae; g__Kineococcus; s__	0	0	2	0	0	0	0	0	16	0	2	0	2	0	0	2	0	0	0	0	0	2	0	3	0	4	0	0	0	0	0	5	4	0	3	3	0	0	0.853238	0	0	0	0	0	4.3684	0	4.62422	0
New.CleanUp.ReferenceOTU11797	k__Bacteria; p__Actinobacteria; c__Actinobacteria; o__Actinomycetales; f__Kineosporiaceae; g__Kineococcus; s__	0	0	0	0	0	0	0	0	0	0	0	0	0	0	0	0	0	0	0	0	0	0	3	0	0	0	0	0	0	0	5	0	0	0	0	0	0	0	0	0	0	0	0	0	0	0	0	0
New.CleanUp.ReferenceOTU4487	k__Bacteria; p__Actinobacteria; c__Actinobacteria; o__Actinomycetales; f__Kineosporiaceae; g__Kineococcus; s__	0	0	59	2	0	0	0	2	0	0	10	97	0	0	0	0	3	0	0	3	0	0	0	0	2	0	6	0	2	0	2	0	0	2	0	2	0	0	25.1705	1.90918	0	0	0	0.678512	0	0	23.1211	104.291
New.CleanUp.ReferenceOTU738	k__Bacteria; p__Actinobacteria; c__Actinobacteria; o__Actinomycetales; f__Kineosporiaceae; g__Kineococcus; s__	4	0	0	5	0	0	0	0	0	3	5	2	0	0	0	6	0	0	3	0	0	0	0	0	0	16	10	0	0	0	2	2	0	0	0	0	4.22993	0	0	4.77296	0	0	0	0	0	4.27813	11.5605	2.15032
New.CleanUp.ReferenceOTU9231	k__Bacteria; p__Actinobacteria; c__Actinobacteria; o__Actinomycetales; f__Kineosporiaceae; g__Kineococcus; s__	2	2	0	0	0	0	0	0	0	0	0	0	0	0	0	0	0	0	0	0	0	0	2	0	7	2	0	2	0	12	4	0	0	2	0	0	2.11497	1.15036	0	0	0	0	0	0	0	0	0	0
New.CleanUp.ReferenceOTU9103	k__Bacteria; p__Actinobacteria; c__Actinobacteria; o__Actinomycetales; f__Kineosporiaceae; g__Kineococcus; s__	2	0	0	0	0	0	0	0	2	0	0	0	0	0	0	0	0	0	4	0	0	0	0	0	2	0	2	6	0	0	0	4	2	2	0	0	2.11497	0	0	0	0	0	0	0	0.546051	0	0	0
New.CleanUp.ReferenceOTU1103	k__Bacteria; p__Actinobacteria; c__Actinobacteria; o__Actinomycetales; f__Kineosporiaceae; g__Kineococcus; s__	0	4	2	4	4	2	0	0	0	2	0	4	2	2	0	3	0	0	2	2	0	0	0	0	4	3	0	3	0	2	3	3	2	0	2	0	0	2.30071	0.853238	3.81837	7.02639	2.20773	0	0	0	2.85209	0	4.30065
New.CleanUp.ReferenceOTU611	k__Bacteria; p__Actinobacteria; c__Actinobacteria; o__Actinomycetales; f__Kineosporiaceae; g__Kineococcus; s__	0	2	2	0	0	0	0	3	0	0	2	0	0	3	0	4	0	4	2	0	0	0	0	3	0	0	0	2	3	0	2	0	4	0	3	0	0	1.15036	0.853238	0	0	0	0	1.01777	0	0	4.62422	0
New.CleanUp.ReferenceOTU4504	k__Bacteria; p__Actinobacteria; c__Actinobacteria; o__Actinomycetales; f__Kineosporiaceae; g__Kineococcus; s__	0	0	2	3	0	0	0	0	0	0	0	0	4	0	0	2	3	0	2	0	0	2	0	4	3	4	18	4	0	0	3	2	3	5	0	7	0	0	0.853238	2.86378	0	0	0	0	0	0	0	0
New.CleanUp.ReferenceOTU8060	k__Bacteria; p__Actinobacteria; c__Actinobacteria; o__Actinomycetales; f__Kineosporiaceae; g__Kineococcus; s__	10	0	0	0	0	0	3	0	0	0	0	0	2	0	0	0	0	0	0	0	0	2	0	0	2	4	0	0	2	4	2	2	0	2	0	0	10.5748	0	0	0	0	0	1.87135	0	0	0	0	0
543684	k__Bacteria; p__Actinobacteria; c__Actinobacteria; o__Actinomycetales; f__Kineosporiaceae; g__Kineococcus; s__	1047	1448	1610	624	435	838	792	1734	3440	484	279	544	1033	237	25	309	154	68	320	50	37	157	32	93	461	950	906	751	2191	1986	1760	2640	1848	972	663	348	1107.18	832.859	686.856	595.665	764.119	925.04	494.036	588.27	939.207	690.205	645.078	584.888
New.CleanUp.ReferenceOTU6664	k__Bacteria; p__Actinobacteria; c__Actinobacteria; o__Actinomycetales; f__Kineosporiaceae; g__Kineococcus; s__	0	8	2	0	0	0	5	0	3	0	0	0	2	0	0	4	0	0	0	0	0	2	0	0	3	15	4	0	2	0	0	5	0	2	6	0	0	4.60143	0.853238	0	0	0	3.11891	0	0.819076	0	0	0
New.CleanUp.ReferenceOTU5626	k__Bacteria; p__Actinobacteria; c__Actinobacteria; o__Actinomycetales; f__Kineosporiaceae; g__Kineococcus; s__	3	0	2	0	0	0	0	0	2	0	0	0	2	0	0	0	0	0	0	2	0	4	0	0	0	2	0	4	0	0	0	6	0	0	0	2	3.17245	0	0.853238	0	0	0	0	0	0.546051	0	0	0
New.CleanUp.ReferenceOTU3896	k__Bacteria; p__Actinobacteria; c__Actinobacteria; o__Actinomycetales; f__Kineosporiaceae; g__Kineococcus; s__	0	0	0	0	0	0	0	0	0	2	0	2	2	0	0	0	0	0	0	0	2	2	0	0	0	0	2	0	0	2	0	0	0	0	0	0	0	0	0	0	0	0	0	0	0	2.85209	0	2.15032
New.CleanUp.ReferenceOTU9328	k__Bacteria; p__Actinobacteria; c__Actinobacteria; o__Actinomycetales; f__Kineosporiaceae; g__Kineococcus; s__	0	35	0	0	0	0	0	0	0	0	0	0	0	0	0	0	0	0	0	0	0	0	0	0	0	0	3	2	2	3	2	3	9	0	0	0	0	20.1313	0	0	0	0	0	0	0	0	0	0
New.CleanUp.ReferenceOTU10355	k__Bacteria; p__Actinobacteria; c__Actinobacteria; o__Actinomycetales; f__Kineosporiaceae; g__Kineococcus; s__	0	11	0	0	0	0	11	0	0	0	0	0	0	0	0	0	0	0	0	0	0	0	0	0	0	6	0	0	2	2	2	0	2	7	0	0	0	6.32697	0	0	0	0	6.86161	0	0	0	0	0
New.CleanUp.ReferenceOTU9836	k__Bacteria; p__Actinobacteria; c__Actinobacteria; o__Actinomycetales; f__Kineosporiaceae; g__Kineococcus; s__	0	0	0	0	0	0	3	2	97	0	0	0	0	0	0	0	0	0	0	0	0	0	0	0	2	0	0	0	0	11	73	4	8	0	0	0	0	0	0	0	0	0	1.87135	0.678512	26.4834	0	0	0
New.CleanUp.ReferenceOTU9677	k__Bacteria; p__Actinobacteria; c__Actinobacteria; o__Actinomycetales; f__Kineosporiaceae; g__Kineococcus; s__	2	0	0	0	0	0	5	0	2	0	0	0	0	0	0	0	0	0	0	0	0	0	0	0	11	0	3	6	8	0	0	2	0	0	0	0	2.11497	0	0	0	0	0	3.11891	0	0.546051	0	0	0
New.ReferenceOTU86	k__Bacteria; p__Actinobacteria; c__Actinobacteria; o__Actinomycetales; f__Kineosporiaceae; g__Kineococcus; s__	0	0	0	0	0	0	0	0	0	0	0	0	0	0	0	0	0	0	0	0	0	0	0	0	0	0	0	0	8	0	9	2	124	7	0	0	0	0	0	0	0	0	0	0	0	0	0	0
New.CleanUp.ReferenceOTU17261	k__Bacteria; p__Actinobacteria; c__Actinobacteria; o__Actinomycetales; f__Kineosporiaceae; g__Kineococcus; s__	0	0	0	0	0	0	0	0	0	0	0	0	0	0	0	0	0	0	0	0	0	0	0	0	0	0	0	0	0	0	0	2	0	0	0	0	0	0	0	0	0	0	0	0	0	0	0	0
New.CleanUp.ReferenceOTU18601	k__Bacteria; p__Actinobacteria; c__Actinobacteria; o__Actinomycetales; f__Kineosporiaceae; g__Kineococcus; s__	0	0	0	0	0	0	0	0	0	0	0	0	0	0	0	0	0	0	0	0	0	0	0	0	0	0	0	0	0	0	0	2	0	0	0	0	0	0	0	0	0	0	0	0	0	0	0	0
New.CleanUp.ReferenceOTU13187	k__Bacteria; p__Actinobacteria; c__Actinobacteria; o__Actinomycetales; f__Kineosporiaceae; g__Kineococcus; s__	0	0	0	0	0	0	0	0	0	0	0	0	0	0	0	0	0	0	0	0	0	0	0	0	0	0	0	0	0	0	2	0	0	0	0	0	0	0	0	0	0	0	0	0	0	0	0	0
New.CleanUp.ReferenceOTU20102	k__Bacteria; p__Actinobacteria; c__Actinobacteria; o__Actinomycetales; f__Kineosporiaceae; g__Kineococcus; s__	0	0	0	0	0	0	0	0	0	0	0	0	0	0	0	0	0	0	0	0	0	0	0	0	0	0	0	0	0	0	2	0	0	0	0	0	0	0	0	0	0	0	0	0	0	0	0	0
New.CleanUp.ReferenceOTU21445	k__Bacteria; p__Actinobacteria; c__Actinobacteria; o__Actinomycetales; f__Kineosporiaceae; g__Kineococcus; s__	0	0	0	0	0	0	0	0	0	0	0	0	0	0	0	0	0	0	0	0	0	0	0	0	0	0	0	0	0	0	2	0	0	0	0	0	0	0	0	0	0	0	0	0	0	0	0	0
New.CleanUp.ReferenceOTU14522	k__Bacteria; p__Actinobacteria; c__Actinobacteria; o__Actinomycetales; f__Kineosporiaceae; g__Kineococcus; s__	0	0	0	0	0	0	0	0	0	0	0	0	0	0	0	0	0	0	0	0	0	0	0	0	0	0	0	0	0	0	0	0	5	0	0	0	0	0	0	0	0	0	0	0	0	0	0	0
New.CleanUp.ReferenceOTU19244	k__Bacteria; p__Actinobacteria; c__Actinobacteria; o__Actinomycetales; f__Kineosporiaceae; g__Kineococcus; s__	0	0	0	0	0	0	0	0	0	0	0	0	0	0	0	0	0	0	0	0	0	0	0	0	0	0	0	0	0	0	0	2	0	2	0	0	0	0	0	0	0	0	0	0	0	0	0	0
New.CleanUp.ReferenceOTU19622	k__Bacteria; p__Actinobacteria; c__Actinobacteria; o__Actinomycetales; f__Kineosporiaceae; g__Kineococcus; s__	0	0	0	0	0	0	0	0	0	0	0	0	0	0	0	0	0	0	0	0	0	0	0	0	0	0	0	0	0	0	0	0	2	2	0	0	0	0	0	0	0	0	0	0	0	0	0	0
New.CleanUp.ReferenceOTU14072	k__Bacteria; p__Actinobacteria; c__Actinobacteria; o__Actinomycetales; f__Kineosporiaceae; g__Kineococcus; s__	0	0	0	0	0	0	0	0	0	0	0	0	0	0	0	0	0	0	0	0	0	0	0	0	0	0	0	0	3	0	3	0	0	0	0	0	0	0	0	0	0	0	0	0	0	0	0	0
New.CleanUp.ReferenceOTU20849	k__Bacteria; p__Actinobacteria; c__Actinobacteria; o__Actinomycetales; f__Kineosporiaceae; g__Kineococcus; s__	0	0	0	0	0	0	0	0	0	0	0	0	0	0	0	0	0	0	0	0	0	0	0	0	0	0	0	0	0	0	12	0	0	0	0	0	0	0	0	0	0	0	0	0	0	0	0	0
New.CleanUp.ReferenceOTU16014	k__Bacteria; p__Actinobacteria; c__Actinobacteria; o__Actinomycetales; f__Kineosporiaceae; g__Kineococcus; s__	0	0	0	0	0	0	0	0	0	0	0	0	0	0	0	0	0	0	0	0	0	0	0	0	0	0	0	0	0	0	3	21	0	3	0	0	0	0	0	0	0	0	0	0	0	0	0	0
New.CleanUp.ReferenceOTU7629	k__Bacteria; p__Actinobacteria; c__Actinobacteria; o__Actinomycetales; f__Kineosporiaceae; g__Kineococcus; s__	0	0	0	0	0	0	0	0	0	0	0	0	0	0	0	0	0	0	0	0	0	0	0	0	0	2	3	3	0	0	3	0	0	0	0	0	0	0	0	0	0	0	0	0	0	0	0	0
New.CleanUp.ReferenceOTU17179	k__Bacteria; p__Actinobacteria; c__Actinobacteria; o__Actinomycetales; f__Kineosporiaceae; g__Kineococcus; s__	0	0	0	0	0	0	0	0	0	0	0	0	0	0	0	0	0	0	0	0	0	0	0	0	0	0	0	0	0	0	0	0	4	5	0	0	0	0	0	0	0	0	0	0	0	0	0	0
New.CleanUp.ReferenceOTU13943	k__Bacteria; p__Actinobacteria; c__Actinobacteria; o__Actinomycetales; f__Kineosporiaceae; g__Kineococcus; s__	0	0	0	0	0	0	0	0	0	0	0	0	0	0	0	0	0	0	0	0	0	0	0	0	0	0	0	0	2	0	2	0	3	2	0	0	0	0	0	0	0	0	0	0	0	0	0	0
New.CleanUp.ReferenceOTU9743	k__Bacteria; p__Actinobacteria; c__Actinobacteria; o__Actinomycetales; f__Kineosporiaceae; g__Kineococcus; s__	0	0	0	0	0	0	0	0	0	0	0	0	0	0	0	0	0	0	0	0	0	0	0	0	0	2	0	0	2	3	3	0	0	2	0	0	0	0	0	0	0	0	0	0	0	0	0	0
New.CleanUp.ReferenceOTU13341	k__Bacteria; p__Actinobacteria; c__Actinobacteria; o__Actinomycetales; f__Kineosporiaceae; g__Kineococcus; s__	0	0	0	0	0	0	0	0	0	0	0	0	0	0	0	0	0	0	0	0	0	0	0	0	0	0	0	0	0	0	3	0	6	3	0	0	0	0	0	0	0	0	0	0	0	0	0	0
New.CleanUp.ReferenceOTU18160	k__Bacteria; p__Actinobacteria; c__Actinobacteria; o__Actinomycetales; f__Kineosporiaceae; g__Kineococcus; s__	0	0	0	0	0	0	0	0	0	0	0	0	0	0	0	0	0	0	0	0	0	0	0	0	0	0	0	0	0	0	0	6	9	2	0	0	0	0	0	0	0	0	0	0	0	0	0	0
New.CleanUp.ReferenceOTU1215	k__Bacteria; p__Actinobacteria; c__Actinobacteria; o__Actinomycetales; f__Microbacteriaceae	0	0	0	7	3	0	0	0	0	0	0	0	3	3	522	0	0	0	0	0	6	0	0	0	0	0	0	0	2	0	2	0	7	2	4	2	0	0	0	6.68214	5.26979	0	0	0	0	0	0	0
583016	k__Bacteria; p__Actinobacteria; c__Actinobacteria; o__Actinomycetales; f__Microbacteriaceae	49	117	115	108	17	71	161	278	262	90	35	267	64	29	0	54	50	56	66	89	92	2168	1911	155	115	205	311	103	256	219	657	394	299	263	130	66	51.8167	67.2959	49.0612	103.096	29.8621	78.3745	100.429	94.3132	71.5326	128.344	80.9238	287.068
New.CleanUp.ReferenceOTU585	k__Bacteria; p__Actinobacteria; c__Actinobacteria; o__Actinomycetales; f__Microbacteriaceae	3	0	0	2	7	0	0	0	0	0	4	0	15	6	17	0	0	0	0	0	0	2	0	0	0	2	5	0	2	0	3	0	8	0	0	0	3.17245	0	0	1.90918	12.2962	0	0	0	0	0	9.24843	0
New.CleanUp.ReferenceOTU682	k__Bacteria; p__Actinobacteria; c__Actinobacteria; o__Actinomycetales; f__Microbacteriaceae	0	0	0	2	0	2	11	0	0	0	2	24	0	0	0	0	13	3	0	2	399	2	2	3	5	0	3	3	0	3	0	0	2	3	14	2	0	0	0	1.90918	0	2.20773	6.86161	0	0	0	4.62422	25.8039
New.CleanUp.ReferenceOTU1496	k__Bacteria; p__Actinobacteria; c__Actinobacteria; o__Actinomycetales; f__Microbacteriaceae	0	0	5	0	0	2	0	0	4	2	0	0	0	0	11	2	0	759	0	0	0	0	4	3	3	0	3	0	0	0	0	4	0	0	3	2	0	0	2.13309	0	0	2.20773	0	0	1.0921	2.85209	0	0
New.CleanUp.ReferenceOTU10315	k__Bacteria; p__Actinobacteria; c__Actinobacteria; o__Actinomycetales; f__Microbacteriaceae	0	0	0	0	0	0	0	25	0	0	0	0	0	0	0	0	0	0	0	0	0	0	237	0	0	2	0	0	0	0	0	0	0	15	0	0	0	0	0	0	0	0	0	8.4814	0	0	0	0
New.CleanUp.ReferenceOTU6178	k__Bacteria; p__Actinobacteria; c__Actinobacteria; o__Actinomycetales; f__Microbacteriaceae	0	0	0	2	0	0	3	5	0	0	0	0	1295	0	0	0	0	0	3	14	0	0	0	0	67	4	16	2	0	0	0	0	3	2	2	4	0	0	0	1.90918	0	0	1.87135	1.69628	0	0	0	0
New.CleanUp.ReferenceOTU3682	k__Bacteria; p__Actinobacteria; c__Actinobacteria; o__Actinomycetales; f__Microbacteriaceae	7	0	0	0	0	0	0	3	5	19	0	2	3	214	0	0	0	0	7	0	0	0	0	0	2	0	3	0	7	3	2	4	3	0	3	32	7.40238	0	0	0	0	0	0	1.01777	1.36513	27.0948	0	2.15032
New.CleanUp.ReferenceOTU4754	k__Bacteria; p__Actinobacteria; c__Actinobacteria; o__Actinomycetales; f__Microbacteriaceae	0	0	0	10	0	0	0	0	0	2	0	0	0	0	0	5	0	0	854	2	0	5	0	0	0	0	0	0	2	0	0	0	2	3	0	47	0	0	0	9.54592	0	0	0	0	0	2.85209	0	0
New.CleanUp.ReferenceOTU12521	k__Bacteria; p__Actinobacteria; c__Actinobacteria; o__Actinomycetales; f__Microbacteriaceae	0	0	0	0	0	0	0	0	0	0	0	0	0	0	0	0	0	0	0	0	0	0	106	0	0	0	0	0	3	0	0	0	0	2	0	0	0	0	0	0	0	0	0	0	0	0	0	0
New.CleanUp.ReferenceOTU2436	k__Bacteria; p__Actinobacteria; c__Actinobacteria; o__Actinomycetales; f__Microbacteriaceae	0	0	2	2	2	2	0	0	0	2	31	0	12	0	0	52	2	6	0	0	0	0	0	0	14	2	0	0	0	0	2	0	0	0	2	0	0	0	0.853238	1.90918	3.51319	2.20773	0	0	0	2.85209	71.6754	0
New.CleanUp.ReferenceOTU1382	k__Bacteria; p__Actinobacteria; c__Actinobacteria; o__Actinomycetales; f__Microbacteriaceae	0	0	0	0	3	0	0	10	112	0	6	2	0	2	0	2	0	0	449	0	0	0	0	0	0	0	5	4	0	0	0	0	0	0	0	0	0	0	0	0	5.26979	0	0	3.39256	30.5788	0	13.8727	2.15032
New.CleanUp.ReferenceOTU12893	k__Bacteria; p__Actinobacteria; c__Actinobacteria; o__Actinomycetales; f__Microbacteriaceae	0	0	0	0	0	0	0	0	0	0	0	0	0	0	0	0	0	0	0	0	0	0	83	0	0	0	0	0	0	0	0	0	2	0	0	0	0	0	0	0	0	0	0	0	0	0	0	0
New.CleanUp.ReferenceOTU5640	k__Bacteria; p__Actinobacteria; c__Actinobacteria; o__Actinomycetales; f__Microbacteriaceae	0	0	6	13	0	0	0	0	0	2	0	0	2	0	0	0	0	0	347	0	0	0	2	0	3	4	0	0	0	0	0	0	0	0	0	18	0	0	2.55971	12.4097	0	0	0	0	0	2.85209	0	0
New.CleanUp.ReferenceOTU991	k__Bacteria; p__Actinobacteria; c__Actinobacteria; o__Actinomycetales; f__Microbacteriaceae	0	0	3	0	0	2	0	0	0	7	7	0	6	24	0	9	170	0	16	0	0	0	0	0	24	0	0	2	3	0	3	0	0	0	3	2	0	0	1.27986	0	0	2.20773	0	0	0	9.98231	16.1848	0
New.CleanUp.ReferenceOTU816	k__Bacteria; p__Actinobacteria; c__Actinobacteria; o__Actinomycetales; f__Microbacteriaceae	3	0	157	0	0	0	0	3	0	0	0	0	0	0	68	2	4	3	8	2	2	2	0	0	5	0	2	0	0	0	0	0	2	2	2	3	3.17245	0	66.9792	0	0	0	0	1.01777	0	0	0	0
New.CleanUp.ReferenceOTU1258	k__Bacteria; p__Actinobacteria; c__Actinobacteria; o__Actinomycetales; f__Microbacteriaceae	0	2	0	3	2	0	2	0	831	2	0	2	0	0	0	0	3	0	0	60	2	0	0	0	2	0	0	0	0	3	2	2	6	2	2	7	0	1.15036	0	2.86378	3.51319	0	1.24756	0	226.884	2.85209	0	2.15032
New.CleanUp.ReferenceOTU6685	k__Bacteria; p__Actinobacteria; c__Actinobacteria; o__Actinomycetales; f__Microbacteriaceae	4	0	0	4	0	0	0	8	0	3	0	0	2	0	0	0	0	0	0	0	0	63	0	0	0	2	0	0	0	0	2	0	0	3	3	7	4.22993	0	0	3.81837	0	0	0	2.71405	0	4.27813	0	0
New.CleanUp.ReferenceOTU4472	k__Bacteria; p__Actinobacteria; c__Actinobacteria; o__Actinomycetales; f__Microbacteriaceae	0	0	2	2	0	0	3	9	0	0	0	0	5	0	0	0	0	0	0	0	0	39	3	0	4	0	2	0	0	0	3	3	8	0	2	0	0	0	0.853238	1.90918	0	0	1.87135	3.0533	0	0	0	0
2836859	k__Bacteria; p__Actinobacteria; c__Actinobacteria; o__Actinomycetales; f__Microbacteriaceae	0	4	5	0	0	0	0	4	5	0	0	5	0	0	0	0	0	0	0	4	2	0	29	3	2	2	5	3	10	4	6	8	3	5	3	3	0	2.30071	2.13309	0	0	0	0	1.35702	1.36513	0	0	5.37581
New.CleanUp.ReferenceOTU3136	k__Bacteria; p__Actinobacteria; c__Actinobacteria; o__Actinomycetales; f__Microbacteriaceae	0	0	0	0	0	5	0	0	2	5	3	0	83	0	0	0	0	0	0	0	0	5	3	0	0	0	12	0	2	0	0	0	0	0	0	0	0	0	0	0	0	5.51933	0	0	0.546051	7.13022	6.93633	0
New.CleanUp.ReferenceOTU2387	k__Bacteria; p__Actinobacteria; c__Actinobacteria; o__Actinomycetales; f__Microbacteriaceae	0	0	2	0	0	2	0	6	0	0	0	0	3	0	0	8	0	13	0	0	0	9	0	0	3	3	2	0	0	4	4	0	0	0	0	0	0	0	0.853238	0	0	2.20773	0	2.03554	0	0	0	0
New.CleanUp.ReferenceOTU1605	k__Bacteria; p__Actinobacteria; c__Actinobacteria; o__Actinomycetales; f__Microbacteriaceae	0	0	9	2	0	2	0	0	0	2	0	0	0	0	0	15	0	2	2	0	0	0	0	0	0	0	0	3	0	4	3	0	2	0	0	10	0	0	3.83957	1.90918	0	2.20773	0	0	0	2.85209	0	0
876170	k__Bacteria; p__Actinobacteria; c__Actinobacteria; o__Actinomycetales; f__Microbacteriaceae	759	1077	728	692	215	364	721	3519	1300	370	134	599	816	595	349	339	207	200	680	1131	305	328	12076	608	1009	3406	3563	851	3467	2298	22010	7032	10808	2905	1850	2931	802.63	619.467	310.579	660.578	377.668	401.807	449.747	1193.84	354.933	527.636	309.823	644.022
New.CleanUp.ReferenceOTU4332	k__Bacteria; p__Actinobacteria; c__Actinobacteria; o__Actinomycetales; f__Microbacteriaceae	7	0	0	3	0	6	3	0	2	4	0	4	2	0	0	30	3	0	2	0	3	0	0	0	4	13	0	0	0	0	2	0	0	2	0	15	7.40238	0	0	2.86378	0	6.6232	1.87135	0	0.546051	5.70418	0	4.30065
New.CleanUp.ReferenceOTU1187	k__Bacteria; p__Actinobacteria; c__Actinobacteria; o__Actinomycetales; f__Microbacteriaceae	5	7	2	2	3	4	2	0	4	0	0	9	2	0	0	6	6	0	0	3	12	0	0	0	0	0	219	2	0	2	2	2	0	4	0	0	5.28742	4.02625	0.853238	1.90918	5.26979	4.41546	1.24756	0	1.0921	0	0	9.67645
New.CleanUp.ReferenceOTU2348	k__Bacteria; p__Actinobacteria; c__Actinobacteria; o__Actinomycetales; f__Microbacteriaceae	0	2	2	0	0	0	0	15	0	0	15	0	0	3	0	0	0	0	22	5	0	0	0	0	4	0	15	0	0	0	0	0	7	0	3	0	0	1.15036	0.853238	0	0	0	0	5.08884	0	0	34.6816	0
174021	k__Bacteria; p__Actinobacteria; c__Actinobacteria; o__Actinomycetales; f__Microbacteriaceae	0	10	5	3	3	3	0	4	4	0	0	0	0	0	0	5	5	3	0	4	4	4	15	0	2	11	6	0	10	10	9	6	6	7	10	0	0	5.75179	2.13309	2.86378	5.26979	3.3116	0	1.35702	1.0921	0	0	0
New.CleanUp.ReferenceOTU6668	k__Bacteria; p__Actinobacteria; c__Actinobacteria; o__Actinomycetales; f__Microbacteriaceae	0	4	0	2	0	0	0	0	2	0	0	0	2	0	0	27	0	0	0	0	0	45	0	0	0	0	0	0	0	3	0	0	2	0	12	4	0	2.30071	0	1.90918	0	0	0	0	0.546051	0	0	0
131414	k__Bacteria; p__Actinobacteria; c__Actinobacteria; o__Actinomycetales; f__Microbacteriaceae	0	0	0	2	0	0	0	0	0	0	0	0	0	0	0	0	0	2	0	0	0	0	22	0	0	0	0	0	2	3	11	0	2	3	0	0	0	0	0	1.90918	0	0	0	0	0	0	0	0
New.CleanUp.ReferenceOTU2389	k__Bacteria; p__Actinobacteria; c__Actinobacteria; o__Actinomycetales; f__Microbacteriaceae	2	0	0	2	0	0	2	0	3	2	2	4	0	0	0	8	12	0	0	2	0	3	12	0	6	136	2	2	2	8	5	0	0	3	0	3	2.11497	0	0	1.90918	0	0	1.24756	0	0.819076	2.85209	4.62422	4.30065
New.CleanUp.ReferenceOTU5060	k__Bacteria; p__Actinobacteria; c__Actinobacteria; o__Actinomycetales; f__Microbacteriaceae	15	0	0	0	0	0	44	0	2	2	0	0	25	0	0	5	2	0	0	0	0	0	0	0	2	0	5	2	0	0	15	0	0	87	0	2	15.8622	0	0	0	0	0	27.4464	0	0.546051	2.85209	0	0
New.CleanUp.ReferenceOTU7669	k__Bacteria; p__Actinobacteria; c__Actinobacteria; o__Actinomycetales; f__Microbacteriaceae	3	2	0	0	0	0	3	2	2	0	0	0	0	0	0	0	0	0	0	0	0	7	2	0	0	4	0	3	0	5	2	2	0	0	0	0	3.17245	1.15036	0	0	0	0	1.87135	0.678512	0.546051	0	0	0
New.CleanUp.ReferenceOTU70	k__Bacteria; p__Actinobacteria; c__Actinobacteria; o__Actinomycetales; f__Microbacteriaceae	2	0	0	0	0	0	0	0	0	3	3	0	4	0	0	3	0	3	2	9	3	0	0	0	2	0	3	2	0	8	2	0	0	26	0	0	2.11497	0	0	0	0	0	0	0	0	4.27813	6.93633	0
New.CleanUp.ReferenceOTU7711	k__Bacteria; p__Actinobacteria; c__Actinobacteria; o__Actinomycetales; f__Microbacteriaceae	0	0	0	3	0	0	11	0	0	0	0	0	0	0	0	0	0	0	24	0	0	0	0	0	5	44	0	0	0	2	0	0	0	6	0	0	0	0	0	2.86378	0	0	6.86161	0	0	0	0	0
New.CleanUp.ReferenceOTU11328	k__Bacteria; p__Actinobacteria; c__Actinobacteria; o__Actinomycetales; f__Microbacteriaceae	0	0	0	0	0	0	0	0	0	0	0	0	0	0	0	0	0	0	0	0	0	0	10	0	0	0	0	4	0	0	0	7	8	0	0	0	0	0	0	0	0	0	0	0	0	0	0	0
New.CleanUp.ReferenceOTU4454	k__Bacteria; p__Actinobacteria; c__Actinobacteria; o__Actinomycetales; f__Microbacteriaceae	0	2	2	0	0	0	0	7	0	0	0	2	0	0	0	2	4	0	0	2	0	0	11	5	0	4	0	11	2	0	7	0	0	0	0	0	0	1.15036	0.853238	0	0	0	0	2.37479	0	0	0	2.15032
New.CleanUp.ReferenceOTU7923	k__Bacteria; p__Actinobacteria; c__Actinobacteria; o__Actinomycetales; f__Microbacteriaceae	0	3	0	0	0	0	0	4	33	0	0	0	0	0	0	0	0	0	0	0	0	11	0	0	2	0	0	4	0	0	4	0	0	0	3	0	0	1.72554	0	0	0	0	0	1.35702	9.00983	0	0	0
New.CleanUp.ReferenceOTU1320	k__Bacteria; p__Actinobacteria; c__Actinobacteria; o__Actinomycetales; f__Microbacteriaceae	4	0	0	0	0	0	0	2	2	0	0	3	0	0	0	0	6	0	0	0	0	0	0	0	2	5	2	6	0	0	0	0	0	0	2	2	4.22993	0	0	0	0	0	0	0.678512	0.546051	0	0	3.22548
New.CleanUp.ReferenceOTU582	k__Bacteria; p__Actinobacteria; c__Actinobacteria; o__Actinomycetales; f__Microbacteriaceae	79	0	0	2	0	0	0	5	0	0	0	0	48	2	0	0	30	0	0	2	6	0	0	0	3	0	6	0	9	0	2	0	0	0	20	2	83.5412	0	0	1.90918	0	0	0	1.69628	0	0	0	0
New.CleanUp.ReferenceOTU2475	k__Bacteria; p__Actinobacteria; c__Actinobacteria; o__Actinomycetales; f__Microbacteriaceae	3	4	9	0	4	0	3	0	7	0	0	2	0	0	0	2	3	3	2	3	2	0	12	0	0	0	0	0	0	7	4	17	0	11	0	0	3.17245	2.30071	3.83957	0	7.02639	0	1.87135	0	1.91118	0	0	2.15032
New.CleanUp.ReferenceOTU8654	k__Bacteria; p__Actinobacteria; c__Actinobacteria; o__Actinomycetales; f__Microbacteriaceae	9	0	0	0	0	0	2	3	0	0	0	0	0	0	0	0	0	0	0	0	0	10	0	0	0	0	0	0	0	0	2	0	0	2	2	0	9.51735	0	0	0	0	0	1.24756	1.01777	0	0	0	0
New.CleanUp.ReferenceOTU14401	k__Bacteria; p__Actinobacteria; c__Actinobacteria; o__Actinomycetales; f__Microbacteriaceae	0	0	0	0	0	0	0	0	0	0	0	0	0	0	0	0	0	0	0	0	0	0	8	0	0	0	0	0	2	0	16	0	0	0	0	0	0	0	0	0	0	0	0	0	0	0	0	0
998869	k__Bacteria; p__Actinobacteria; c__Actinobacteria; o__Actinomycetales; f__Microbacteriaceae	2	2	2	0	2	0	0	2	3	0	0	3	0	0	0	0	0	0	0	0	0	0	8	0	3	3	3	0	3	2	0	0	0	0	0	0	2.11497	1.15036	0.853238	0	3.51319	0	0	0.678512	0.819076	0	0	3.22548
New.CleanUp.ReferenceOTU5317	k__Bacteria; p__Actinobacteria; c__Actinobacteria; o__Actinomycetales; f__Microbacteriaceae	0	0	0	0	0	0	0	3	0	0	0	0	0	0	0	11	0	0	0	0	0	0	0	0	0	4	3	0	0	9	0	0	2	0	2	4	0	0	0	0	0	0	0	1.01777	0	0	0	0
New.CleanUp.ReferenceOTU7032	k__Bacteria; p__Actinobacteria; c__Actinobacteria; o__Actinomycetales; f__Microbacteriaceae	15	18	0	0	0	0	0	0	4	2	0	0	4	0	0	16	0	0	0	0	0	0	0	0	0	0	2	3	69	5	6	0	0	0	2	0	15.8622	10.3532	0	0	0	0	0	0	1.0921	2.85209	0	0
New.CleanUp.ReferenceOTU2924	k__Bacteria; p__Actinobacteria; c__Actinobacteria; o__Actinomycetales; f__Microbacteriaceae	107	2	2	0	0	0	0	0	0	0	0	0	2	3	0	0	0	0	0	0	2	4	5	3	0	0	16	0	0	2	0	6	0	6	8	3	113.151	1.15036	0.853238	0	0	0	0	0	0	0	0	0
New.CleanUp.ReferenceOTU3342	k__Bacteria; p__Actinobacteria; c__Actinobacteria; o__Actinomycetales; f__Microbacteriaceae	2	0	0	3	0	2	0	0	3	0	0	2	0	0	0	3	0	0	0	8	5	3	3	0	0	0	0	0	0	58	0	2	3	4	0	2	2.11497	0	0	2.86378	0	2.20773	0	0	0.819076	0	0	2.15032
New.CleanUp.ReferenceOTU2178	k__Bacteria; p__Actinobacteria; c__Actinobacteria; o__Actinomycetales; f__Microbacteriaceae	2	0	0	4	0	2	4	0	7	0	0	2	0	0	0	2	17	0	0	0	2	0	0	3	2	0	0	7	13	3	0	0	120	2	0	2	2.11497	0	0	3.81837	0	2.20773	2.49513	0	1.91118	0	0	2.15032
New.CleanUp.ReferenceOTU1599	k__Bacteria; p__Actinobacteria; c__Actinobacteria; o__Actinomycetales; f__Microbacteriaceae	0	16	0	0	0	2	5	0	0	0	0	3	0	4	2	0	3	9	0	0	9	0	0	0	0	0	0	8	0	9	0	3	2	0	0	0	0	9.20286	0	0	0	2.20773	3.11891	0	0	0	0	3.22548
New.CleanUp.ReferenceOTU15235	k__Bacteria; p__Actinobacteria; c__Actinobacteria; o__Actinomycetales; f__Microbacteriaceae	0	0	0	0	0	0	0	0	0	0	0	0	0	0	0	0	0	0	0	0	0	0	7	0	0	0	0	0	0	0	0	0	3	0	0	0	0	0	0	0	0	0	0	0	0	0	0	0
1051744	k__Bacteria; p__Actinobacteria; c__Actinobacteria; o__Actinomycetales; f__Microbacteriaceae	0	2	0	0	0	0	0	0	0	0	0	0	0	0	0	0	0	0	0	0	0	0	7	0	0	0	3	0	0	2	0	0	9	0	0	0	0	1.15036	0	0	0	0	0	0	0	0	0	0
New.CleanUp.ReferenceOTU5036	k__Bacteria; p__Actinobacteria; c__Actinobacteria; o__Actinomycetales; f__Microbacteriaceae	0	5	2	0	0	0	0	3	0	7	0	18	2	0	0	3	0	0	36	0	0	0	0	0	0	0	3	0	7	0	0	0	2	5	0	0	0	2.87589	0.853238	0	0	0	0	1.01777	0	9.98231	0	19.3529
New.CleanUp.ReferenceOTU6799	k__Bacteria; p__Actinobacteria; c__Actinobacteria; o__Actinomycetales; f__Microbacteriaceae	4	0	3	0	0	0	0	0	3	5	0	0	7	0	0	0	0	0	0	0	0	6	2	0	0	0	5	0	0	4	0	2	0	0	5	0	4.22993	0	1.27986	0	0	0	0	0	0.819076	7.13022	0	0
173906	k__Bacteria; p__Actinobacteria; c__Actinobacteria; o__Actinomycetales; f__Microbacteriaceae	6	0	2	14	0	3	13	4	13	4	0	3	4	4	0	0	4	0	10	7	0	2	84	0	8	7	13	10	5	6	23	14	24	27	5	4	6.3449	0	0.853238	13.3643	0	3.3116	8.10917	1.35702	3.54933	5.70418	0	3.22548
New.CleanUp.ReferenceOTU3347	k__Bacteria; p__Actinobacteria; c__Actinobacteria; o__Actinomycetales; f__Microbacteriaceae	0	0	0	0	0	2	0	0	2	5	2	11	0	0	0	0	0	0	6	0	0	5	0	2	0	0	4	2	0	3	193	0	0	0	2	2	0	0	0	0	0	2.20773	0	0	0.546051	7.13022	4.62422	11.8268
New.CleanUp.ReferenceOTU11892	k__Bacteria; p__Actinobacteria; c__Actinobacteria; o__Actinomycetales; f__Microbacteriaceae	0	0	0	0	0	0	0	0	0	0	0	0	0	0	0	0	0	0	0	0	0	0	6	0	0	0	0	0	0	3	0	0	39	0	0	0	0	0	0	0	0	0	0	0	0	0	0	0
New.CleanUp.ReferenceOTU1741	k__Bacteria; p__Actinobacteria; c__Actinobacteria; o__Actinomycetales; f__Microbacteriaceae	5	0	0	0	0	0	0	3	3	5	0	3	0	32	0	0	0	0	2	0	9	6	0	3	2	0	3	11	0	0	0	2	0	7	2	7	5.28742	0	0	0	0	0	0	1.01777	0.819076	7.13022	0	3.22548
4298363	k__Bacteria; p__Actinobacteria; c__Actinobacteria; o__Actinomycetales; f__Microbacteriaceae	5	15	14	16	0	2	15	7	20	6	3	10	11	2	0	2	0	0	3	2	2	6	11	5	10	12	11	27	71	10	89	48	60	29	27	15	5.28742	8.62768	5.97266	15.2735	0	2.20773	9.35674	2.37479	5.46051	8.55627	6.93633	10.7516
New.CleanUp.ReferenceOTU2080	k__Bacteria; p__Actinobacteria; c__Actinobacteria; o__Actinomycetales; f__Microbacteriaceae	0	0	14	0	0	0	23	0	0	0	0	10	0	0	0	0	0	3	0	0	4	0	0	0	3	2	0	0	0	2	0	0	0	0	0	0	0	0	5.97266	0	0	0	14.347	0	0	0	0	10.7516
524887	k__Bacteria; p__Actinobacteria; c__Actinobacteria; o__Actinomycetales; f__Microbacteriaceae	27	74	98	38	34	36	44	75	93	15	6	119	39	24	13	23	23	17	29	55	20	21	432	23	45	165	111	31	54	82	102	118	78	139	55	26	28.552	42.5632	41.8086	36.2745	59.7243	39.7392	27.4464	25.4442	25.3913	21.3907	13.8727	127.944
New.CleanUp.ReferenceOTU5848	k__Bacteria; p__Actinobacteria; c__Actinobacteria; o__Actinomycetales; f__Microbacteriaceae	0	0	3	25	0	0	0	3	2	0	0	0	18	0	0	2	0	0	0	0	0	0	0	0	6	0	13	4	3	0	29	0	0	2	0	101	0	0	1.27986	23.8648	0	0	0	1.01777	0.546051	0	0	0
4288299	k__Bacteria; p__Actinobacteria; c__Actinobacteria; o__Actinomycetales; f__Microbacteriaceae	4	19	0	2	2	2	10	7	6	4	4	0	3	6	9	4	0	0	2	3	0	0	16	2	5	0	9	2	5	16	11	8	6	8	13	3	4.22993	10.9284	0	1.90918	3.51319	2.20773	6.23782	2.37479	1.63815	5.70418	9.24843	0
New.CleanUp.ReferenceOTU6502	k__Bacteria; p__Actinobacteria; c__Actinobacteria; o__Actinomycetales; f__Microbacteriaceae	0	0	3	0	0	0	2	0	0	3	0	0	4	0	0	0	0	0	0	0	0	5	2	0	0	0	10	0	0	0	0	0	2	0	2	0	0	0	1.27986	0	0	0	1.24756	0	0	4.27813	0	0
New.CleanUp.ReferenceOTU5112	k__Bacteria; p__Actinobacteria; c__Actinobacteria; o__Actinomycetales; f__Microbacteriaceae	8	0	0	0	0	0	0	4	0	0	0	0	0	0	0	2	0	0	2	5	0	0	0	0	5	0	0	0	2	8	0	0	0	24	0	7	8.45986	0	0	0	0	0	0	1.35702	0	0	0	0
New.CleanUp.ReferenceOTU7819	k__Bacteria; p__Actinobacteria; c__Actinobacteria; o__Actinomycetales; f__Microbacteriaceae	2	0	0	4	0	0	4	0	0	0	0	0	2	0	0	0	0	0	0	2	0	18	0	0	0	0	6	0	0	2	2	0	4	0	3	0	2.11497	0	0	3.81837	0	0	2.49513	0	0	0	0	0
223787	k__Bacteria; p__Actinobacteria; c__Actinobacteria; o__Actinomycetales; f__Microbacteriaceae	0	0	0	2	2	0	0	0	0	0	0	0	0	0	0	0	0	0	0	0	0	0	5	0	0	5	3	2	4	4	0	11	11	0	0	2	0	0	0	1.90918	3.51319	0	0	0	0	0	0	0
New.CleanUp.ReferenceOTU6812	k__Bacteria; p__Actinobacteria; c__Actinobacteria; o__Actinomycetales; f__Microbacteriaceae	3	0	2	0	0	0	44	0	0	0	0	0	3	0	0	0	0	0	0	0	0	8	0	0	3	26	2	0	2	2	0	4	4	0	0	0	3.17245	0	0.853238	0	0	0	27.4464	0	0	0	0	0
New.CleanUp.ReferenceOTU13975	k__Bacteria; p__Actinobacteria; c__Actinobacteria; o__Actinomycetales; f__Microbacteriaceae	0	0	0	0	0	0	0	0	0	0	0	0	0	0	0	0	0	0	0	0	0	0	4	0	0	0	0	0	0	0	2	0	2	0	0	0	0	0	0	0	0	0	0	0	0	0	0	0
New.CleanUp.ReferenceOTU11536	k__Bacteria; p__Actinobacteria; c__Actinobacteria; o__Actinomycetales; f__Microbacteriaceae	0	0	0	0	0	0	0	0	0	0	0	0	0	0	0	0	0	0	0	0	0	0	4	0	0	0	0	0	0	2	2	0	0	0	0	0	0	0	0	0	0	0	0	0	0	0	0	0
New.CleanUp.ReferenceOTU15107	k__Bacteria; p__Actinobacteria; c__Actinobacteria; o__Actinomycetales; f__Microbacteriaceae	0	0	0	0	0	0	0	0	0	0	0	0	0	0	0	0	0	0	0	0	0	0	4	0	0	0	0	0	0	0	9	3	6	4	0	0	0	0	0	0	0	0	0	0	0	0	0	0
New.CleanUp.ReferenceOTU11044	k__Bacteria; p__Actinobacteria; c__Actinobacteria; o__Actinomycetales; f__Microbacteriaceae	0	0	0	0	0	0	0	0	0	0	0	0	0	0	0	0	0	0	0	0	0	0	4	0	0	2	0	3	3	0	2	3	2	5	0	0	0	0	0	0	0	0	0	0	0	0	0	0
New.CleanUp.ReferenceOTU12603	k__Bacteria; p__Actinobacteria; c__Actinobacteria; o__Actinomycetales; f__Microbacteriaceae	0	0	0	0	0	0	0	0	0	0	0	0	0	0	0	0	0	0	0	0	0	0	4	0	0	0	0	0	22	0	0	0	0	0	0	0	0	0	0	0	0	0	0	0	0	0	0	0
New.CleanUp.ReferenceOTU10808	k__Bacteria; p__Actinobacteria; c__Actinobacteria; o__Actinomycetales; f__Microbacteriaceae	0	6	0	0	0	0	0	0	0	0	0	0	0	0	0	0	0	0	0	0	0	0	4	0	0	2	0	0	3	3	0	0	2	3	0	0	0	3.45107	0	0	0	0	0	0	0	0	0	0
New.CleanUp.ReferenceOTU9763	k__Bacteria; p__Actinobacteria; c__Actinobacteria; o__Actinomycetales; f__Microbacteriaceae	2	2	0	0	0	0	0	0	8	0	0	0	0	0	0	0	0	0	0	0	0	0	4	0	0	2	3	4	0	0	8	0	2	16	0	0	2.11497	1.15036	0	0	0	0	0	0	2.1842	0	0	0
New.CleanUp.ReferenceOTU5099	k__Bacteria; p__Actinobacteria; c__Actinobacteria; o__Actinomycetales; f__Microbacteriaceae	0	0	0	3	0	0	3	2	0	0	0	8	0	0	0	0	0	0	2	0	0	8	0	0	2	2	0	0	0	2	0	9	2	2	0	6	0	0	0	2.86378	0	0	1.87135	0.678512	0	0	0	8.60129
New.CleanUp.ReferenceOTU7121	k__Bacteria; p__Actinobacteria; c__Actinobacteria; o__Actinomycetales; f__Microbacteriaceae	0	0	0	2	0	0	2	0	0	2	0	0	3	0	0	7	0	0	0	2	0	43	0	0	2	0	8	2	0	0	2	7	3	0	2	2	0	0	0	1.90918	0	0	1.24756	0	0	2.85209	0	0
821644	k__Bacteria; p__Actinobacteria; c__Actinobacteria; o__Actinomycetales; f__Microbacteriaceae	28	52	42	31	19	15	42	33	30	16	13	17	25	9	6	26	5	5	25	18	4	22	129	8	34	65	23	26	51	34	91	55	24	86	42	10	29.6095	29.9093	17.918	29.5923	33.3753	16.558	26.1989	11.1954	8.19076	22.8167	30.0574	18.2777
New.CleanUp.ReferenceOTU1431	k__Bacteria; p__Actinobacteria; c__Actinobacteria; o__Actinomycetales; f__Microbacteriaceae	7	2	0	0	0	19	0	2	16	2	2	2	0	0	0	0	0	3	0	0	14	0	2	3	0	0	5	11	0	2	0	14	0	30	47	23	7.40238	1.15036	0	0	0	20.9735	0	0.678512	4.3684	2.85209	4.62422	2.15032
New.CleanUp.ReferenceOTU4152	k__Bacteria; p__Actinobacteria; c__Actinobacteria; o__Actinomycetales; f__Microbacteriaceae	2	2	2	0	0	2	0	0	5	0	0	0	3	0	0	0	0	0	0	0	9	2	0	0	0	5	0	0	3	0	0	0	0	0	0	4	2.11497	1.15036	0.853238	0	0	2.20773	0	0	1.36513	0	0	0
New.CleanUp.ReferenceOTU6196	k__Bacteria; p__Actinobacteria; c__Actinobacteria; o__Actinomycetales; f__Microbacteriaceae	0	0	7	0	0	0	0	2	0	0	0	0	3	0	0	0	0	0	4	3	0	0	0	0	0	9	0	0	7	0	0	2	0	0	0	0	0	0	2.98633	0	0	0	0	0.678512	0	0	0	0
New.CleanUp.ReferenceOTU8783	k__Bacteria; p__Actinobacteria; c__Actinobacteria; o__Actinomycetales; f__Microbacteriaceae	2	0	0	0	0	0	0	0	0	0	0	0	0	0	0	0	0	0	0	0	0	4	0	0	0	2	0	2	2	0	0	0	17	0	3	0	2.11497	0	0	0	0	0	0	0	0	0	0	0
New.CleanUp.ReferenceOTU4706	k__Bacteria; p__Actinobacteria; c__Actinobacteria; o__Actinomycetales; f__Microbacteriaceae	0	0	29	0	0	0	0	0	0	3	2	3	3	0	0	6	2	0	0	0	0	2	0	0	0	0	3	3	2	2	2	0	0	0	0	0	0	0	12.3719	0	0	0	0	0	0	4.27813	4.62422	3.22548
177797	k__Bacteria; p__Actinobacteria; c__Actinobacteria; o__Actinomycetales; f__Microbacteriaceae	0	6	2	3	0	0	0	10	4	0	0	0	3	0	0	0	0	0	0	0	5	0	13	0	0	4	3	0	3	3	0	5	5	0	0	0	0	3.45107	0.853238	2.86378	0	0	0	3.39256	1.0921	0	0	0
New.CleanUp.ReferenceOTU3533	k__Bacteria; p__Actinobacteria; c__Actinobacteria; o__Actinomycetales; f__Microbacteriaceae	0	0	0	4	0	0	2	3	3	0	0	0	95	0	0	2	12	0	0	2	0	3	0	0	3	0	0	0	4	3	0	0	3	118	0	2	0	0	0	3.81837	0	0	1.24756	1.01777	0.819076	0	0	0
806092	k__Bacteria; p__Actinobacteria; c__Actinobacteria; o__Actinomycetales; f__Microbacteriaceae	3	0	9	4	0	0	6	0	3	9	0	5	0	4	0	0	0	0	0	3	0	11	3	0	3	2	0	2	2	0	16	9	6	3	2	0	3.17245	0	3.83957	3.81837	0	0	3.74269	0	0.819076	12.8344	0	5.37581
New.CleanUp.ReferenceOTU5774	k__Bacteria; p__Actinobacteria; c__Actinobacteria; o__Actinomycetales; f__Microbacteriaceae	0	0	0	0	0	0	5	0	5	0	0	2	11	0	0	2	0	0	0	0	0	0	0	0	48	0	0	0	0	0	0	0	2	0	3	2	0	0	0	0	0	0	3.11891	0	1.36513	0	0	2.15032
New.CleanUp.ReferenceOTU13790	k__Bacteria; p__Actinobacteria; c__Actinobacteria; o__Actinomycetales; f__Microbacteriaceae	0	0	0	0	0	0	0	0	0	0	0	0	0	0	0	0	0	0	0	0	0	0	3	0	0	0	0	0	0	0	2	0	5	0	0	0	0	0	0	0	0	0	0	0	0	0	0	0
New.CleanUp.ReferenceOTU4892	k__Bacteria; p__Actinobacteria; c__Actinobacteria; o__Actinomycetales; f__Microbacteriaceae	2	5	0	3	0	0	0	3	4	2	0	3	0	0	0	0	0	0	0	0	0	0	3	0	6	0	0	0	0	0	0	0	6	2	2	0	2.11497	2.87589	0	2.86378	0	0	0	1.01777	1.0921	2.85209	0	3.22548
242437	k__Bacteria; p__Actinobacteria; c__Actinobacteria; o__Actinomycetales; f__Microbacteriaceae	0	0	0	0	0	0	0	2	0	0	0	0	0	0	0	0	0	0	0	0	0	0	3	0	0	0	0	0	5	0	0	0	5	0	0	0	0	0	0	0	0	0	0	0.678512	0	0	0	0
4372372	k__Bacteria; p__Actinobacteria; c__Actinobacteria; o__Actinomycetales; f__Microbacteriaceae	9	0	8	12	0	3	13	24	19	6	11	0	6	0	0	3	0	0	0	3	0	4	23	0	5	15	8	23	47	6	114	50	74	17	26	11	9.51735	0	3.41295	11.4551	0	3.3116	8.10917	8.14215	5.18748	8.55627	25.4332	0
New.CleanUp.ReferenceOTU7505	k__Bacteria; p__Actinobacteria; c__Actinobacteria; o__Actinomycetales; f__Microbacteriaceae	0	2	0	0	0	0	0	3	0	0	0	0	0	0	0	0	0	0	0	3	0	0	0	0	0	2	0	2	0	13	3	0	0	0	5	0	0	1.15036	0	0	0	0	0	1.01777	0	0	0	0
New.CleanUp.ReferenceOTU1919	k__Bacteria; p__Actinobacteria; c__Actinobacteria; o__Actinomycetales; f__Microbacteriaceae	0	0	0	54	0	37	9	0	0	2	0	0	0	0	0	0	0	0	4	2	0	2	0	0	5	5	0	0	0	3	2	0	2	0	0	0	0	0	0	51.548	0	40.843	5.61404	0	0	2.85209	0	0
New.CleanUp.ReferenceOTU7221	k__Bacteria; p__Actinobacteria; c__Actinobacteria; o__Actinomycetales; f__Microbacteriaceae	0	0	0	0	0	0	0	0	0	3	0	0	0	0	0	0	0	0	3	2	0	3	0	0	0	0	0	34	27	2	2	0	0	0	0	0	0	0	0	0	0	0	0	0	0	4.27813	0	0
546690	k__Bacteria; p__Actinobacteria; c__Actinobacteria; o__Actinomycetales; f__Microbacteriaceae	28	7	5	12	3	6	9	3	10	10	0	6	24	3	0	5	0	0	2	0	0	0	24	0	10	12	4	19	15	12	25	11	29	59	13	0	29.6095	4.02625	2.13309	11.4551	5.26979	6.6232	5.61404	1.01777	2.73025	14.2604	0	6.45097
828844	k__Bacteria; p__Actinobacteria; c__Actinobacteria; o__Actinomycetales; f__Microbacteriaceae	10	15	5	7	7	3	4	14	20	0	5	0	7	4	0	3	3	4	5	3	0	0	51	0	12	37	18	6	37	13	76	42	37	14	22	7	10.5748	8.62768	2.13309	6.68214	12.2962	3.3116	2.49513	4.74958	5.46051	0	11.5605	0
New.CleanUp.ReferenceOTU2884	k__Bacteria; p__Actinobacteria; c__Actinobacteria; o__Actinomycetales; f__Microbacteriaceae	5	0	2	0	64	2	0	0	0	0	0	3	3	6	0	132	2	0	0	3	4	0	27	0	0	0	77	0	3	2	0	0	0	2	0	0	5.28742	0	0.853238	0	112.422	2.20773	0	0	0	0	0	3.22548
New.CleanUp.ReferenceOTU7014	k__Bacteria; p__Actinobacteria; c__Actinobacteria; o__Actinomycetales; f__Microbacteriaceae	3	0	0	19	0	0	0	0	3	4	0	0	0	0	0	0	0	0	0	0	0	3	0	0	0	0	2	2	3	0	0	0	2	0	3	0	3.17245	0	0	18.1372	0	0	0	0	0.819076	5.70418	0	0
4414810	k__Bacteria; p__Actinobacteria; c__Actinobacteria; o__Actinomycetales; f__Microbacteriaceae	5	10	16	11	0	0	11	2	4	6	0	17	9	0	3	6	0	0	6	13	3	5	38	2	9	17	13	4	4	16	25	9	13	14	5	0	5.28742	5.75179	6.8259	10.5005	0	0	6.86161	0.678512	1.0921	8.55627	0	18.2777
New.CleanUp.ReferenceOTU5528	k__Bacteria; p__Actinobacteria; c__Actinobacteria; o__Actinomycetales; f__Microbacteriaceae	0	0	0	5	0	0	2	2	2	0	0	0	4	0	0	0	0	0	2	2	0	2	5	0	0	0	0	0	0	12	0	0	4	0	0	2	0	0	0	4.77296	0	0	1.24756	0.678512	0.546051	0	0	0
New.CleanUp.ReferenceOTU2613	k__Bacteria; p__Actinobacteria; c__Actinobacteria; o__Actinomycetales; f__Microbacteriaceae	0	0	0	20	2	2	0	0	0	4	0	0	0	2	0	0	6	0	3	0	0	0	0	0	4	0	5	0	6	5	0	0	2	23	0	0	0	0	0	19.0918	3.51319	2.20773	0	0	0	5.70418	0	0
New.CleanUp.ReferenceOTU5791	k__Bacteria; p__Actinobacteria; c__Actinobacteria; o__Actinomycetales; f__Microbacteriaceae	0	0	0	0	0	0	0	19	0	0	0	0	0	0	0	5	0	0	0	0	0	3	0	0	2	0	3	0	2	0	0	6	2	0	0	0	0	0	0	0	0	0	0	6.44586	0	0	0	0
New.CleanUp.ReferenceOTU6073	k__Bacteria; p__Actinobacteria; c__Actinobacteria; o__Actinomycetales; f__Microbacteriaceae	6	0	0	2	0	0	2	2	0	0	0	0	5	0	0	0	0	0	0	0	0	0	0	0	2	0	16	5	3	0	0	0	0	0	0	3	6.3449	0	0	1.90918	0	0	1.24756	0.678512	0	0	0	0
New.CleanUp.ReferenceOTU4844	k__Bacteria; p__Actinobacteria; c__Actinobacteria; o__Actinomycetales; f__Microbacteriaceae	0	0	0	2	0	0	0	0	17	0	0	2	5	0	0	0	0	0	0	0	0	0	0	0	0	0	4	2	0	0	0	0	0	0	15	0	0	0	0	1.90918	0	0	0	0	4.64143	0	0	2.15032
New.CleanUp.ReferenceOTU5804	k__Bacteria; p__Actinobacteria; c__Actinobacteria; o__Actinomycetales; f__Microbacteriaceae	0	2	0	0	0	0	3	0	0	0	0	0	6	0	0	2	0	0	0	0	0	0	7	0	3	0	26	3	0	2	0	0	0	0	2	2	0	1.15036	0	0	0	0	1.87135	0	0	0	0	0
New.CleanUp.ReferenceOTU7933	k__Bacteria; p__Actinobacteria; c__Actinobacteria; o__Actinomycetales; f__Microbacteriaceae	3	0	0	0	0	0	5	0	0	0	0	0	9	0	0	0	0	0	0	0	0	2	0	0	0	0	5	0	0	3	0	6	0	4	0	0	3.17245	0	0	0	0	0	3.11891	0	0	0	0	0
New.CleanUp.ReferenceOTU5478	k__Bacteria; p__Actinobacteria; c__Actinobacteria; o__Actinomycetales; f__Microbacteriaceae	0	0	0	0	0	0	0	2	2	7	0	0	0	0	0	2	0	0	0	4	0	0	0	0	15	0	2	32	2	5	2	0	4	4	3	0	0	0	0	0	0	0	0	0.678512	0.546051	9.98231	0	0
New.CleanUp.ReferenceOTU753	k__Bacteria; p__Actinobacteria; c__Actinobacteria; o__Actinomycetales; f__Microbacteriaceae	0	0	0	0	0	0	0	0	2	0	0	0	3	0	2	0	0	0	0	2	0	0	0	2	0	0	0	11	0	3	2	0	0	0	3	0	0	0	0	0	0	0	0	0	0.546051	0	0	0
New.CleanUp.ReferenceOTU4315	k__Bacteria; p__Actinobacteria; c__Actinobacteria; o__Actinomycetales; f__Microbacteriaceae	0	0	0	2	0	46	4	2	25	7	0	0	0	0	0	3	0	0	0	0	0	0	0	0	0	2	2	2	0	2	0	0	0	2	0	7	0	0	0	1.90918	0	50.7778	2.49513	0.678512	6.82563	9.98231	0	0
132483	k__Bacteria; p__Actinobacteria; c__Actinobacteria; o__Actinomycetales; f__Microbacteriaceae	118	29	34	92	6	25	112	12	66	48	0	0	90	3	3	18	0	0	12	0	0	5	5	0	93	30	32	92	101	100	393	40	164	70	43	33	124.783	16.6802	14.505	87.8224	10.5396	27.5966	69.8636	4.07107	18.0197	68.4501	0	0
New.CleanUp.ReferenceOTU5594	k__Bacteria; p__Actinobacteria; c__Actinobacteria; o__Actinomycetales; f__Microbacteriaceae	2	0	0	2	0	0	38	2	0	0	0	0	0	0	0	2	0	0	8	0	0	4	2	0	97	9	0	59	0	0	4	7	0	55	4	30	2.11497	0	0	1.90918	0	0	23.7037	0.678512	0	0	0	0
New.CleanUp.ReferenceOTU7448	k__Bacteria; p__Actinobacteria; c__Actinobacteria; o__Actinomycetales; f__Microbacteriaceae	0	2	0	0	0	0	3	0	2	0	0	0	0	0	0	0	0	0	0	4	0	2	0	0	0	7	0	0	0	0	3	2	2	4	0	0	0	1.15036	0	0	0	0	1.87135	0	0.546051	0	0	0
New.CleanUp.ReferenceOTU7974	k__Bacteria; p__Actinobacteria; c__Actinobacteria; o__Actinomycetales; f__Microbacteriaceae	4	67	0	0	0	0	0	0	0	0	0	0	5	0	0	0	0	0	0	0	0	0	3	0	0	0	0	11	0	0	6	0	0	9	0	0	4.22993	38.537	0	0	0	0	0	0	0	0	0	0
New.CleanUp.ReferenceOTU3596	k__Bacteria; p__Actinobacteria; c__Actinobacteria; o__Actinomycetales; f__Microbacteriaceae	49	0	0	0	0	0	0	0	2	2	0	0	0	2	0	2	2	0	4	19	0	0	2	2	0	0	0	0	0	0	0	3	0	0	6	2	51.8167	0	0	0	0	0	0	0	0.546051	2.85209	0	0
538790	k__Bacteria; p__Actinobacteria; c__Actinobacteria; o__Actinomycetales; f__Microbacteriaceae	4	14	20	7	3	3	3	2	4	4	0	15	4	0	0	3	0	4	2	0	8	0	21	6	6	8	17	7	19	9	19	26	20	13	3	0	4.22993	8.0525	8.53238	6.68214	5.26979	3.3116	1.87135	0.678512	1.0921	5.70418	0	16.1274
New.CleanUp.ReferenceOTU2384	k__Bacteria; p__Actinobacteria; c__Actinobacteria; o__Actinomycetales; f__Microbacteriaceae	0	2	2	0	0	0	0	8	0	0	0	0	5	0	0	0	0	2	0	0	0	2	0	0	0	0	3	2	2	0	0	0	2	2	12	0	0	1.15036	0.853238	0	0	0	0	2.71405	0	0	0	0
129870	k__Bacteria; p__Actinobacteria; c__Actinobacteria; o__Actinomycetales; f__Microbacteriaceae	11	0	0	3	0	2	4	0	6	2	0	0	4	0	0	0	0	0	0	0	0	0	0	0	6	3	4	5	5	5	17	0	5	2	8	3	11.6323	0	0	2.86378	0	2.20773	2.49513	0	1.63815	2.85209	0	0
New.CleanUp.ReferenceOTU5455	k__Bacteria; p__Actinobacteria; c__Actinobacteria; o__Actinomycetales; f__Microbacteriaceae	0	11	0	6	0	0	0	0	0	1402	0	0	4	0	0	0	0	0	0	0	0	0	0	0	0	2	2	0	2	0	11	0	0	0	0	2	0	6.32697	0	5.72755	0	0	0	0	0	1999.31	0	0
New.CleanUp.ReferenceOTU14178	k__Bacteria; p__Actinobacteria; c__Actinobacteria; o__Actinomycetales; f__Microbacteriaceae	0	0	0	0	0	0	0	0	0	0	0	0	0	0	0	0	0	0	0	0	0	0	2	0	0	0	0	0	0	0	0	0	0	0	0	0	0	0	0	0	0	0	0	0	0	0	0	0
New.CleanUp.ReferenceOTU8039	k__Bacteria; p__Actinobacteria; c__Actinobacteria; o__Actinomycetales; f__Microbacteriaceae	0	0	0	2	0	0	2	0	0	0	0	0	0	0	0	0	0	0	0	0	0	0	2	0	18	5	0	2862	2	4	2	0	0	0	6	0	0	0	0	1.90918	0	0	1.24756	0	0	0	0	0
New.CleanUp.ReferenceOTU12052	k__Bacteria; p__Actinobacteria; c__Actinobacteria; o__Actinomycetales; f__Microbacteriaceae	0	0	0	0	0	0	0	0	0	0	0	0	0	0	0	0	0	0	0	0	0	0	2	0	0	0	0	0	0	2	0	0	0	0	0	0	0	0	0	0	0	0	0	0	0	0	0	0
New.CleanUp.ReferenceOTU15527	k__Bacteria; p__Actinobacteria; c__Actinobacteria; o__Actinomycetales; f__Microbacteriaceae	0	0	0	0	0	0	0	0	0	0	0	0	0	0	0	0	0	0	0	0	0	0	2	0	0	0	0	0	0	0	0	0	2	0	0	0	0	0	0	0	0	0	0	0	0	0	0	0
New.CleanUp.ReferenceOTU15309	k__Bacteria; p__Actinobacteria; c__Actinobacteria; o__Actinomycetales; f__Microbacteriaceae	0	0	0	0	0	0	0	0	0	0	0	0	0	0	0	0	0	0	0	0	0	0	2	0	0	0	0	0	0	0	2	0	0	0	0	0	0	0	0	0	0	0	0	0	0	0	0	0
New.CleanUp.ReferenceOTU14051	k__Bacteria; p__Actinobacteria; c__Actinobacteria; o__Actinomycetales; f__Microbacteriaceae	0	0	0	0	0	0	0	0	0	0	0	0	0	0	0	0	0	0	0	0	0	0	2	0	0	0	0	0	0	0	4	0	0	0	0	0	0	0	0	0	0	0	0	0	0	0	0	0
New.CleanUp.ReferenceOTU13606	k__Bacteria; p__Actinobacteria; c__Actinobacteria; o__Actinomycetales; f__Microbacteriaceae	0	0	0	0	0	0	0	0	0	0	0	0	0	0	0	0	0	0	0	0	0	0	2	0	0	0	0	0	2	0	0	0	2	0	0	0	0	0	0	0	0	0	0	0	0	0	0	0
New.CleanUp.ReferenceOTU15144	k__Bacteria; p__Actinobacteria; c__Actinobacteria; o__Actinomycetales; f__Microbacteriaceae	0	0	0	0	0	0	0	0	0	0	0	0	0	0	0	0	0	0	0	0	0	0	2	0	0	0	0	0	0	0	4	0	5	0	0	0	0	0	0	0	0	0	0	0	0	0	0	0
New.CleanUp.ReferenceOTU14362	k__Bacteria; p__Actinobacteria; c__Actinobacteria; o__Actinomycetales; f__Microbacteriaceae	0	0	0	0	0	0	0	0	0	0	0	0	0	0	0	0	0	0	0	0	0	0	2	0	0	0	0	0	2	0	11	0	0	0	0	0	0	0	0	0	0	0	0	0	0	0	0	0
635096	k__Bacteria; p__Actinobacteria; c__Actinobacteria; o__Actinomycetales; f__Microbacteriaceae	0	0	0	0	0	0	0	0	0	0	0	0	0	0	0	0	0	0	0	0	0	0	2	0	0	0	0	0	4	0	11	0	3	0	0	0	0	0	0	0	0	0	0	0	0	0	0	0
New.CleanUp.ReferenceOTU12068	k__Bacteria; p__Actinobacteria; c__Actinobacteria; o__Actinomycetales; f__Microbacteriaceae	0	0	0	0	0	0	0	0	0	0	0	0	0	0	0	0	0	0	0	0	0	0	2	0	0	0	0	0	0	2	0	30	4	0	0	0	0	0	0	0	0	0	0	0	0	0	0	0
New.CleanUp.ReferenceOTU9548	k__Bacteria; p__Actinobacteria; c__Actinobacteria; o__Actinomycetales; f__Microbacteriaceae	0	5	0	0	0	0	4	0	37	0	0	0	0	0	0	0	0	0	0	0	0	0	2	0	0	9	3	2	0	0	7	0	0	2	0	0	0	2.87589	0	0	0	0	2.49513	0	10.1019	0	0	0
592423	k__Bacteria; p__Actinobacteria; c__Actinobacteria; o__Actinomycetales; f__Microbacteriaceae	0	0	0	0	0	0	0	0	0	0	0	0	0	0	0	0	0	0	0	0	0	0	2	0	0	0	3	0	0	0	0	0	0	0	0	7	0	0	0	0	0	0	0	0	0	0	0	0
New.CleanUp.ReferenceOTU10659	k__Bacteria; p__Actinobacteria; c__Actinobacteria; o__Actinomycetales; f__Microbacteriaceae	0	0	0	0	0	0	2	0	0	0	0	0	0	0	0	0	0	0	0	0	0	0	2	0	0	0	0	3	0	0	2	0	5	3	0	0	0	0	0	0	0	0	1.24756	0	0	0	0	0
New.CleanUp.ReferenceOTU13958	k__Bacteria; p__Actinobacteria; c__Actinobacteria; o__Actinomycetales; f__Microbacteriaceae	0	0	0	0	0	0	0	0	0	0	0	0	0	0	0	0	0	0	0	0	0	0	2	0	0	0	0	0	3	0	0	0	2	47	0	0	0	0	0	0	0	0	0	0	0	0	0	0
148208	k__Bacteria; p__Actinobacteria; c__Actinobacteria; o__Actinomycetales; f__Microbacteriaceae	0	16	27	6	5	8	10	15	15	0	4	18	8	2	2	4	8	3	6	19	0	3	54	8	9	24	18	5	17	21	31	29	30	26	17	2	0	9.20286	11.5187	5.72755	8.78298	8.83093	6.23782	5.08884	4.09538	0	9.24843	19.3529
New.CleanUp.ReferenceOTU6131	k__Bacteria; p__Actinobacteria; c__Actinobacteria; o__Actinomycetales; f__Microbacteriaceae	2	0	0	0	0	0	0	0	0	2	0	0	0	0	0	8	0	0	0	2	0	2	2	0	0	5	6	5	4	0	0	0	0	0	0	2	2.11497	0	0	0	0	0	0	0	0	2.85209	0	0
New.CleanUp.ReferenceOTU3775	k__Bacteria; p__Actinobacteria; c__Actinobacteria; o__Actinomycetales; f__Microbacteriaceae	2	0	0	2	0	0	0	0	3	0	0	108	4	0	0	0	2	0	0	0	5	0	0	0	0	3	4	8	3	0	3	0	0	6	0	0	2.11497	0	0	1.90918	0	0	0	0	0.819076	0	0	116.117
New.CleanUp.ReferenceOTU399	k__Bacteria; p__Actinobacteria; c__Actinobacteria; o__Actinomycetales; f__Microbacteriaceae	0	0	3	0	2	0	0	0	0	5	0	2	2	8	3	0	0	4	0	3	0	2	0	0	0	0	0	0	2	2	2	8	10	5	0	3	0	0	1.27986	0	3.51319	0	0	0	0	7.13022	0	2.15032
New.CleanUp.ReferenceOTU3856	k__Bacteria; p__Actinobacteria; c__Actinobacteria; o__Actinomycetales; f__Microbacteriaceae	0	9	0	4	0	2	0	0	2	0	0	0	0	0	0	0	3	0	3	3	0	4	0	0	0	0	0	0	0	0	0	0	0	0	0	0	0	5.17661	0	3.81837	0	2.20773	0	0	0.546051	0	0	0
New.CleanUp.ReferenceOTU6982	k__Bacteria; p__Actinobacteria; c__Actinobacteria; o__Actinomycetales; f__Microbacteriaceae	0	5	11	2	0	0	0	0	2	2	0	0	0	0	0	3	0	0	0	0	0	0	2	0	0	2	9	3	0	0	0	0	0	0	4	0	0	2.87589	4.69281	1.90918	0	0	0	0	0.546051	2.85209	0	0
2532575	k__Bacteria; p__Actinobacteria; c__Actinobacteria; o__Actinomycetales; f__Microbacteriaceae	0	0	4	0	0	0	0	0	0	0	0	0	4	0	0	2	0	0	0	0	0	0	5	0	2	0	5	0	5	0	0	0	2	3	0	0	0	0	1.70648	0	0	0	0	0	0	0	0	0
New.CleanUp.ReferenceOTU7684	k__Bacteria; p__Actinobacteria; c__Actinobacteria; o__Actinomycetales; f__Microbacteriaceae	2	0	0	2	0	0	4	0	0	0	0	0	0	0	0	0	0	0	0	0	0	2	0	0	0	0	17	11	0	0	0	3	0	3	2	0	2.11497	0	0	1.90918	0	0	2.49513	0	0	0	0	0
New.CleanUp.ReferenceOTU8430	k__Bacteria; p__Actinobacteria; c__Actinobacteria; o__Actinomycetales; f__Microbacteriaceae	24	0	0	5	0	0	6	0	0	0	0	0	0	0	0	0	0	0	0	0	0	2	0	0	3	7	0	0	0	0	10	0	2	0	0	0	25.3796	0	0	4.77296	0	0	3.74269	0	0	0	0	0
New.CleanUp.ReferenceOTU8556	k__Bacteria; p__Actinobacteria; c__Actinobacteria; o__Actinomycetales; f__Microbacteriaceae	2	0	0	0	0	0	0	15	0	0	0	0	0	0	0	0	0	0	0	0	0	2	0	0	0	2	0	0	0	7	0	2	4	0	3	0	2.11497	0	0	0	0	0	0	5.08884	0	0	0	0
New.CleanUp.ReferenceOTU8313	k__Bacteria; p__Actinobacteria; c__Actinobacteria; o__Actinomycetales; f__Microbacteriaceae	2	0	0	0	0	0	2	0	0	0	0	0	0	0	0	0	0	0	0	0	0	2	0	0	0	0	2	0	0	5	3	15	0	5	2	0	2.11497	0	0	0	0	0	1.24756	0	0	0	0	0
New.CleanUp.ReferenceOTU8124	k__Bacteria; p__Actinobacteria; c__Actinobacteria; o__Actinomycetales; f__Microbacteriaceae	0	0	0	5	0	0	17	0	6	0	0	0	0	0	0	0	0	0	3	0	0	0	3	0	2	0	5	6	11	0	2	0	23	4	0	0	0	0	0	4.77296	0	0	10.6043	0	1.63815	0	0	0
New.CleanUp.ReferenceOTU4013	k__Bacteria; p__Actinobacteria; c__Actinobacteria; o__Actinomycetales; f__Microbacteriaceae	0	0	0	2	0	0	50	4	10	4	0	0	0	0	0	0	2	0	0	2	0	3	2	0	0	27	0	2	0	558	0	2	0	4	2	17	0	0	0	1.90918	0	0	31.1891	1.35702	2.73025	5.70418	0	0
New.CleanUp.ReferenceOTU3618	k__Bacteria; p__Actinobacteria; c__Actinobacteria; o__Actinomycetales; f__Microbacteriaceae	0	0	0	4	0	0	0	0	0	0	0	0	4	0	0	2	0	0	26	0	0	2	0	6	3	0	0	4	0	0	0	0	0	2	2	0	0	0	0	3.81837	0	0	0	0	0	0	0	0
1142268	k__Bacteria; p__Actinobacteria; c__Actinobacteria; o__Actinomycetales; f__Microbacteriaceae	2	0	3	0	0	0	3	0	2	2	0	0	3	0	0	0	0	0	4	0	2	0	3	0	3	0	0	3	0	0	2	0	5	5	0	0	2.11497	0	1.27986	0	0	0	1.87135	0	0.546051	2.85209	0	0
New.CleanUp.ReferenceOTU7105	k__Bacteria; p__Actinobacteria; c__Actinobacteria; o__Actinomycetales; f__Microbacteriaceae	0	80	3	0	0	0	0	0	0	0	0	0	11	0	0	5	0	0	3	0	0	0	0	0	0	2	0	0	0	0	0	0	2	0	0	2	0	46.0143	1.27986	0	0	0	0	0	0	0	0	0
New.CleanUp.ReferenceOTU7476	k__Bacteria; p__Actinobacteria; c__Actinobacteria; o__Actinomycetales; f__Microbacteriaceae	2	0	0	3	0	0	0	0	0	0	0	0	0	0	0	0	0	0	3	0	0	3	0	0	3	2	2	0	0	0	3	0	0	2	0	0	2.11497	0	0	2.86378	0	0	0	0	0	0	0	0
New.CleanUp.ReferenceOTU5198	k__Bacteria; p__Actinobacteria; c__Actinobacteria; o__Actinomycetales; f__Microbacteriaceae	0	0	0	0	0	0	5	0	3	0	0	39	0	0	0	2	0	0	0	0	0	0	0	0	2	2	8	5	0	0	17	0	3	0	2	0	0	0	0	0	0	0	3.11891	0	0.819076	0	0	41.9313
4484176	k__Bacteria; p__Actinobacteria; c__Actinobacteria; o__Actinomycetales; f__Microbacteriaceae	0	0	0	0	0	0	2	0	3	0	0	0	0	0	0	2	0	0	0	0	0	0	0	0	0	0	0	2	3	2	7	0	0	0	5	0	0	0	0	0	0	0	1.24756	0	0.819076	0	0	0
New.CleanUp.ReferenceOTU2177	k__Bacteria; p__Actinobacteria; c__Actinobacteria; o__Actinomycetales; f__Microbacteriaceae	0	98	0	0	0	0	2	3	16	0	19	0	6	0	0	0	4	9	0	8	2	0	0	5	3	2	0	0	2	0	0	0	0	36	11	0	0	56.3675	0	0	0	0	1.24756	1.01777	4.3684	0	43.9301	0
New.CleanUp.ReferenceOTU6490	k__Bacteria; p__Actinobacteria; c__Actinobacteria; o__Actinomycetales; f__Microbacteriaceae	2	0	0	60	0	0	3	2	9	0	0	0	5	0	0	2	0	0	0	0	0	0	4	0	0	4	0	2	0	0	2	2	2	0	0	19	2.11497	0	0	57.2755	0	0	1.87135	0.678512	2.45723	0	0	0
New.CleanUp.ReferenceOTU8668	k__Bacteria; p__Actinobacteria; c__Actinobacteria; o__Actinomycetales; f__Microbacteriaceae	0	0	0	0	0	0	0	0	0	0	0	0	3	0	0	0	0	0	0	0	0	0	2	0	2	0	2	0	0	2	5	0	4	2	31	0	0	0	0	0	0	0	0	0	0	0	0	0
New.CleanUp.ReferenceOTU7026	k__Bacteria; p__Actinobacteria; c__Actinobacteria; o__Actinomycetales; f__Microbacteriaceae	0	7	8	0	0	0	0	5	2	0	0	0	0	0	0	2	0	0	0	2	0	0	0	0	0	4	17	0	5	0	0	0	14	2	3	0	0	4.02625	3.41295	0	0	0	0	1.69628	0.546051	0	0	0
New.CleanUp.ReferenceOTU5257	k__Bacteria; p__Actinobacteria; c__Actinobacteria; o__Actinomycetales; f__Microbacteriaceae	5	0	0	2	0	0	9	2	0	0	0	0	0	0	0	0	0	0	4	0	0	2	0	0	3	101	3	0	11	0	0	0	0	0	0	0	5.28742	0	0	1.90918	0	0	5.61404	0.678512	0	0	0	0
New.CleanUp.ReferenceOTU4019	k__Bacteria; p__Actinobacteria; c__Actinobacteria; o__Actinomycetales; f__Microbacteriaceae	0	0	0	3	0	0	0	2	0	0	0	4	9	0	0	2	0	0	0	3	0	0	0	0	2	2	2	2	0	0	0	0	0	2	2	2	0	0	0	2.86378	0	0	0	0.678512	0	0	0	4.30065
New.CleanUp.ReferenceOTU6900	k__Bacteria; p__Actinobacteria; c__Actinobacteria; o__Actinomycetales; f__Microbacteriaceae	0	0	0	0	0	0	0	0	0	102	0	0	2	0	0	0	0	0	0	0	0	2	0	0	9	8	0	0	0	0	5	2	2	3	0	3	0	0	0	0	0	0	0	0	0	145.457	0	0
New.CleanUp.ReferenceOTU692	k__Bacteria; p__Actinobacteria; c__Actinobacteria; o__Actinomycetales; f__Microbacteriaceae	9	2	2	6	0	2	0	0	0	0	0	0	2	0	0	0	0	0	0	0	3	3	0	0	2	0	12	0	2	0	0	0	26	0	0	2	9.51735	1.15036	0.853238	5.72755	0	2.20773	0	0	0	0	0	0
348790	k__Bacteria; p__Actinobacteria; c__Actinobacteria; o__Actinomycetales; f__Microbacteriaceae	9	15	14	11	4	0	7	13	7	7	4	5	8	3	0	5	2	2	5	5	3	2	23	2	11	14	13	11	21	16	21	10	8	14	9	5	9.51735	8.62768	5.97266	10.5005	7.02639	0	4.36648	4.41033	1.91118	9.98231	9.24843	5.37581
739867	k__Bacteria; p__Actinobacteria; c__Actinobacteria; o__Actinomycetales; f__Microbacteriaceae	26	7	13	15	0	4	25	17	38	9	2	5	30	0	0	9	0	0	4	0	0	2	21	0	18	26	28	22	35	16	93	47	122	36	20	18	27.4946	4.02625	5.54605	14.3189	0	4.41546	15.5946	5.76735	10.375	12.8344	4.62422	5.37581
112266	k__Bacteria; p__Actinobacteria; c__Actinobacteria; o__Actinomycetales; f__Microbacteriaceae	0	0	0	0	0	0	0	0	2	0	0	0	3	0	0	2	0	0	0	6	0	0	12	0	5	0	0	0	0	0	7	3	3	6	0	0	0	0	0	0	0	0	0	0	0.546051	0	0	0
New.CleanUp.ReferenceOTU6236	k__Bacteria; p__Actinobacteria; c__Actinobacteria; o__Actinomycetales; f__Microbacteriaceae	0	0	0	5	0	0	0	0	0	0	0	0	2	0	0	0	0	0	0	0	0	0	0	0	2	0	0	0	0	4	9	2	6	0	0	12	0	0	0	4.77296	0	0	0	0	0	0	0	0
520083	k__Bacteria; p__Actinobacteria; c__Actinobacteria; o__Actinomycetales; f__Microbacteriaceae	5	3	24	2	0	0	2	3	3	0	0	4	5	10	0	4	0	0	7	4	7	4	10	0	9	12	8	25	2	15	6	21	5	12	4	2	5.28742	1.72554	10.2389	1.90918	0	0	1.24756	1.01777	0.819076	0	0	4.30065
New.CleanUp.ReferenceOTU2947	k__Bacteria; p__Actinobacteria; c__Actinobacteria; o__Actinomycetales; f__Microbacteriaceae	2	0	6	15	3	2	0	0	2	6	0	0	2	0	0	0	0	0	2	0	0	0	0	2	7	0	0	4	8	0	0	0	0	19	0	0	2.11497	0	2.55971	14.3189	5.26979	2.20773	0	0	0.546051	8.55627	0	0
New.CleanUp.ReferenceOTU4995	k__Bacteria; p__Actinobacteria; c__Actinobacteria; o__Actinomycetales; f__Microbacteriaceae	5	0	0	0	0	0	5	0	2	0	0	3	0	0	0	0	0	0	2	0	0	0	0	0	2	0	4	0	3	0	2	0	2	3	11	0	5.28742	0	0	0	0	0	3.11891	0	0.546051	0	0	3.22548
New.CleanUp.ReferenceOTU6619	k__Bacteria; p__Actinobacteria; c__Actinobacteria; o__Actinomycetales; f__Microbacteriaceae	0	12	0	3	0	0	105	6	0	0	0	0	2	0	0	0	0	0	2	0	0	0	0	0	0	0	0	0	2	3	0	0	3	3	2	0	0	6.90214	0	2.86378	0	0	65.4971	2.03554	0	0	0	0
New.CleanUp.ReferenceOTU5133	k__Bacteria; p__Actinobacteria; c__Actinobacteria; o__Actinomycetales; f__Microbacteriaceae	0	0	0	0	0	0	0	5	0	0	0	0	5	0	0	10	0	0	4	14	0	5	0	0	4	3	7	0	5	0	2	5	0	0	0	0	0	0	0	0	0	0	0	1.69628	0	0	0	0
286579	k__Bacteria; p__Actinobacteria; c__Actinobacteria; o__Actinomycetales; f__Microbacteriaceae	66	59	79	71	18	34	71	38	64	40	7	12	55	17	4	37	9	4	31	30	14	20	97	6	59	99	43	62	54	81	171	49	88	81	42	10	69.7939	33.9355	33.7029	67.776	31.6187	37.5314	44.2885	12.8917	17.4736	57.0418	16.1848	12.9019
4432662	k__Bacteria; p__Actinobacteria; c__Actinobacteria; o__Actinomycetales; f__Microbacteriaceae	2	8	3	4	0	0	4	3	0	0	0	0	4	0	0	2	0	0	2	0	0	0	7	0	0	3	4	0	3	0	5	3	3	3	0	3	2.11497	4.60143	1.27986	3.81837	0	0	2.49513	1.01777	0	0	0	0
25558	k__Bacteria; p__Actinobacteria; c__Actinobacteria; o__Actinomycetales; f__Microbacteriaceae	393	490	325	432	105	101	677	1742	1863	226	1420	185	360	15	26	245	30	4	246	45	39	120	369	24	405	1550	1316	1053	4857	908	2245	4335	3620	1981	2512	1784	415.591	281.838	138.651	412.384	184.443	111.49	422.301	590.984	508.646	322.286	3283.19	198.905
New.CleanUp.ReferenceOTU2814	k__Bacteria; p__Actinobacteria; c__Actinobacteria; o__Actinomycetales; f__Microbacteriaceae	0	0	0	29	0	0	7	0	2	0	0	0	0	2	0	0	0	0	3	0	0	2	0	0	0	3	0	0	0	0	0	0	3	2	0	0	0	0	0	27.6832	0	0	4.36648	0	0.546051	0	0	0
170834	k__Bacteria; p__Actinobacteria; c__Actinobacteria; o__Actinomycetales; f__Microbacteriaceae	44	13	19	21	0	8	67	11	43	29	0	9	56	8	0	16	0	0	14	4	0	2	25	2	51	21	12	38	34	50	101	22	29	65	19	4	46.5293	7.47732	8.10576	20.0464	0	8.83093	41.7934	3.73182	11.7401	41.3553	0	9.67645
New.CleanUp.ReferenceOTU130	k__Bacteria; p__Actinobacteria; c__Actinobacteria; o__Actinomycetales; f__Microbacteriaceae	0	0	2	2	2	0	2	0	0	0	0	0	2	0	0	2	4	0	0	0	3	3	0	0	3	2	2	0	0	0	2	15	116	0	0	11	0	0	0.853238	1.90918	3.51319	0	1.24756	0	0	0	0	0
4327769	k__Bacteria; p__Actinobacteria; c__Actinobacteria; o__Actinomycetales; f__Microbacteriaceae	2	5	119	6	2	0	7	10	13	5	0	23	9	0	0	4	0	3	4	6	0	10	10	0	0	3	18	5	6	11	7	5	5	10	0	10	2.11497	2.87589	50.7676	5.72755	3.51319	0	4.36648	3.39256	3.54933	7.13022	0	24.7287
529444	k__Bacteria; p__Actinobacteria; c__Actinobacteria; o__Actinomycetales; f__Microbacteriaceae	3	3	13	4	0	0	4	0	3	0	3	2	5	0	0	6	0	2	0	0	2	2	0	2	3	5	2	0	3	4	10	3	0	0	0	0	3.17245	1.72554	5.54605	3.81837	0	0	2.49513	0	0.819076	0	6.93633	2.15032
814909	k__Bacteria; p__Actinobacteria; c__Actinobacteria; o__Actinomycetales; f__Microbacteriaceae	154	353	372	162	82	98	170	260	300	83	57	73	182	99	20	148	59	61	111	81	109	47	427	43	170	268	272	138	461	460	417	378	393	236	252	131	162.852	203.038	158.702	154.644	144.041	108.179	106.043	88.2066	81.9076	118.362	131.79	78.4868
404720	k__Bacteria; p__Actinobacteria; c__Actinobacteria; o__Actinomycetales; f__Microbacteriaceae	6	5	5	4	5	3	3	5	7	3	2	2	3	7	2	4	8	4	2	4	6	2	23	2	10	13	9	5	9	7	22	13	21	6	6	9	6.3449	2.87589	2.13309	3.81837	8.78298	3.3116	1.87135	1.69628	1.91118	4.27813	4.62422	2.15032
New.CleanUp.ReferenceOTU5450	k__Bacteria; p__Actinobacteria; c__Actinobacteria; o__Actinomycetales; f__Microbacteriaceae	14	0	2	3	0	0	9	2	2	20	0	4	4	0	0	15	0	0	8	0	0	0	6	0	11	4	2	0	0	0	0	0	0	0	0	2	14.8048	0	0.853238	2.86378	0	0	5.61404	0.678512	0.546051	28.5209	0	4.30065
272974	k__Bacteria; p__Actinobacteria; c__Actinobacteria; o__Actinomycetales; f__Microbacteriaceae	61	67	63	81	22	14	61	52	64	29	13	10	60	11	8	61	16	24	55	18	34	15	89	10	62	90	79	65	106	127	138	66	75	68	92	8	64.5065	38.537	26.877	77.3219	38.6451	15.4541	38.0507	17.6413	17.4736	41.3553	30.0574	10.7516
New.CleanUp.ReferenceOTU5124	k__Bacteria; p__Actinobacteria; c__Actinobacteria; o__Actinomycetales; f__Microbacteriaceae	3	2	0	0	0	0	0	0	2	0	0	0	3	0	0	3	0	0	0	4	0	2	4	0	0	0	4	0	2	8	3	0	0	0	2	0	3.17245	1.15036	0	0	0	0	0	0	0.546051	0	0	0
279325	k__Bacteria; p__Actinobacteria; c__Actinobacteria; o__Actinomycetales; f__Microbacteriaceae	5025	16211	18081	4897	3684	5463	5563	11173	16306	2519	2189	3943	5721	4354	2199	4711	2469	4003	3971	4245	5306	1749	18705	3769	5904	10936	11499	4605	18401	23769	14329	11282	13696	9132	12509	3885	5313.85	9324.22	7713.7	4674.64	6471.3	6030.42	3470.1	3790.51	4451.95	3592.21	5061.21	4239.36
134121	k__Bacteria; p__Actinobacteria; c__Actinobacteria; o__Actinomycetales; f__Microbacteriaceae	15	25	51	7	5	13	13	8	38	6	7	4	9	8	8	7	0	7	17	2	8	7	21	4	8	11	21	14	27	54	44	22	28	21	8	9	15.8622	14.3795	21.7576	6.68214	8.78298	14.3503	8.10917	2.71405	10.375	8.55627	16.1848	4.30065
New.CleanUp.ReferenceOTU518	k__Bacteria; p__Actinobacteria; c__Actinobacteria; o__Actinomycetales; f__Microbacteriaceae	3	0	0	4	0	0	0	0	3	0	0	0	3	0	3	25	0	0	0	0	4	10	5	0	0	2	0	0	2	0	0	0	0	0	0	2	3.17245	0	0	3.81837	0	0	0	0	0.819076	0	0	0
4331137	k__Bacteria; p__Actinobacteria; c__Actinobacteria; o__Actinomycetales; f__Microbacteriaceae	333	854	778	471	233	304	658	706	1682	231	150	196	249	76	16	205	23	9	286	51	57	164	101	33	711	1147	968	521	1379	1396	1550	2528	1420	1189	534	373	352.142	491.203	331.909	449.613	409.287	335.575	410.449	239.515	459.228	329.416	346.816	210.732
369423	k__Bacteria; p__Actinobacteria; c__Actinobacteria; o__Actinomycetales; f__Microbacteriaceae	673	1378	1234	606	502	494	1008	1455	2924	403	328	400	476	182	28	264	80	30	420	99	54	179	250	67	639	1997	1285	737	2277	2107	2154	5554	2782	1734	1017	704	711.686	792.596	526.448	578.483	881.811	545.31	628.773	493.618	798.326	574.696	758.372	430.065
240451	k__Bacteria; p__Actinobacteria; c__Actinobacteria; o__Actinomycetales; f__Microbacteriaceae	56	56	91	48	21	37	101	88	110	28	35	22	62	13	0	25	14	3	36	2	12	13	15	2	30	49	27	48	75	58	112	91	89	63	16	10	59.2191	32.21	38.8223	45.8204	36.8885	40.843	63.002	29.8545	30.0328	39.9292	80.9238	23.6536
New.CleanUp.ReferenceOTU9842	k__Bacteria; p__Actinobacteria; c__Actinobacteria; o__Actinomycetales; f__Microbacteriaceae	2	836	0	0	0	0	4	0	2	0	0	0	0	0	0	0	0	0	0	0	0	0	0	0	0	0	0	9	4	425	0	0	3	0	0	0	2.11497	480.849	0	0	0	0	2.49513	0	0.546051	0	0	0
New.CleanUp.ReferenceOTU2478	k__Bacteria; p__Actinobacteria; c__Actinobacteria; o__Actinomycetales; f__Microbacteriaceae	2	0	0	2	0	8	8	0	0	0	0	6	0	0	0	0	0	0	0	0	0	0	0	0	3	0	351	0	0	0	4	2	0	0	0	12	2.11497	0	0	1.90918	0	8.83093	4.99026	0	0	0	0	6.45097
New.CleanUp.ReferenceOTU58	k__Bacteria; p__Actinobacteria; c__Actinobacteria; o__Actinomycetales; f__Microbacteriaceae	0	2	3	2	0	0	25	0	2	0	2	0	0	0	0	0	0	0	0	0	0	0	0	0	0	4	2	0	16	3	0	2	2	4	19	0	0	1.15036	1.27986	1.90918	0	0	15.5946	0	0.546051	0	4.62422	0
New.CleanUp.ReferenceOTU9760	k__Bacteria; p__Actinobacteria; c__Actinobacteria; o__Actinomycetales; f__Microbacteriaceae	0	2	0	0	0	0	0	3	145	0	0	0	0	0	0	0	0	0	0	0	0	0	0	0	0	11	0	2	0	2	0	0	3	0	0	0	0	1.15036	0	0	0	0	0	1.01777	39.5887	0	0	0
New.CleanUp.ReferenceOTU9457	k__Bacteria; p__Actinobacteria; c__Actinobacteria; o__Actinomycetales; f__Microbacteriaceae	2	0	0	0	0	0	8	0	0	0	0	0	0	0	0	0	0	0	0	0	0	0	0	0	7	43	0	4	0	12	8	2	0	2	0	0	2.11497	0	0	0	0	0	4.99026	0	0	0	0	0
New.CleanUp.ReferenceOTU9300	k__Bacteria; p__Actinobacteria; c__Actinobacteria; o__Actinomycetales; f__Microbacteriaceae	0	4	0	0	0	0	2	10	0	0	0	0	0	0	0	0	0	0	0	0	0	0	0	0	0	0	0	0	0	0	3	0	0	54	3	0	0	2.30071	0	0	0	0	1.24756	3.39256	0	0	0	0
New.CleanUp.ReferenceOTU7215	k__Bacteria; p__Actinobacteria; c__Actinobacteria; o__Actinomycetales; f__Microbacteriaceae	3	0	0	0	0	0	4	0	69	0	0	0	0	0	0	0	0	0	0	0	0	0	0	0	0	0	0	0	4	10	0	0	0	0	10	0	3.17245	0	0	0	0	0	2.49513	0	18.8387	0	0	0
New.CleanUp.ReferenceOTU9531	k__Bacteria; p__Actinobacteria; c__Actinobacteria; o__Actinomycetales; f__Microbacteriaceae	7	2	0	0	0	0	0	0	5	0	0	0	0	0	0	0	0	0	0	0	0	0	0	0	2	0	6	4	0	2	2	2	3	0	0	0	7.40238	1.15036	0	0	0	0	0	0	1.36513	0	0	0
New.CleanUp.ReferenceOTU10824	k__Bacteria; p__Actinobacteria; c__Actinobacteria; o__Actinomycetales; f__Microbacteriaceae	0	0	0	0	0	0	4	0	0	0	0	0	0	0	0	0	0	0	0	0	0	0	0	0	0	0	0	77	0	0	0	5	0	7	0	0	0	0	0	0	0	0	2.49513	0	0	0	0	0
New.CleanUp.ReferenceOTU9195	k__Bacteria; p__Actinobacteria; c__Actinobacteria; o__Actinomycetales; f__Microbacteriaceae	0	10	0	0	0	0	6	0	2	0	0	0	0	0	0	0	0	0	0	0	0	0	0	0	0	2	0	0	14	0	2	0	7	2	0	0	0	5.75179	0	0	0	0	3.74269	0	0.546051	0	0	0
New.CleanUp.ReferenceOTU9366	k__Bacteria; p__Actinobacteria; c__Actinobacteria; o__Actinomycetales; f__Microbacteriaceae	20	0	0	0	0	0	2	0	0	0	0	0	0	0	0	0	0	0	0	0	0	0	0	0	9	0	0	0	0	0	5	0	11	0	6	0	21.1497	0	0	0	0	0	1.24756	0	0	0	0	0
New.CleanUp.ReferenceOTU9173	k__Bacteria; p__Actinobacteria; c__Actinobacteria; o__Actinomycetales; f__Microbacteriaceae	0	0	0	0	0	0	0	0	2	0	0	0	0	0	0	0	0	0	0	0	0	0	0	0	2	3	3	14	2	0	8	4	0	2	2	0	0	0	0	0	0	0	0	0	0.546051	0	0	0
New.CleanUp.ReferenceOTU10671	k__Bacteria; p__Actinobacteria; c__Actinobacteria; o__Actinomycetales; f__Microbacteriaceae	0	0	0	0	0	0	2	0	0	0	0	0	0	0	0	0	0	0	0	0	0	0	0	0	0	2	0	12	6	3	0	0	4	45	0	0	0	0	0	0	0	0	1.24756	0	0	0	0	0
New.CleanUp.ReferenceOTU12133	k__Bacteria; p__Actinobacteria; c__Actinobacteria; o__Actinomycetales; f__Microbacteriaceae	0	0	0	0	0	0	0	0	0	0	0	0	0	0	0	0	0	0	0	0	0	0	0	0	0	0	0	0	104	0	0	2	4	3	0	0	0	0	0	0	0	0	0	0	0	0	0	0
New.CleanUp.ReferenceOTU12129	k__Bacteria; p__Actinobacteria; c__Actinobacteria; o__Actinomycetales; f__Microbacteriaceae	0	0	0	0	0	0	0	0	0	0	0	0	0	0	0	0	0	0	0	0	0	0	0	0	0	0	0	0	0	3	0	124	0	9	0	0	0	0	0	0	0	0	0	0	0	0	0	0
New.CleanUp.ReferenceOTU12301	k__Bacteria; p__Actinobacteria; c__Actinobacteria; o__Actinomycetales; f__Microbacteriaceae	0	0	0	0	0	0	0	0	0	0	0	0	0	0	0	0	0	0	0	0	0	0	0	0	0	0	0	0	53	2	2	18	0	0	0	0	0	0	0	0	0	0	0	0	0	0	0	0
New.CleanUp.ReferenceOTU10376	k__Bacteria; p__Actinobacteria; c__Actinobacteria; o__Actinomycetales; f__Microbacteriaceae	0	0	0	0	0	0	0	0	0	0	0	0	0	0	0	0	0	0	0	0	0	0	0	0	0	0	0	12	0	11	2	0	21	0	0	0	0	0	0	0	0	0	0	0	0	0	0	0
New.CleanUp.ReferenceOTU12420	k__Bacteria; p__Actinobacteria; c__Actinobacteria; o__Actinomycetales; f__Microbacteriaceae	0	0	0	0	0	0	0	0	0	0	0	0	0	0	0	0	0	0	0	0	0	0	0	0	0	0	0	0	0	0	0	0	0	257	0	0	0	0	0	0	0	0	0	0	0	0	0	0
New.CleanUp.ReferenceOTU9855	k__Bacteria; p__Actinobacteria; c__Actinobacteria; o__Actinomycetales; f__Microbacteriaceae	0	4	0	0	0	0	5	0	0	0	0	0	0	0	0	0	0	0	0	0	0	0	0	0	4	4	0	0	0	5	2	0	2	0	0	0	0	2.30071	0	0	0	0	3.11891	0	0	0	0	0
New.CleanUp.ReferenceOTU14983	k__Bacteria; p__Actinobacteria; c__Actinobacteria; o__Actinomycetales; f__Microbacteriaceae	0	0	0	0	0	0	0	0	0	0	0	0	0	0	0	0	0	0	0	0	0	0	0	0	0	0	0	0	0	0	0	0	3	107	0	0	0	0	0	0	0	0	0	0	0	0	0	0
New.CleanUp.ReferenceOTU15487	k__Bacteria; p__Actinobacteria; c__Actinobacteria; o__Actinomycetales; f__Microbacteriaceae	0	0	0	0	0	0	0	0	0	0	0	0	0	0	0	0	0	0	0	0	0	0	0	0	0	0	0	0	0	0	2	78	2	2	0	0	0	0	0	0	0	0	0	0	0	0	0	0
New.CleanUp.ReferenceOTU8838	k__Bacteria; p__Actinobacteria; c__Actinobacteria; o__Actinomycetales; f__Microbacteriaceae	0	6	0	0	0	0	0	0	0	0	0	0	0	0	0	0	0	0	0	0	0	0	0	0	0	0	0	7	0	0	2	0	10	0	3	0	0	3.45107	0	0	0	0	0	0	0	0	0	0
New.CleanUp.ReferenceOTU12538	k__Bacteria; p__Actinobacteria; c__Actinobacteria; o__Actinomycetales; f__Microbacteriaceae	0	0	0	0	0	0	0	0	0	0	0	0	0	0	0	0	0	0	0	0	0	0	0	0	0	0	0	0	0	4	122	0	0	0	0	0	0	0	0	0	0	0	0	0	0	0	0	0
New.CleanUp.ReferenceOTU12293	k__Bacteria; p__Actinobacteria; c__Actinobacteria; o__Actinomycetales; f__Microbacteriaceae	0	0	0	0	0	0	0	0	0	0	0	0	0	0	0	0	0	0	0	0	0	0	0	0	0	0	0	0	0	0	180	2	0	0	0	0	0	0	0	0	0	0	0	0	0	0	0	0
New.CleanUp.ReferenceOTU9902	k__Bacteria; p__Actinobacteria; c__Actinobacteria; o__Actinomycetales; f__Microbacteriaceae	2	0	0	0	0	0	0	0	6	0	0	0	0	0	0	0	0	0	0	0	0	0	0	0	4	0	18	2	0	0	0	0	3	0	0	0	2.11497	0	0	0	0	0	0	0	1.63815	0	0	0
New.CleanUp.ReferenceOTU10643	k__Bacteria; p__Actinobacteria; c__Actinobacteria; o__Actinomycetales; f__Microbacteriaceae	0	0	0	0	0	0	0	0	0	0	0	0	0	0	0	0	0	0	0	0	0	0	0	0	0	2	0	0	0	0	41	0	28	0	0	0	0	0	0	0	0	0	0	0	0	0	0	0
New.CleanUp.ReferenceOTU15929	k__Bacteria; p__Actinobacteria; c__Actinobacteria; o__Actinomycetales; f__Microbacteriaceae	0	0	0	0	0	0	0	0	0	0	0	0	0	0	0	0	0	0	0	0	0	0	0	0	0	0	0	0	0	0	0	2	3	39	0	0	0	0	0	0	0	0	0	0	0	0	0	0
New.CleanUp.ReferenceOTU16605	k__Bacteria; p__Actinobacteria; c__Actinobacteria; o__Actinomycetales; f__Microbacteriaceae	0	0	0	0	0	0	0	0	0	0	0	0	0	0	0	0	0	0	0	0	0	0	0	0	0	0	0	0	0	0	5	2	0	31	0	0	0	0	0	0	0	0	0	0	0	0	0	0
3044098	k__Bacteria; p__Actinobacteria; c__Actinobacteria; o__Actinomycetales; f__Microbacteriaceae	0	0	0	0	0	0	2	0	0	0	0	0	0	0	0	0	0	0	0	0	0	0	0	0	0	4	0	0	7	0	4	0	2	2	3	0	0	0	0	0	0	0	1.24756	0	0	0	0	0
New.CleanUp.ReferenceOTU15643	k__Bacteria; p__Actinobacteria; c__Actinobacteria; o__Actinomycetales; f__Microbacteriaceae	0	0	0	0	0	0	0	0	0	0	0	0	0	0	0	0	0	0	0	0	0	0	0	0	0	0	0	0	0	0	6	10	0	18	0	0	0	0	0	0	0	0	0	0	0	0	0	0
New.CleanUp.ReferenceOTU9512	k__Bacteria; p__Actinobacteria; c__Actinobacteria; o__Actinomycetales; f__Microbacteriaceae	9	0	0	0	0	0	0	0	5	0	0	0	0	0	0	0	0	0	0	0	0	0	0	0	7	0	0	0	0	0	4	0	0	2	0	0	9.51735	0	0	0	0	0	0	0	1.36513	0	0	0
New.CleanUp.ReferenceOTU9955	k__Bacteria; p__Actinobacteria; c__Actinobacteria; o__Actinomycetales; f__Microbacteriaceae	0	0	0	0	0	0	0	0	22	0	0	0	0	0	0	0	0	0	0	0	0	0	0	0	0	0	7	6	0	0	0	0	2	0	0	0	0	0	0	0	0	0	0	0	6.00656	0	0	0
New.CleanUp.ReferenceOTU19412	k__Bacteria; p__Actinobacteria; c__Actinobacteria; o__Actinomycetales; f__Microbacteriaceae	0	0	0	0	0	0	0	0	0	0	0	0	0	0	0	0	0	0	0	0	0	0	0	0	0	0	0	0	0	0	84	0	2	0	0	0	0	0	0	0	0	0	0	0	0	0	0	0
New.CleanUp.ReferenceOTU12248	k__Bacteria; p__Actinobacteria; c__Actinobacteria; o__Actinomycetales; f__Microbacteriaceae	0	0	0	0	0	0	0	0	0	0	0	0	0	0	0	0	0	0	0	0	0	0	0	0	0	0	0	0	0	2	0	0	61	0	0	0	0	0	0	0	0	0	0	0	0	0	0	0
New.CleanUp.ReferenceOTU18825	k__Bacteria; p__Actinobacteria; c__Actinobacteria; o__Actinomycetales; f__Microbacteriaceae	0	0	0	0	0	0	0	0	0	0	0	0	0	0	0	0	0	0	0	0	0	0	0	0	0	0	0	0	0	0	2	0	30	5	0	0	0	0	0	0	0	0	0	0	0	0	0	0
New.CleanUp.ReferenceOTU12995	k__Bacteria; p__Actinobacteria; c__Actinobacteria; o__Actinomycetales; f__Microbacteriaceae	0	0	0	0	0	0	0	0	0	0	0	0	0	0	0	0	0	0	0	0	0	0	0	0	0	0	0	0	29	0	0	0	7	0	0	0	0	0	0	0	0	0	0	0	0	0	0	0
New.CleanUp.ReferenceOTU10330	k__Bacteria; p__Actinobacteria; c__Actinobacteria; o__Actinomycetales; f__Microbacteriaceae	0	0	0	0	0	0	7	0	0	0	0	0	0	0	0	0	0	0	0	0	0	0	0	0	0	2	18	0	2	0	3	0	0	0	0	0	0	0	0	0	0	0	4.36648	0	0	0	0	0
New.CleanUp.ReferenceOTU10440	k__Bacteria; p__Actinobacteria; c__Actinobacteria; o__Actinomycetales; f__Microbacteriaceae	0	0	0	0	0	0	2	0	0	0	0	0	0	0	0	0	0	0	0	0	0	0	0	0	0	3	3	3	5	0	2	0	0	2	0	0	0	0	0	0	0	0	1.24756	0	0	0	0	0
New.CleanUp.ReferenceOTU20665	k__Bacteria; p__Actinobacteria; c__Actinobacteria; o__Actinomycetales; f__Microbacteriaceae	0	0	0	0	0	0	0	0	0	0	0	0	0	0	0	0	0	0	0	0	0	0	0	0	0	0	0	0	0	0	37	0	0	2	0	0	0	0	0	0	0	0	0	0	0	0	0	0
New.CleanUp.ReferenceOTU14870	k__Bacteria; p__Actinobacteria; c__Actinobacteria; o__Actinomycetales; f__Microbacteriaceae	0	0	0	0	0	0	0	0	0	0	0	0	0	0	0	0	0	0	0	0	0	0	0	0	0	0	0	0	0	0	0	0	6	18	0	0	0	0	0	0	0	0	0	0	0	0	0	0
New.CleanUp.ReferenceOTU18861	k__Bacteria; p__Actinobacteria; c__Actinobacteria; o__Actinomycetales; f__Microbacteriaceae	0	0	0	0	0	0	0	0	0	0	0	0	0	0	0	0	0	0	0	0	0	0	0	0	0	0	0	0	0	0	33	3	13	0	0	0	0	0	0	0	0	0	0	0	0	0	0	0
New.CleanUp.ReferenceOTU18309	k__Bacteria; p__Actinobacteria; c__Actinobacteria; o__Actinomycetales; f__Microbacteriaceae	0	0	0	0	0	0	0	0	0	0	0	0	0	0	0	0	0	0	0	0	0	0	0	0	0	0	0	0	0	0	0	0	28	2	0	0	0	0	0	0	0	0	0	0	0	0	0	0
New.CleanUp.ReferenceOTU21370	k__Bacteria; p__Actinobacteria; c__Actinobacteria; o__Actinomycetales; f__Microbacteriaceae	0	0	0	0	0	0	0	0	0	0	0	0	0	0	0	0	0	0	0	0	0	0	0	0	0	0	0	0	0	0	44	0	0	0	0	0	0	0	0	0	0	0	0	0	0	0	0	0
New.CleanUp.ReferenceOTU9325	k__Bacteria; p__Actinobacteria; c__Actinobacteria; o__Actinomycetales; f__Microbacteriaceae	15	0	0	0	0	0	0	0	0	0	0	0	0	0	0	0	0	0	0	0	0	0	0	0	4	7	2	0	0	2	0	2	0	0	0	0	15.8622	0	0	0	0	0	0	0	0	0	0	0
New.CleanUp.ReferenceOTU10770	k__Bacteria; p__Actinobacteria; c__Actinobacteria; o__Actinomycetales; f__Microbacteriaceae	0	0	0	0	0	0	0	3	0	0	0	0	0	0	0	0	0	0	0	0	0	0	0	0	0	2	0	0	0	10	3	14	0	3	0	0	0	0	0	0	0	0	0	1.01777	0	0	0	0
New.CleanUp.ReferenceOTU15048	k__Bacteria; p__Actinobacteria; c__Actinobacteria; o__Actinomycetales; f__Microbacteriaceae	0	0	0	0	0	0	0	0	0	0	0	0	0	0	0	0	0	0	0	0	0	0	0	0	0	0	0	0	0	0	3	0	0	11	0	0	0	0	0	0	0	0	0	0	0	0	0	0
New.CleanUp.ReferenceOTU15180	k__Bacteria; p__Actinobacteria; c__Actinobacteria; o__Actinomycetales; f__Microbacteriaceae	0	0	0	0	0	0	0	0	0	0	0	0	0	0	0	0	0	0	0	0	0	0	0	0	0	0	0	0	0	0	31	0	0	0	0	0	0	0	0	0	0	0	0	0	0	0	0	0
New.CleanUp.ReferenceOTU16920	k__Bacteria; p__Actinobacteria; c__Actinobacteria; o__Actinomycetales; f__Microbacteriaceae	0	0	0	0	0	0	0	0	0	0	0	0	0	0	0	0	0	0	0	0	0	0	0	0	0	0	0	0	0	0	0	2	0	13	0	0	0	0	0	0	0	0	0	0	0	0	0	0
New.CleanUp.ReferenceOTU10964	k__Bacteria; p__Actinobacteria; c__Actinobacteria; o__Actinomycetales; f__Microbacteriaceae	0	13	0	0	0	0	0	0	0	0	0	0	0	0	0	0	0	0	0	0	0	0	0	0	0	0	0	3	0	0	2	0	0	2	0	0	0	7.47732	0	0	0	0	0	0	0	0	0	0
New.CleanUp.ReferenceOTU19221	k__Bacteria; p__Actinobacteria; c__Actinobacteria; o__Actinomycetales; f__Microbacteriaceae	0	0	0	0	0	0	0	0	0	0	0	0	0	0	0	0	0	0	0	0	0	0	0	0	0	0	0	0	0	0	24	0	2	0	0	0	0	0	0	0	0	0	0	0	0	0	0	0
New.CleanUp.ReferenceOTU17640	k__Bacteria; p__Actinobacteria; c__Actinobacteria; o__Actinomycetales; f__Microbacteriaceae	0	0	0	0	0	0	0	0	0	0	0	0	0	0	0	0	0	0	0	0	0	0	0	0	0	0	0	0	0	0	2	0	23	0	0	0	0	0	0	0	0	0	0	0	0	0	0	0
New.CleanUp.ReferenceOTU10183	k__Bacteria; p__Actinobacteria; c__Actinobacteria; o__Actinomycetales; f__Microbacteriaceae	0	0	0	0	0	0	0	0	0	0	0	0	0	0	0	0	0	0	0	0	0	0	0	0	0	0	0	0	2	0	0	0	0	0	0	0	0	0	0	0	0	0	0	0	0	0	0	0
546764	k__Bacteria; p__Actinobacteria; c__Actinobacteria; o__Actinomycetales; f__Microbacteriaceae	0	0	0	0	0	0	0	0	0	0	0	0	0	0	0	0	0	0	0	0	0	0	0	0	0	0	0	0	0	0	0	2	0	0	0	0	0	0	0	0	0	0	0	0	0	0	0	0
New.CleanUp.ReferenceOTU17890	k__Bacteria; p__Actinobacteria; c__Actinobacteria; o__Actinomycetales; f__Microbacteriaceae	0	0	0	0	0	0	0	0	0	0	0	0	0	0	0	0	0	0	0	0	0	0	0	0	0	0	0	0	0	0	0	2	0	0	0	0	0	0	0	0	0	0	0	0	0	0	0	0
New.CleanUp.ReferenceOTU19800	k__Bacteria; p__Actinobacteria; c__Actinobacteria; o__Actinomycetales; f__Microbacteriaceae	0	0	0	0	0	0	0	0	0	0	0	0	0	0	0	0	0	0	0	0	0	0	0	0	0	0	0	0	0	0	0	2	0	0	0	0	0	0	0	0	0	0	0	0	0	0	0	0
New.CleanUp.ReferenceOTU11437	k__Bacteria; p__Actinobacteria; c__Actinobacteria; o__Actinomycetales; f__Microbacteriaceae	0	0	0	0	0	0	0	0	0	0	0	0	0	0	0	0	0	0	0	0	0	0	0	0	0	2	0	2	0	21	0	29	4	0	0	0	0	0	0	0	0	0	0	0	0	0	0	0
New.CleanUp.ReferenceOTU13199	k__Bacteria; p__Actinobacteria; c__Actinobacteria; o__Actinomycetales; f__Microbacteriaceae	0	0	0	0	0	0	0	0	0	0	0	0	0	0	0	0	0	0	0	0	0	0	0	0	0	0	0	0	0	0	4	0	13	0	0	0	0	0	0	0	0	0	0	0	0	0	0	0
New.CleanUp.ReferenceOTU16990	k__Bacteria; p__Actinobacteria; c__Actinobacteria; o__Actinomycetales; f__Microbacteriaceae	0	0	0	0	0	0	0	0	0	0	0	0	0	0	0	0	0	0	0	0	0	0	0	0	0	0	0	0	0	0	0	0	2	0	0	0	0	0	0	0	0	0	0	0	0	0	0	0
New.CleanUp.ReferenceOTU19173	k__Bacteria; p__Actinobacteria; c__Actinobacteria; o__Actinomycetales; f__Microbacteriaceae	0	0	0	0	0	0	0	0	0	0	0	0	0	0	0	0	0	0	0	0	0	0	0	0	0	0	0	0	0	0	3	12	2	0	0	0	0	0	0	0	0	0	0	0	0	0	0	0
New.CleanUp.ReferenceOTU11049	k__Bacteria; p__Actinobacteria; c__Actinobacteria; o__Actinomycetales; f__Microbacteriaceae	0	7	0	0	0	0	0	0	0	0	0	0	0	0	0	0	0	0	0	0	0	0	0	0	0	0	0	2	0	0	2	0	9	0	0	0	0	4.02625	0	0	0	0	0	0	0	0	0	0
New.CleanUp.ReferenceOTU14524	k__Bacteria; p__Actinobacteria; c__Actinobacteria; o__Actinomycetales; f__Microbacteriaceae	0	0	0	0	0	0	0	0	0	0	0	0	0	0	0	0	0	0	0	0	0	0	0	0	0	0	0	0	0	0	2	0	0	0	0	0	0	0	0	0	0	0	0	0	0	0	0	0
New.CleanUp.ReferenceOTU15346	k__Bacteria; p__Actinobacteria; c__Actinobacteria; o__Actinomycetales; f__Microbacteriaceae	0	0	0	0	0	0	0	0	0	0	0	0	0	0	0	0	0	0	0	0	0	0	0	0	0	0	0	0	0	0	2	0	0	0	0	0	0	0	0	0	0	0	0	0	0	0	0	0
New.CleanUp.ReferenceOTU19169	k__Bacteria; p__Actinobacteria; c__Actinobacteria; o__Actinomycetales; f__Microbacteriaceae	0	0	0	0	0	0	0	0	0	0	0	0	0	0	0	0	0	0	0	0	0	0	0	0	0	0	0	0	0	0	2	0	0	0	0	0	0	0	0	0	0	0	0	0	0	0	0	0
New.CleanUp.ReferenceOTU20169	k__Bacteria; p__Actinobacteria; c__Actinobacteria; o__Actinomycetales; f__Microbacteriaceae	0	0	0	0	0	0	0	0	0	0	0	0	0	0	0	0	0	0	0	0	0	0	0	0	0	0	0	0	0	0	2	0	0	0	0	0	0	0	0	0	0	0	0	0	0	0	0	0
New.CleanUp.ReferenceOTU20647	k__Bacteria; p__Actinobacteria; c__Actinobacteria; o__Actinomycetales; f__Microbacteriaceae	0	0	0	0	0	0	0	0	0	0	0	0	0	0	0	0	0	0	0	0	0	0	0	0	0	0	0	0	0	0	2	0	0	0	0	0	0	0	0	0	0	0	0	0	0	0	0	0
New.CleanUp.ReferenceOTU14101	k__Bacteria; p__Actinobacteria; c__Actinobacteria; o__Actinomycetales; f__Microbacteriaceae	0	0	0	0	0	0	0	0	0	0	0	0	0	0	0	0	0	0	0	0	0	0	0	0	0	0	0	0	0	0	0	0	0	2	0	0	0	0	0	0	0	0	0	0	0	0	0	0
New.CleanUp.ReferenceOTU17031	k__Bacteria; p__Actinobacteria; c__Actinobacteria; o__Actinomycetales; f__Microbacteriaceae	0	0	0	0	0	0	0	0	0	0	0	0	0	0	0	0	0	0	0	0	0	0	0	0	0	0	0	0	0	0	0	0	0	2	0	0	0	0	0	0	0	0	0	0	0	0	0	0
New.CleanUp.ReferenceOTU19773	k__Bacteria; p__Actinobacteria; c__Actinobacteria; o__Actinomycetales; f__Microbacteriaceae	0	0	0	0	0	0	0	0	0	0	0	0	0	0	0	0	0	0	0	0	0	0	0	0	0	0	0	0	0	0	0	0	0	2	0	0	0	0	0	0	0	0	0	0	0	0	0	0
New.CleanUp.ReferenceOTU19990	k__Bacteria; p__Actinobacteria; c__Actinobacteria; o__Actinomycetales; f__Microbacteriaceae	0	0	0	0	0	0	0	0	0	0	0	0	0	0	0	0	0	0	0	0	0	0	0	0	0	0	0	0	0	0	0	0	0	2	0	0	0	0	0	0	0	0	0	0	0	0	0	0
New.CleanUp.ReferenceOTU21094	k__Bacteria; p__Actinobacteria; c__Actinobacteria; o__Actinomycetales; f__Microbacteriaceae	0	0	0	0	0	0	0	0	0	0	0	0	0	0	0	0	0	0	0	0	0	0	0	0	0	0	0	0	0	0	0	0	0	2	0	0	0	0	0	0	0	0	0	0	0	0	0	0
New.CleanUp.ReferenceOTU18759	k__Bacteria; p__Actinobacteria; c__Actinobacteria; o__Actinomycetales; f__Microbacteriaceae	0	0	0	0	0	0	0	0	0	0	0	0	0	0	0	0	0	0	0	0	0	0	0	0	0	0	0	0	0	0	0	3	0	0	0	0	0	0	0	0	0	0	0	0	0	0	0	0
New.CleanUp.ReferenceOTU15808	k__Bacteria; p__Actinobacteria; c__Actinobacteria; o__Actinomycetales; f__Microbacteriaceae	0	0	0	0	0	0	0	0	0	0	0	0	0	0	0	0	0	0	0	0	0	0	0	0	0	0	0	0	0	0	0	0	3	0	0	0	0	0	0	0	0	0	0	0	0	0	0	0
New.CleanUp.ReferenceOTU19454	k__Bacteria; p__Actinobacteria; c__Actinobacteria; o__Actinomycetales; f__Microbacteriaceae	0	0	0	0	0	0	0	0	0	0	0	0	0	0	0	0	0	0	0	0	0	0	0	0	0	0	0	0	0	0	0	0	3	0	0	0	0	0	0	0	0	0	0	0	0	0	0	0
New.CleanUp.ReferenceOTU20850	k__Bacteria; p__Actinobacteria; c__Actinobacteria; o__Actinomycetales; f__Microbacteriaceae	0	0	0	0	0	0	0	0	0	0	0	0	0	0	0	0	0	0	0	0	0	0	0	0	0	0	0	0	0	0	3	0	0	0	0	0	0	0	0	0	0	0	0	0	0	0	0	0
129622	k__Bacteria; p__Actinobacteria; c__Actinobacteria; o__Actinomycetales; f__Microbacteriaceae	0	0	0	0	0	0	2	0	0	0	0	0	0	0	0	0	0	0	0	0	0	0	0	0	0	0	0	0	0	0	0	0	0	0	0	0	0	0	0	0	0	0	1.24756	0	0	0	0	0
New.CleanUp.ReferenceOTU14519	k__Bacteria; p__Actinobacteria; c__Actinobacteria; o__Actinomycetales; f__Microbacteriaceae	0	0	0	0	0	0	0	0	0	0	0	0	0	0	0	0	0	0	0	0	0	0	0	0	0	0	0	0	0	0	0	0	0	6	0	0	0	0	0	0	0	0	0	0	0	0	0	0
New.CleanUp.ReferenceOTU19553	k__Bacteria; p__Actinobacteria; c__Actinobacteria; o__Actinomycetales; f__Microbacteriaceae	0	0	0	0	0	0	0	0	0	0	0	0	0	0	0	0	0	0	0	0	0	0	0	0	0	0	0	0	0	0	0	0	0	6	0	0	0	0	0	0	0	0	0	0	0	0	0	0
New.CleanUp.ReferenceOTU20319	k__Bacteria; p__Actinobacteria; c__Actinobacteria; o__Actinomycetales; f__Microbacteriaceae	0	0	0	0	0	0	0	0	0	0	0	0	0	0	0	0	0	0	0	0	0	0	0	0	0	0	0	0	0	0	0	0	0	3	0	0	0	0	0	0	0	0	0	0	0	0	0	0
3902438	k__Bacteria; p__Actinobacteria; c__Actinobacteria; o__Actinomycetales; f__Microbacteriaceae	0	0	0	0	0	0	0	0	0	0	0	3	0	0	0	0	0	0	0	0	0	0	0	0	0	0	0	0	0	0	0	0	0	0	0	0	0	0	0	0	0	0	0	0	0	0	0	3.22548
New.CleanUp.ReferenceOTU12119	k__Bacteria; p__Actinobacteria; c__Actinobacteria; o__Actinomycetales; f__Microbacteriaceae	0	0	0	0	0	0	0	0	0	0	0	0	0	0	0	0	0	0	0	0	0	0	0	0	0	0	0	0	0	7	8	0	6	16	0	0	0	0	0	0	0	0	0	0	0	0	0	0
New.CleanUp.ReferenceOTU19262	k__Bacteria; p__Actinobacteria; c__Actinobacteria; o__Actinomycetales; f__Microbacteriaceae	0	0	0	0	0	0	0	0	0	0	0	0	0	0	0	0	0	0	0	0	0	0	0	0	0	0	0	0	0	0	2	2	0	0	0	0	0	0	0	0	0	0	0	0	0	0	0	0
New.CleanUp.ReferenceOTU17283	k__Bacteria; p__Actinobacteria; c__Actinobacteria; o__Actinomycetales; f__Microbacteriaceae	0	0	0	0	0	0	0	0	0	0	0	0	0	0	0	0	0	0	0	0	0	0	0	0	0	0	0	0	0	0	0	0	4	0	0	0	0	0	0	0	0	0	0	0	0	0	0	0
New.CleanUp.ReferenceOTU21217	k__Bacteria; p__Actinobacteria; c__Actinobacteria; o__Actinomycetales; f__Microbacteriaceae	0	0	0	0	0	0	0	0	0	0	0	0	0	0	0	0	0	0	0	0	0	0	0	0	0	0	0	0	0	0	4	0	0	0	0	0	0	0	0	0	0	0	0	0	0	0	0	0
New.CleanUp.ReferenceOTU12151	k__Bacteria; p__Actinobacteria; c__Actinobacteria; o__Actinomycetales; f__Microbacteriaceae	0	0	0	0	0	0	0	0	0	0	0	0	0	0	0	0	0	0	0	0	0	0	0	0	0	0	0	0	3	2	0	0	0	0	0	0	0	0	0	0	0	0	0	0	0	0	0	0
New.CleanUp.ReferenceOTU17474	k__Bacteria; p__Actinobacteria; c__Actinobacteria; o__Actinomycetales; f__Microbacteriaceae	0	0	0	0	0	0	0	0	0	0	0	0	0	0	0	0	0	0	0	0	0	0	0	0	0	0	0	0	0	0	0	0	0	4	0	0	0	0	0	0	0	0	0	0	0	0	0	0
New.CleanUp.ReferenceOTU20341	k__Bacteria; p__Actinobacteria; c__Actinobacteria; o__Actinomycetales; f__Microbacteriaceae	0	0	0	0	0	0	0	0	0	0	0	0	0	0	0	0	0	0	0	0	0	0	0	0	0	0	0	0	0	0	0	0	0	4	0	0	0	0	0	0	0	0	0	0	0	0	0	0
4362822	k__Bacteria; p__Actinobacteria; c__Actinobacteria; o__Actinomycetales; f__Microbacteriaceae	0	0	0	0	0	0	0	0	0	0	0	0	0	0	0	0	0	0	0	0	0	0	0	0	2	0	0	0	0	0	0	0	0	0	0	0	0	0	0	0	0	0	0	0	0	0	0	0
New.CleanUp.ReferenceOTU13623	k__Bacteria; p__Actinobacteria; c__Actinobacteria; o__Actinomycetales; f__Microbacteriaceae	0	0	0	0	0	0	0	0	0	0	0	0	0	0	0	0	0	0	0	0	0	0	0	0	0	0	0	0	0	0	3	2	0	0	0	0	0	0	0	0	0	0	0	0	0	0	0	0
New.CleanUp.ReferenceOTU11682	k__Bacteria; p__Actinobacteria; c__Actinobacteria; o__Actinomycetales; f__Microbacteriaceae	0	0	0	0	0	0	0	0	0	0	0	0	0	0	0	0	0	0	0	0	0	0	0	0	0	4	0	4	4	5	2	2	2	0	0	0	0	0	0	0	0	0	0	0	0	0	0	0
New.CleanUp.ReferenceOTU17570	k__Bacteria; p__Actinobacteria; c__Actinobacteria; o__Actinomycetales; f__Microbacteriaceae	0	0	0	0	0	0	0	0	0	0	0	0	0	0	0	0	0	0	0	0	0	0	0	0	0	0	0	0	0	0	4	0	2	0	0	0	0	0	0	0	0	0	0	0	0	0	0	0
New.CleanUp.ReferenceOTU11323	k__Bacteria; p__Actinobacteria; c__Actinobacteria; o__Actinomycetales; f__Microbacteriaceae	0	0	0	0	0	0	0	0	0	0	0	0	0	0	0	0	0	0	0	0	0	0	0	0	0	0	0	0	5	2	0	0	0	0	0	0	0	0	0	0	0	0	0	0	0	0	0	0
New.CleanUp.ReferenceOTU19269	k__Bacteria; p__Actinobacteria; c__Actinobacteria; o__Actinomycetales; f__Microbacteriaceae	0	0	0	0	0	0	0	0	0	0	0	0	0	0	0	0	0	0	0	0	0	0	0	0	0	0	0	0	0	0	6	0	0	0	0	0	0	0	0	0	0	0	0	0	0	0	0	0
New.CleanUp.ReferenceOTU13937	k__Bacteria; p__Actinobacteria; c__Actinobacteria; o__Actinomycetales; f__Microbacteriaceae	0	0	0	0	0	0	0	0	0	0	0	0	0	0	0	0	0	0	0	0	0	0	0	0	0	0	0	0	3	0	0	0	2	0	0	0	0	0	0	0	0	0	0	0	0	0	0	0
New.CleanUp.ReferenceOTU17351	k__Bacteria; p__Actinobacteria; c__Actinobacteria; o__Actinomycetales; f__Microbacteriaceae	0	0	0	0	0	0	0	0	0	0	0	0	0	0	0	0	0	0	0	0	0	0	0	0	0	0	0	0	0	0	2	0	5	0	0	0	0	0	0	0	0	0	0	0	0	0	0	0
New.CleanUp.ReferenceOTU13600	k__Bacteria; p__Actinobacteria; c__Actinobacteria; o__Actinomycetales; f__Microbacteriaceae	0	0	0	0	0	0	0	0	0	0	0	0	0	0	0	0	0	0	0	0	0	0	0	0	0	0	0	0	4	0	2	0	19	5	0	0	0	0	0	0	0	0	0	0	0	0	0	0
New.CleanUp.ReferenceOTU14937	k__Bacteria; p__Actinobacteria; c__Actinobacteria; o__Actinomycetales; f__Microbacteriaceae	0	0	0	0	0	0	0	0	0	0	0	0	0	0	0	0	0	0	0	0	0	0	0	0	0	0	0	0	0	0	0	0	2	3	0	0	0	0	0	0	0	0	0	0	0	0	0	0
New.CleanUp.ReferenceOTU15078	k__Bacteria; p__Actinobacteria; c__Actinobacteria; o__Actinomycetales; f__Microbacteriaceae	0	0	0	0	0	0	0	0	0	0	0	0	0	0	0	0	0	0	0	0	0	0	0	0	0	0	0	0	0	0	2	0	0	3	0	0	0	0	0	0	0	0	0	0	0	0	0	0
New.CleanUp.ReferenceOTU20953	k__Bacteria; p__Actinobacteria; c__Actinobacteria; o__Actinomycetales; f__Microbacteriaceae	0	0	0	0	0	0	0	0	0	0	0	0	0	0	0	0	0	0	0	0	0	0	0	0	0	0	0	0	0	0	8	0	0	0	0	0	0	0	0	0	0	0	0	0	0	0	0	0
New.CleanUp.ReferenceOTU12597	k__Bacteria; p__Actinobacteria; c__Actinobacteria; o__Actinomycetales; f__Microbacteriaceae	0	0	0	0	0	0	0	0	0	0	0	0	0	0	0	0	0	0	0	0	0	0	0	0	0	0	0	0	4	0	0	0	2	0	0	0	0	0	0	0	0	0	0	0	0	0	0	0
New.CleanUp.ReferenceOTU14074	k__Bacteria; p__Actinobacteria; c__Actinobacteria; o__Actinomycetales; f__Microbacteriaceae	0	0	0	0	0	0	0	0	0	0	0	0	0	0	0	0	0	0	0	0	0	0	0	0	0	0	0	0	2	0	4	0	0	0	0	0	0	0	0	0	0	0	0	0	0	0	0	0
New.CleanUp.ReferenceOTU15537	k__Bacteria; p__Actinobacteria; c__Actinobacteria; o__Actinomycetales; f__Microbacteriaceae	0	0	0	0	0	0	0	0	0	0	0	0	0	0	0	0	0	0	0	0	0	0	0	0	0	0	0	0	0	0	0	0	9	0	0	0	0	0	0	0	0	0	0	0	0	0	0	0
New.CleanUp.ReferenceOTU14089	k__Bacteria; p__Actinobacteria; c__Actinobacteria; o__Actinomycetales; f__Microbacteriaceae	0	0	0	0	0	0	0	0	0	0	0	0	0	0	0	0	0	0	0	0	0	0	0	0	0	0	0	0	0	0	0	4	0	2	0	0	0	0	0	0	0	0	0	0	0	0	0	0
New.CleanUp.ReferenceOTU16463	k__Bacteria; p__Actinobacteria; c__Actinobacteria; o__Actinomycetales; f__Microbacteriaceae	0	0	0	0	0	0	0	0	0	0	0	0	0	0	0	0	0	0	0	0	0	0	0	0	0	0	0	0	0	0	5	2	2	0	0	0	0	0	0	0	0	0	0	0	0	0	0	0
New.CleanUp.ReferenceOTU12085	k__Bacteria; p__Actinobacteria; c__Actinobacteria; o__Actinomycetales; f__Microbacteriaceae	0	0	0	0	0	0	0	0	0	0	0	0	0	0	0	0	0	0	0	0	0	0	0	0	0	0	0	0	2	10	0	0	3	9	0	0	0	0	0	0	0	0	0	0	0	0	0	0
New.CleanUp.ReferenceOTU11802	k__Bacteria; p__Actinobacteria; c__Actinobacteria; o__Actinomycetales; f__Microbacteriaceae	0	0	0	0	0	0	0	0	0	0	0	0	0	0	0	0	0	0	0	0	0	0	0	0	0	5	0	0	0	0	0	3	24	0	0	0	0	0	0	0	0	0	0	0	0	0	0	0
New.CleanUp.ReferenceOTU16932	k__Bacteria; p__Actinobacteria; c__Actinobacteria; o__Actinomycetales; f__Microbacteriaceae	0	0	0	0	0	0	0	0	0	0	0	0	0	0	0	0	0	0	0	0	0	0	0	0	0	0	0	0	0	0	7	0	2	0	0	0	0	0	0	0	0	0	0	0	0	0	0	0
New.CleanUp.ReferenceOTU18439	k__Bacteria; p__Actinobacteria; c__Actinobacteria; o__Actinomycetales; f__Microbacteriaceae	0	0	0	0	0	0	0	0	0	0	0	0	0	0	0	0	0	0	0	0	0	0	0	0	0	0	0	0	0	0	0	2	2	2	0	0	0	0	0	0	0	0	0	0	0	0	0	0
New.CleanUp.ReferenceOTU20824	k__Bacteria; p__Actinobacteria; c__Actinobacteria; o__Actinomycetales; f__Microbacteriaceae	0	0	0	0	0	0	0	0	0	0	0	0	0	0	0	0	0	0	0	0	0	0	0	0	0	0	0	0	0	0	9	0	0	0	0	0	0	0	0	0	0	0	0	0	0	0	0	0
253247	k__Bacteria; p__Actinobacteria; c__Actinobacteria; o__Actinomycetales; f__Microbacteriaceae	0	0	0	0	0	0	0	0	0	0	0	0	0	0	0	0	0	0	0	0	0	0	0	0	0	0	0	2	0	0	0	0	2	0	0	0	0	0	0	0	0	0	0	0	0	0	0	0
New.CleanUp.ReferenceOTU11168	k__Bacteria; p__Actinobacteria; c__Actinobacteria; o__Actinomycetales; f__Microbacteriaceae	0	0	0	0	0	0	0	0	0	0	0	0	0	0	0	0	0	0	0	0	0	0	0	0	0	7	0	0	3	0	0	3	9	0	0	0	0	0	0	0	0	0	0	0	0	0	0	0
New.CleanUp.ReferenceOTU19019	k__Bacteria; p__Actinobacteria; c__Actinobacteria; o__Actinomycetales; f__Microbacteriaceae	0	0	0	0	0	0	0	0	0	0	0	0	0	0	0	0	0	0	0	0	0	0	0	0	0	0	0	0	0	0	0	0	4	2	0	0	0	0	0	0	0	0	0	0	0	0	0	0
New.CleanUp.ReferenceOTU18098	k__Bacteria; p__Actinobacteria; c__Actinobacteria; o__Actinomycetales; f__Microbacteriaceae	0	0	0	0	0	0	0	0	0	0	0	0	0	0	0	0	0	0	0	0	0	0	0	0	0	0	0	0	0	0	2	0	8	0	0	0	0	0	0	0	0	0	0	0	0	0	0	0
New.CleanUp.ReferenceOTU15901	k__Bacteria; p__Actinobacteria; c__Actinobacteria; o__Actinomycetales; f__Microbacteriaceae	0	0	0	0	0	0	0	0	0	0	0	0	0	0	0	0	0	0	0	0	0	0	0	0	0	0	0	0	0	0	2	6	6	11	0	0	0	0	0	0	0	0	0	0	0	0	0	0
New.CleanUp.ReferenceOTU16153	k__Bacteria; p__Actinobacteria; c__Actinobacteria; o__Actinomycetales; f__Microbacteriaceae	0	0	0	0	0	0	0	0	0	0	0	0	0	0	0	0	0	0	0	0	0	0	0	0	0	0	0	0	0	0	6	0	4	0	0	0	0	0	0	0	0	0	0	0	0	0	0	0
205559	k__Bacteria; p__Actinobacteria; c__Actinobacteria; o__Actinomycetales; f__Microbacteriaceae	0	0	0	0	0	0	2	0	0	0	0	0	0	0	0	0	0	0	0	0	0	0	0	0	0	0	0	0	2	0	3	2	3	2	0	0	0	0	0	0	0	0	1.24756	0	0	0	0	0
New.CleanUp.ReferenceOTU15264	k__Bacteria; p__Actinobacteria; c__Actinobacteria; o__Actinomycetales; f__Microbacteriaceae	0	0	0	0	0	0	0	0	0	0	0	0	0	0	0	0	0	0	0	0	0	0	0	0	0	0	0	0	0	0	3	3	5	0	0	0	0	0	0	0	0	0	0	0	0	0	0	0
New.CleanUp.ReferenceOTU18772	k__Bacteria; p__Actinobacteria; c__Actinobacteria; o__Actinomycetales; f__Microbacteriaceae	0	0	0	0	0	0	0	0	0	0	0	0	0	0	0	0	0	0	0	0	0	0	0	0	0	0	0	0	0	0	0	2	3	2	0	0	0	0	0	0	0	0	0	0	0	0	0	0
New.CleanUp.ReferenceOTU19787	k__Bacteria; p__Actinobacteria; c__Actinobacteria; o__Actinomycetales; f__Microbacteriaceae	0	0	0	0	0	0	0	0	0	0	0	0	0	0	0	0	0	0	0	0	0	0	0	0	0	0	0	0	0	0	9	2	0	0	0	0	0	0	0	0	0	0	0	0	0	0	0	0
New.CleanUp.ReferenceOTU15182	k__Bacteria; p__Actinobacteria; c__Actinobacteria; o__Actinomycetales; f__Microbacteriaceae	0	0	0	0	0	0	0	0	0	0	0	0	0	0	0	0	0	0	0	0	0	0	0	0	0	0	0	0	0	0	6	0	5	0	0	0	0	0	0	0	0	0	0	0	0	0	0	0
New.CleanUp.ReferenceOTU16067	k__Bacteria; p__Actinobacteria; c__Actinobacteria; o__Actinomycetales; f__Microbacteriaceae	0	0	0	0	0	0	0	0	0	0	0	0	0	0	0	0	0	0	0	0	0	0	0	0	0	0	0	0	0	0	3	2	0	2	0	0	0	0	0	0	0	0	0	0	0	0	0	0
New.CleanUp.ReferenceOTU15221	k__Bacteria; p__Actinobacteria; c__Actinobacteria; o__Actinomycetales; f__Microbacteriaceae	0	0	0	0	0	0	0	0	0	0	0	0	0	0	0	0	0	0	0	0	0	0	0	0	0	0	0	0	0	0	11	0	0	0	0	0	0	0	0	0	0	0	0	0	0	0	0	0
New.CleanUp.ReferenceOTU11943	k__Bacteria; p__Actinobacteria; c__Actinobacteria; o__Actinomycetales; f__Microbacteriaceae	0	0	0	0	0	0	0	0	0	0	0	0	0	0	0	0	0	0	0	0	0	0	0	0	0	2	0	0	0	2	0	2	0	0	0	0	0	0	0	0	0	0	0	0	0	0	0	0
New.CleanUp.ReferenceOTU19724	k__Bacteria; p__Actinobacteria; c__Actinobacteria; o__Actinomycetales; f__Microbacteriaceae	0	0	0	0	0	0	0	0	0	0	0	0	0	0	0	0	0	0	0	0	0	0	0	0	0	0	0	0	0	0	5	0	0	2	0	0	0	0	0	0	0	0	0	0	0	0	0	0
New.CleanUp.ReferenceOTU20516	k__Bacteria; p__Actinobacteria; c__Actinobacteria; o__Actinomycetales; f__Microbacteriaceae	0	0	0	0	0	0	0	0	0	0	0	0	0	0	0	0	0	0	0	0	0	0	0	0	0	0	0	0	0	0	5	0	0	2	0	0	0	0	0	0	0	0	0	0	0	0	0	0
New.CleanUp.ReferenceOTU19675	k__Bacteria; p__Actinobacteria; c__Actinobacteria; o__Actinomycetales; f__Microbacteriaceae	0	0	0	0	0	0	0	0	0	0	0	0	0	0	0	0	0	0	0	0	0	0	0	0	0	0	0	0	0	0	0	0	12	0	0	0	0	0	0	0	0	0	0	0	0	0	0	0
New.CleanUp.ReferenceOTU11883	k__Bacteria; p__Actinobacteria; c__Actinobacteria; o__Actinomycetales; f__Microbacteriaceae	0	0	0	0	0	0	0	0	0	0	0	0	0	0	0	0	0	0	0	0	0	0	0	0	0	3	0	0	2	2	0	0	0	0	0	0	0	0	0	0	0	0	0	0	0	0	0	0
New.CleanUp.ReferenceOTU18019	k__Bacteria; p__Actinobacteria; c__Actinobacteria; o__Actinomycetales; f__Microbacteriaceae	0	0	0	0	0	0	0	0	0	0	0	0	0	0	0	0	0	0	0	0	0	0	0	0	0	0	0	0	0	0	6	7	0	0	0	0	0	0	0	0	0	0	0	0	0	0	0	0
New.CleanUp.ReferenceOTU12030	k__Bacteria; p__Actinobacteria; c__Actinobacteria; o__Actinomycetales; f__Microbacteriaceae	0	0	0	0	0	0	0	0	0	0	0	0	0	0	0	0	0	0	0	0	0	0	0	0	0	0	0	0	3	2	3	0	0	0	0	0	0	0	0	0	0	0	0	0	0	0	0	0
New.CleanUp.ReferenceOTU20221	k__Bacteria; p__Actinobacteria; c__Actinobacteria; o__Actinomycetales; f__Microbacteriaceae	0	0	0	0	0	0	0	0	0	0	0	0	0	0	0	0	0	0	0	0	0	0	0	0	0	0	0	0	0	0	4	0	0	3	0	0	0	0	0	0	0	0	0	0	0	0	0	0
New.CleanUp.ReferenceOTU14246	k__Bacteria; p__Actinobacteria; c__Actinobacteria; o__Actinomycetales; f__Microbacteriaceae	0	0	0	0	0	0	0	0	0	0	0	0	0	0	0	0	0	0	0	0	0	0	0	0	0	0	0	0	0	0	0	2	4	2	0	0	0	0	0	0	0	0	0	0	0	0	0	0
New.CleanUp.ReferenceOTU17417	k__Bacteria; p__Actinobacteria; c__Actinobacteria; o__Actinomycetales; f__Microbacteriaceae	0	0	0	0	0	0	0	0	0	0	0	0	0	0	0	0	0	0	0	0	0	0	0	0	0	0	0	0	0	0	0	0	2	6	0	0	0	0	0	0	0	0	0	0	0	0	0	0
New.CleanUp.ReferenceOTU12412	k__Bacteria; p__Actinobacteria; c__Actinobacteria; o__Actinomycetales; f__Microbacteriaceae	0	0	0	0	0	0	0	0	0	0	0	0	0	0	0	0	0	0	0	0	0	0	0	0	0	0	0	0	3	0	2	0	0	2	0	0	0	0	0	0	0	0	0	0	0	0	0	0
New.CleanUp.ReferenceOTU15533	k__Bacteria; p__Actinobacteria; c__Actinobacteria; o__Actinomycetales; f__Microbacteriaceae	0	0	0	0	0	0	0	0	0	0	0	0	0	0	0	0	0	0	0	0	0	0	0	0	0	0	0	0	0	0	2	0	3	3	0	0	0	0	0	0	0	0	0	0	0	0	0	0
New.CleanUp.ReferenceOTU19084	k__Bacteria; p__Actinobacteria; c__Actinobacteria; o__Actinomycetales; f__Microbacteriaceae	0	0	0	0	0	0	0	0	0	0	0	0	0	0	0	0	0	0	0	0	0	0	0	0	0	0	0	0	0	0	2	0	3	3	0	0	0	0	0	0	0	0	0	0	0	0	0	0
New.CleanUp.ReferenceOTU15274	k__Bacteria; p__Actinobacteria; c__Actinobacteria; o__Actinomycetales; f__Microbacteriaceae	0	0	0	0	0	0	0	0	0	0	0	0	0	0	0	0	0	0	0	0	0	0	0	0	0	0	0	0	0	0	3	0	0	5	0	0	0	0	0	0	0	0	0	0	0	0	0	0
808021	k__Bacteria; p__Actinobacteria; c__Actinobacteria; o__Actinomycetales; f__Microbacteriaceae	0	0	3	0	0	0	0	0	0	0	0	0	0	0	0	0	0	0	0	0	0	0	0	0	0	0	0	0	2	0	3	2	0	0	0	0	0	0	1.27986	0	0	0	0	0	0	0	0	0
New.CleanUp.ReferenceOTU14433	k__Bacteria; p__Actinobacteria; c__Actinobacteria; o__Actinomycetales; f__Microbacteriaceae	0	0	0	0	0	0	0	0	0	0	0	0	0	0	0	0	0	0	0	0	0	0	0	0	0	0	0	0	3	0	8	3	0	3	0	0	0	0	0	0	0	0	0	0	0	0	0	0
New.CleanUp.ReferenceOTU12712	k__Bacteria; p__Actinobacteria; c__Actinobacteria; o__Actinomycetales; f__Microbacteriaceae	0	0	0	0	0	0	0	0	0	0	0	0	0	0	0	0	0	0	0	0	0	0	0	0	0	0	0	0	0	3	0	0	7	0	0	0	0	0	0	0	0	0	0	0	0	0	0	0
New.CleanUp.ReferenceOTU19137	k__Bacteria; p__Actinobacteria; c__Actinobacteria; o__Actinomycetales; f__Microbacteriaceae	0	0	0	0	0	0	0	0	0	0	0	0	0	0	0	0	0	0	0	0	0	0	0	0	0	0	0	0	0	0	9	0	4	5	0	0	0	0	0	0	0	0	0	0	0	0	0	0
New.CleanUp.ReferenceOTU17024	k__Bacteria; p__Actinobacteria; c__Actinobacteria; o__Actinomycetales; f__Microbacteriaceae	0	0	0	0	0	0	0	0	0	0	0	0	0	0	0	0	0	0	0	0	0	0	0	0	0	0	0	0	0	0	0	0	4	5	0	0	0	0	0	0	0	0	0	0	0	0	0	0
New.CleanUp.ReferenceOTU17516	k__Bacteria; p__Actinobacteria; c__Actinobacteria; o__Actinomycetales; f__Microbacteriaceae	0	0	0	0	0	0	0	0	0	0	0	0	0	0	0	0	0	0	0	0	0	0	0	0	0	0	0	0	0	0	0	6	0	4	0	0	0	0	0	0	0	0	0	0	0	0	0	0
New.CleanUp.ReferenceOTU19836	k__Bacteria; p__Actinobacteria; c__Actinobacteria; o__Actinomycetales; f__Microbacteriaceae	0	0	0	0	0	0	0	0	0	0	0	0	0	0	0	0	0	0	0	0	0	0	0	0	0	0	0	0	0	0	7	0	0	3	0	0	0	0	0	0	0	0	0	0	0	0	0	0
New.CleanUp.ReferenceOTU13303	k__Bacteria; p__Actinobacteria; c__Actinobacteria; o__Actinomycetales; f__Microbacteriaceae	0	0	0	0	0	0	0	0	0	0	0	0	0	0	0	0	0	0	0	0	0	0	0	0	0	0	0	0	2	0	0	0	4	3	0	0	0	0	0	0	0	0	0	0	0	0	0	0
634117	k__Bacteria; p__Actinobacteria; c__Actinobacteria; o__Actinomycetales; f__Microbacteriaceae	0	0	2	0	0	0	0	0	0	0	0	0	0	0	0	0	0	0	0	0	0	0	0	0	0	0	0	0	0	0	6	0	0	0	0	0	0	0	0.853238	0	0	0	0	0	0	0	0	0
New.CleanUp.ReferenceOTU16200	k__Bacteria; p__Actinobacteria; c__Actinobacteria; o__Actinomycetales; f__Microbacteriaceae	0	0	0	0	0	0	0	0	0	0	0	0	0	0	0	0	0	0	0	0	0	0	0	0	0	0	0	0	0	0	2	10	0	4	0	0	0	0	0	0	0	0	0	0	0	0	0	0
New.CleanUp.ReferenceOTU17313	k__Bacteria; p__Actinobacteria; c__Actinobacteria; o__Actinomycetales; f__Microbacteriaceae	0	0	0	0	0	0	0	0	0	0	0	0	0	0	0	0	0	0	0	0	0	0	0	0	0	0	0	0	0	0	2	2	0	10	0	0	0	0	0	0	0	0	0	0	0	0	0	0
New.CleanUp.ReferenceOTU11438	k__Bacteria; p__Actinobacteria; c__Actinobacteria; o__Actinomycetales; f__Microbacteriaceae	0	0	0	0	0	0	0	0	0	0	0	0	0	0	0	0	0	0	0	0	0	0	0	0	0	0	0	0	4	0	0	0	0	8	0	0	0	0	0	0	0	0	0	0	0	0	0	0
New.CleanUp.ReferenceOTU11388	k__Bacteria; p__Actinobacteria; c__Actinobacteria; o__Actinomycetales; f__Microbacteriaceae	0	0	0	0	0	0	0	0	0	0	0	0	0	0	0	0	0	0	0	0	0	0	0	0	0	0	0	0	0	2	4	0	0	4	0	0	0	0	0	0	0	0	0	0	0	0	0	0
New.CleanUp.ReferenceOTU2297	k__Bacteria; p__Actinobacteria; c__Actinobacteria; o__Actinomycetales; f__Microbacteriaceae; g__; s__	0	0	0	3	0	0	0	0	3	0	0	0	0	0	0	6	256	12	4	0	0	0	3	2	0	3	39	0	2	5	0	0	0	0	0	3	0	0	0	2.86378	0	0	0	0	0.819076	0	0	0
New.CleanUp.ReferenceOTU13058	k__Bacteria; p__Actinobacteria; c__Actinobacteria; o__Actinomycetales; f__Microbacteriaceae; g__; s__	0	0	0	0	0	0	0	0	0	0	0	0	0	0	0	0	0	0	0	0	0	0	146	0	0	0	0	0	0	0	0	0	2	0	0	0	0	0	0	0	0	0	0	0	0	0	0	0
New.CleanUp.ReferenceOTU3727	k__Bacteria; p__Actinobacteria; c__Actinobacteria; o__Actinomycetales; f__Microbacteriaceae; g__; s__	0	0	0	7	0	3	3	0	0	7	6	0	0	0	0	0	2	0	18	0	47	0	0	0	0	2	0	16	6	0	3	0	0	0	0	0	0	0	0	6.68214	0	3.3116	1.87135	0	0	9.98231	13.8727	0
New.CleanUp.ReferenceOTU858	k__Bacteria; p__Actinobacteria; c__Actinobacteria; o__Actinomycetales; f__Microbacteriaceae; g__; s__	2	3	0	0	2	0	0	4	0	0	3	14	0	313	0	0	0	0	0	3	0	0	2	2	2	0	3	0	3	0	0	0	0	0	0	2	2.11497	1.72554	0	0	3.51319	0	0	1.35702	0	0	6.93633	15.0523
New.CleanUp.ReferenceOTU1248	k__Bacteria; p__Actinobacteria; c__Actinobacteria; o__Actinomycetales; f__Microbacteriaceae; g__; s__	5	0	0	113	0	10	0	0	2	0	0	0	0	2	0	0	2	78	0	2	0	0	2	0	0	0	10	20	0	0	8	0	17	2	0	0	5.28742	0	0	107.869	0	11.0387	0	0	0.546051	0	0	0
New.CleanUp.ReferenceOTU2862	k__Bacteria; p__Actinobacteria; c__Actinobacteria; o__Actinomycetales; f__Microbacteriaceae; g__; s__	2	0	0	0	0	0	0	0	0	4	0	5	0	0	0	0	0	35	0	3	0	0	0	0	0	0	2	0	0	0	3	0	4	0	0	0	2.11497	0	0	0	0	0	0	0	0	5.70418	0	5.37581
New.CleanUp.ReferenceOTU1045	k__Bacteria; p__Actinobacteria; c__Actinobacteria; o__Actinomycetales; f__Microbacteriaceae; g__; s__	2	0	0	0	0	0	0	4	0	5	8	8	2	0	37	0	5	0	0	0	0	2	2	0	4	20	0	802	0	0	0	0	4	0	0	2	2.11497	0	0	0	0	0	0	1.35702	0	7.13022	18.4969	8.60129
807035	k__Bacteria; p__Actinobacteria; c__Actinobacteria; o__Actinomycetales; f__Microbacteriaceae; g__; s__	2	0	0	0	0	0	2	2	5	0	0	0	0	0	0	2	3	0	15	4	0	2	73	2	0	3	3	0	3	5	4	11	9	11	2	4	2.11497	0	0	0	0	0	1.24756	0.678512	1.36513	0	0	0
New.CleanUp.ReferenceOTU2981	k__Bacteria; p__Actinobacteria; c__Actinobacteria; o__Actinomycetales; f__Microbacteriaceae; g__; s__	0	0	4	7	2	2	0	0	0	2	0	5	3	0	0	0	3	0	0	0	316	3	0	0	0	0	185	3	0	0	0	0	3	0	0	2	0	0	1.70648	6.68214	3.51319	2.20773	0	0	0	2.85209	0	5.37581
New.CleanUp.ReferenceOTU5751	k__Bacteria; p__Actinobacteria; c__Actinobacteria; o__Actinomycetales; f__Microbacteriaceae; g__; s__	0	0	2	0	0	0	4	0	0	0	0	0	0	0	0	0	0	0	0	0	0	53	0	0	4	12	2	0	58	0	3	0	2	0	0	2	0	0	0.853238	0	0	0	2.49513	0	0	0	0	0
New.CleanUp.ReferenceOTU5625	k__Bacteria; p__Actinobacteria; c__Actinobacteria; o__Actinomycetales; f__Microbacteriaceae; g__; s__	0	10	0	0	0	0	0	0	0	0	0	0	0	0	0	62	0	0	0	0	0	0	0	0	2	3	4	0	2	0	0	6	0	2	2	2	0	5.75179	0	0	0	0	0	0	0	0	0	0
New.CleanUp.ReferenceOTU9604	k__Bacteria; p__Actinobacteria; c__Actinobacteria; o__Actinomycetales; f__Microbacteriaceae; g__; s__	0	5	0	0	0	0	0	0	5	0	0	0	0	0	0	0	0	0	0	0	0	0	43	0	3	0	0	0	2	0	0	0	5	4	0	0	0	2.87589	0	0	0	0	0	0	1.36513	0	0	0
4327233	k__Bacteria; p__Actinobacteria; c__Actinobacteria; o__Actinomycetales; f__Microbacteriaceae; g__; s__	2	3	0	3	0	0	5	2	2	0	0	12	0	0	0	0	0	0	2	2	3	0	43	0	0	3	0	0	0	5	5	5	6	6	0	0	2.11497	1.72554	0	2.86378	0	0	3.11891	0.678512	0.546051	0	0	12.9019
New.CleanUp.ReferenceOTU2031	k__Bacteria; p__Actinobacteria; c__Actinobacteria; o__Actinomycetales; f__Microbacteriaceae; g__; s__	0	0	6	0	0	0	5	3	2	0	0	0	0	0	0	5	0	59	23	0	0	5	0	0	2	3	0	0	0	0	16	4	0	6	2	0	0	0	2.55971	0	0	0	3.11891	1.01777	0.546051	0	0	0
New.CleanUp.ReferenceOTU13309	k__Bacteria; p__Actinobacteria; c__Actinobacteria; o__Actinomycetales; f__Microbacteriaceae; g__; s__	0	0	0	0	0	0	0	0	0	0	0	0	0	0	0	0	0	0	0	0	0	0	39	0	0	0	0	0	0	0	0	0	0	3	0	0	0	0	0	0	0	0	0	0	0	0	0	0
New.CleanUp.ReferenceOTU11941	k__Bacteria; p__Actinobacteria; c__Actinobacteria; o__Actinomycetales; f__Microbacteriaceae; g__; s__	0	0	0	0	0	0	0	0	0	0	0	0	0	0	0	0	0	0	0	0	0	0	37	0	0	0	0	0	3	0	0	0	5	0	0	0	0	0	0	0	0	0	0	0	0	0	0	0
New.CleanUp.ReferenceOTU14950	k__Bacteria; p__Actinobacteria; c__Actinobacteria; o__Actinomycetales; f__Microbacteriaceae; g__; s__	0	0	0	0	0	0	0	0	0	0	0	0	0	0	0	0	0	0	0	0	0	0	33	0	0	0	0	0	0	0	0	0	0	2	0	0	0	0	0	0	0	0	0	0	0	0	0	0
New.CleanUp.ReferenceOTU1959	k__Bacteria; p__Actinobacteria; c__Actinobacteria; o__Actinomycetales; f__Microbacteriaceae; g__; s__	3	0	0	0	0	0	0	0	4	0	2	3	3	0	0	2	2	18	2	6	2	2	0	0	0	4	3	34	0	6	0	0	0	2	0	2	3.17245	0	0	0	0	0	0	0	1.0921	0	4.62422	3.22548
New.CleanUp.ReferenceOTU15263	k__Bacteria; p__Actinobacteria; c__Actinobacteria; o__Actinomycetales; f__Microbacteriaceae; g__; s__	0	0	0	0	0	0	0	0	0	0	0	0	0	0	0	0	0	0	0	0	0	0	29	0	0	0	0	0	0	0	3	2	0	2	0	0	0	0	0	0	0	0	0	0	0	0	0	0
New.CleanUp.ReferenceOTU15476	k__Bacteria; p__Actinobacteria; c__Actinobacteria; o__Actinomycetales; f__Microbacteriaceae; g__; s__	0	0	0	0	0	0	0	0	0	0	0	0	0	0	0	0	0	0	0	0	0	0	29	0	0	0	0	0	0	0	3	0	0	0	0	0	0	0	0	0	0	0	0	0	0	0	0	0
695452	k__Bacteria; p__Actinobacteria; c__Actinobacteria; o__Actinomycetales; f__Microbacteriaceae; g__; s__	0	0	0	0	0	0	0	4	11	0	0	2	3	0	2	0	0	0	0	0	8	4	138	0	2	2	16	2	7	0	4	4	5	3	2	2	0	0	0	0	0	0	0	1.35702	3.00328	0	0	2.15032
New.CleanUp.ReferenceOTU12152	k__Bacteria; p__Actinobacteria; c__Actinobacteria; o__Actinomycetales; f__Microbacteriaceae; g__; s__	0	0	0	0	0	0	0	0	0	0	0	0	0	0	0	0	0	0	0	0	0	0	22	0	0	0	0	0	0	3	4	3	2	2	0	0	0	0	0	0	0	0	0	0	0	0	0	0
New.CleanUp.ReferenceOTU1531	k__Bacteria; p__Actinobacteria; c__Actinobacteria; o__Actinomycetales; f__Microbacteriaceae; g__; s__	0	0	0	0	19	2	2	0	4	0	0	0	0	5	0	0	0	0	0	0	0	18	10	0	71	0	0	2	0	0	0	0	0	0	0	2	0	0	0	0	33.3753	2.20773	1.24756	0	1.0921	0	0	0
New.CleanUp.ReferenceOTU4934	k__Bacteria; p__Actinobacteria; c__Actinobacteria; o__Actinomycetales; f__Microbacteriaceae; g__; s__	0	41	0	0	0	0	3	0	0	3	0	2	0	0	0	0	0	0	0	0	0	24	0	0	0	2	2	21	3	0	0	0	0	2	3	0	0	23.5823	0	0	0	0	1.87135	0	0	4.27813	0	2.15032
913567	k__Bacteria; p__Actinobacteria; c__Actinobacteria; o__Actinomycetales; f__Microbacteriaceae; g__; s__	22	22	8	34	7	6	30	13	45	12	6	19	17	5	2	9	0	0	0	7	2	22	180	0	28	21	19	21	12	40	61	18	37	49	22	7	23.2646	12.6539	3.41295	32.4561	12.2962	6.6232	18.7135	4.41033	12.2861	17.1125	13.8727	20.4281
284241	k__Bacteria; p__Actinobacteria; c__Actinobacteria; o__Actinomycetales; f__Microbacteriaceae; g__; s__	26	8	40	18	0	8	10	25	20	11	2	11	28	4	0	3	0	0	8	3	5	0	119	3	48	106	146	23	233	42	42	439	117	103	37	168	27.4946	4.60143	17.0648	17.1827	0	8.83093	6.23782	8.4814	5.46051	15.6865	4.62422	11.8268
New.CleanUp.ReferenceOTU557	k__Bacteria; p__Actinobacteria; c__Actinobacteria; o__Actinomycetales; f__Microbacteriaceae; g__; s__	0	0	5	0	2	67	0	0	0	0	0	0	188	17	0	0	2	13	0	2	0	2	0	0	0	2	2	2	0	0	0	0	5	5	0	0	0	0	2.13309	0	3.51319	73.959	0	0	0	0	0	0
New.CleanUp.ReferenceOTU8465	k__Bacteria; p__Actinobacteria; c__Actinobacteria; o__Actinomycetales; f__Microbacteriaceae; g__; s__	0	0	0	0	0	0	0	0	10	0	0	0	0	0	0	0	0	0	2	0	0	3	11	0	11	2	0	0	2	0	3	0	7	0	0	0	0	0	0	0	0	0	0	0	2.73025	0	0	0
New.CleanUp.ReferenceOTU2773	k__Bacteria; p__Actinobacteria; c__Actinobacteria; o__Actinomycetales; f__Microbacteriaceae; g__; s__	0	0	2	2	0	0	6	0	0	0	0	2	0	0	0	34	0	0	2	0	0	0	0	31	3	5	0	0	5	0	11	5	2	0	0	2	0	0	0.853238	1.90918	0	0	3.74269	0	0	0	0	2.15032
New.CleanUp.ReferenceOTU2201	k__Bacteria; p__Actinobacteria; c__Actinobacteria; o__Actinomycetales; f__Microbacteriaceae; g__; s__	5	4	0	0	0	0	4	2	7	0	0	25	3	0	0	0	0	6	2	14	3	0	0	0	0	0	0	3	0	3	0	6	0	0	0	0	5.28742	2.30071	0	0	0	0	2.49513	0.678512	1.91118	0	0	26.879
New.CleanUp.ReferenceOTU9021	k__Bacteria; p__Actinobacteria; c__Actinobacteria; o__Actinomycetales; f__Microbacteriaceae; g__; s__	0	0	0	0	0	0	0	0	0	0	0	0	0	0	0	0	0	0	0	0	0	15	0	0	2	4	3	0	10	0	0	0	0	0	0	0	0	0	0	0	0	0	0	0	0	0	0	0
New.CleanUp.ReferenceOTU6004	k__Bacteria; p__Actinobacteria; c__Actinobacteria; o__Actinomycetales; f__Microbacteriaceae; g__; s__	2	0	0	54	0	0	0	0	10	8	0	0	0	0	0	17	0	0	0	0	0	0	0	0	5	28	0	0	0	102	6	0	0	2	0	2	2.11497	0	0	51.548	0	0	0	0	2.73025	11.4084	0	0
New.CleanUp.ReferenceOTU1209	k__Bacteria; p__Actinobacteria; c__Actinobacteria; o__Actinomycetales; f__Microbacteriaceae; g__; s__	3	0	5	0	0	5	2	2	4	32	0	0	14	6	4	7	0	0	0	0	3	0	0	0	0	2	0	0	0	3	0	6	0	3	2	0	3.17245	0	2.13309	0	0	5.51933	1.24756	0.678512	1.0921	45.6334	0	0
New.CleanUp.ReferenceOTU2082	k__Bacteria; p__Actinobacteria; c__Actinobacteria; o__Actinomycetales; f__Microbacteriaceae; g__; s__	28	0	0	0	50	0	0	0	0	0	0	5	9	0	0	3	0	0	5	54	0	2	0	0	3	0	0	3	4	0	2	0	7	0	0	2	29.6095	0	0	0	87.8298	0	0	0	0	0	0	5.37581
New.CleanUp.ReferenceOTU1794	k__Bacteria; p__Actinobacteria; c__Actinobacteria; o__Actinomycetales; f__Microbacteriaceae; g__; s__	2	4	0	4	0	0	2	2	7	3	0	0	685	2	0	0	0	5	10	0	0	9	0	0	4	3	0	10	0	0	0	0	5	0	3	0	2.11497	2.30071	0	3.81837	0	0	1.24756	0.678512	1.91118	4.27813	0	0
New.CleanUp.ReferenceOTU1380	k__Bacteria; p__Actinobacteria; c__Actinobacteria; o__Actinomycetales; f__Microbacteriaceae; g__; s__	0	3	2	3	0	3	0	3	4	0	2	0	2	0	0	0	0	8	0	0	0	4	0	0	2	2	0	3	0	0	0	0	0	0	0	2	0	1.72554	0.853238	2.86378	0	3.3116	0	1.01777	1.0921	0	4.62422	0
New.CleanUp.ReferenceOTU7234	k__Bacteria; p__Actinobacteria; c__Actinobacteria; o__Actinomycetales; f__Microbacteriaceae; g__; s__	0	0	0	0	0	0	2	0	2	2	0	0	68	0	0	0	0	0	59	7	0	3	0	0	0	0	2	2	4	7	0	0	14	0	0	0	0	0	0	0	0	0	1.24756	0	0.546051	2.85209	0	0
310485	k__Bacteria; p__Actinobacteria; c__Actinobacteria; o__Actinomycetales; f__Microbacteriaceae; g__; s__	15	22	19	35	9	15	51	18	54	19	6	22	19	5	0	19	17	5	35	17	9	5	188	4	42	21	20	29	44	53	114	56	49	50	23	15	15.8622	12.6539	8.10576	33.4107	15.8094	16.558	31.8129	6.10661	14.7434	27.0948	13.8727	23.6536
New.CleanUp.ReferenceOTU3859	k__Bacteria; p__Actinobacteria; c__Actinobacteria; o__Actinomycetales; f__Microbacteriaceae; g__; s__	0	0	0	0	0	0	0	0	2	0	2	0	0	0	0	0	0	0	2	0	0	0	13	0	5	0	0	4	0	2	0	0	0	0	2	3	0	0	0	0	0	0	0	0	0.546051	0	4.62422	0
New.CleanUp.ReferenceOTU15260	k__Bacteria; p__Actinobacteria; c__Actinobacteria; o__Actinomycetales; f__Microbacteriaceae; g__; s__	0	0	0	0	0	0	0	0	0	0	0	0	0	0	0	0	0	0	0	0	0	0	9	0	0	0	0	0	0	0	0	0	0	10	0	0	0	0	0	0	0	0	0	0	0	0	0	0
131131	k__Bacteria; p__Actinobacteria; c__Actinobacteria; o__Actinomycetales; f__Microbacteriaceae; g__; s__	6	10	10	4	0	4	0	12	4	4	3	0	0	3	3	0	0	0	0	4	5	0	24	4	2	19	26	3	16	16	5	15	48	10	6	11	6.3449	5.75179	4.26619	3.81837	0	4.41546	0	4.07107	1.0921	5.70418	6.93633	0
New.CleanUp.ReferenceOTU8005	k__Bacteria; p__Actinobacteria; c__Actinobacteria; o__Actinomycetales; f__Microbacteriaceae; g__; s__	0	0	0	7	0	0	0	0	2	0	0	0	0	0	0	0	0	0	2	0	0	14	0	0	0	4	3	2	2	6	2	0	0	0	0	0	0	0	0	6.68214	0	0	0	0	0.546051	0	0	0
New.CleanUp.ReferenceOTU13220	k__Bacteria; p__Actinobacteria; c__Actinobacteria; o__Actinomycetales; f__Microbacteriaceae; g__; s__	0	0	0	0	0	0	0	0	0	0	0	0	0	0	0	0	0	0	0	0	0	0	8	0	0	0	0	0	0	0	0	2	2	2	0	0	0	0	0	0	0	0	0	0	0	0	0	0
New.CleanUp.ReferenceOTU4508	k__Bacteria; p__Actinobacteria; c__Actinobacteria; o__Actinomycetales; f__Microbacteriaceae; g__; s__	6	2	0	9	0	0	3	3	0	4	2	0	0	0	0	0	2	0	0	0	0	3	0	3	3	17	0	2	3	2	6	0	3	2	0	4	6.3449	1.15036	0	8.59133	0	0	1.87135	1.01777	0	5.70418	4.62422	0
New.CleanUp.ReferenceOTU359	k__Bacteria; p__Actinobacteria; c__Actinobacteria; o__Actinomycetales; f__Microbacteriaceae; g__; s__	57	2	2	2	4	2	5	0	0	0	2	0	2	2	0	0	5	0	0	0	0	0	0	0	0	0	0	0	0	2	0	0	0	0	0	5	60.2765	1.15036	0.853238	1.90918	7.02639	2.20773	3.11891	0	0	0	4.62422	0
New.CleanUp.ReferenceOTU12477	k__Bacteria; p__Actinobacteria; c__Actinobacteria; o__Actinomycetales; f__Microbacteriaceae; g__; s__	0	0	0	0	0	0	0	0	0	0	0	0	0	0	0	0	0	0	0	0	0	0	7	0	0	0	0	0	0	0	7	0	4	0	0	0	0	0	0	0	0	0	0	0	0	0	0	0
New.CleanUp.ReferenceOTU5205	k__Bacteria; p__Actinobacteria; c__Actinobacteria; o__Actinomycetales; f__Microbacteriaceae; g__; s__	0	0	0	0	0	0	0	0	27	2	0	0	3	0	0	0	0	0	23	0	0	0	0	0	2	0	0	0	2	0	0	0	0	4	3	0	0	0	0	0	0	0	0	0	7.37168	2.85209	0	0
New.CleanUp.ReferenceOTU8048	k__Bacteria; p__Actinobacteria; c__Actinobacteria; o__Actinomycetales; f__Microbacteriaceae; g__; s__	0	2	0	4	0	0	2	0	13	0	0	0	3	0	0	0	0	0	2	0	0	0	17	0	2	0	0	2220	2	3	5	2	5	3	4	0	0	1.15036	0	3.81837	0	0	1.24756	0	3.54933	0	0	0
207157	k__Bacteria; p__Actinobacteria; c__Actinobacteria; o__Actinomycetales; f__Microbacteriaceae; g__; s__	0	2	7	0	0	2	3	7	6	0	0	5	0	0	0	7	0	0	0	3	0	0	16	3	0	12	3	2	9	8	6	8	13	9	2	2	0	1.15036	2.98633	0	0	2.20773	1.87135	2.37479	1.63815	0	0	5.37581
810402	k__Bacteria; p__Actinobacteria; c__Actinobacteria; o__Actinomycetales; f__Microbacteriaceae; g__; s__	5	18	17	9	5	6	11	14	20	3	0	13	6	5	0	9	9	3	11	18	4	6	83	3	6	21	14	7	16	10	13	26	11	30	11	4	5.28742	10.3532	7.25252	8.59133	8.78298	6.6232	6.86161	4.74958	5.46051	4.27813	0	13.9771
New.CleanUp.ReferenceOTU13959	k__Bacteria; p__Actinobacteria; c__Actinobacteria; o__Actinomycetales; f__Microbacteriaceae; g__; s__	0	0	0	0	0	0	0	0	0	0	0	0	0	0	0	0	0	0	0	0	0	0	6	0	0	0	0	0	2	0	0	2	0	0	0	0	0	0	0	0	0	0	0	0	0	0	0	0
New.CleanUp.ReferenceOTU12452	k__Bacteria; p__Actinobacteria; c__Actinobacteria; o__Actinomycetales; f__Microbacteriaceae; g__; s__	0	0	0	0	0	0	0	0	0	0	0	0	0	0	0	0	0	0	0	0	0	0	6	0	0	0	0	0	2	5	7	2	2	4	0	0	0	0	0	0	0	0	0	0	0	0	0	0
New.CleanUp.ReferenceOTU10575	k__Bacteria; p__Actinobacteria; c__Actinobacteria; o__Actinomycetales; f__Microbacteriaceae; g__; s__	0	0	0	0	0	0	0	0	0	0	0	0	0	0	0	0	0	0	0	0	0	0	6	0	0	0	4	0	0	0	0	0	0	3	0	0	0	0	0	0	0	0	0	0	0	0	0	0
136499	k__Bacteria; p__Actinobacteria; c__Actinobacteria; o__Actinomycetales; f__Microbacteriaceae; g__; s__	0	0	9	2	0	0	0	0	0	0	0	0	0	0	0	0	0	0	0	0	0	0	6	0	0	0	3	0	2	0	28	3	10	8	0	4	0	0	3.83957	1.90918	0	0	0	0	0	0	0	0
New.CleanUp.ReferenceOTU5355	k__Bacteria; p__Actinobacteria; c__Actinobacteria; o__Actinomycetales; f__Microbacteriaceae; g__; s__	0	0	17	2	0	0	0	2	0	0	0	0	0	0	0	2	0	0	2	0	0	3	8	0	0	2	0	0	0	0	0	0	4	0	0	0	0	0	7.25252	1.90918	0	0	0	0.678512	0	0	0	0
New.CleanUp.ReferenceOTU2851	k__Bacteria; p__Actinobacteria; c__Actinobacteria; o__Actinomycetales; f__Microbacteriaceae; g__; s__	0	0	0	0	0	0	0	0	0	0	0	0	3	0	0	53	0	4	0	2	7	0	0	2	0	0	0	0	0	2	0	0	0	0	3	0	0	0	0	0	0	0	0	0	0	0	0	0
New.CleanUp.ReferenceOTU5771	k__Bacteria; p__Actinobacteria; c__Actinobacteria; o__Actinomycetales; f__Microbacteriaceae; g__; s__	0	0	4	2	0	0	0	0	0	2	0	68	0	0	0	0	0	0	2	0	0	0	9	0	0	13	13	0	2	2	2	0	8	0	0	0	0	0	1.70648	1.90918	0	0	0	0	0	2.85209	0	73.111
1128113	k__Bacteria; p__Actinobacteria; c__Actinobacteria; o__Actinomycetales; f__Microbacteriaceae; g__; s__	5	2	18	5	0	2	9	5	12	3	0	15	3	0	0	2	0	0	7	8	2	0	28	0	4	9	10	0	9	14	13	7	8	13	9	0	5.28742	1.15036	7.67914	4.77296	0	2.20773	5.61404	1.69628	3.2763	4.27813	0	16.1274
New.CleanUp.ReferenceOTU5921	k__Bacteria; p__Actinobacteria; c__Actinobacteria; o__Actinomycetales; f__Microbacteriaceae; g__; s__	3	0	7	0	0	0	4	0	3	0	0	0	14	0	0	0	0	0	3	3	0	0	0	0	2	0	10	2	6	0	0	0	0	2	2	0	3.17245	0	2.98633	0	0	0	2.49513	0	0.819076	0	0	0
New.CleanUp.ReferenceOTU2285	k__Bacteria; p__Actinobacteria; c__Actinobacteria; o__Actinomycetales; f__Microbacteriaceae; g__; s__	0	4	0	5	0	45	0	146	7	6	0	0	3	0	0	0	2	0	2	0	0	0	0	16	2	9	3	0	94	38	0	0	0	0	2	2	0	2.30071	0	4.77296	0	49.674	0	49.5314	1.91118	8.55627	0	0
581286	k__Bacteria; p__Actinobacteria; c__Actinobacteria; o__Actinomycetales; f__Microbacteriaceae; g__; s__	4	4	0	9	0	4	6	9	12	2	6	4	5	2	0	7	0	0	11	0	0	2	55	0	11	3	16	4	13	4	158	12	33	16	7	0	4.22993	2.30071	0	8.59133	0	4.41546	3.74269	3.0533	3.2763	2.85209	13.8727	4.30065
New.CleanUp.ReferenceOTU8648	k__Bacteria; p__Actinobacteria; c__Actinobacteria; o__Actinomycetales; f__Microbacteriaceae; g__; s__	0	2	0	2	0	0	3	0	3	0	0	0	0	0	0	0	0	0	0	0	0	3	2	0	3	3	0	0	0	0	0	0	7	3	2	0	0	1.15036	0	1.90918	0	0	1.87135	0	0.819076	0	0	0
New.CleanUp.ReferenceOTU2718	k__Bacteria; p__Actinobacteria; c__Actinobacteria; o__Actinomycetales; f__Microbacteriaceae; g__; s__	26	0	0	3	0	0	2	4	0	2	0	2	0	0	0	4	3	2	0	4	0	0	0	5	23	0	6	0	4	0	0	0	0	6	0	2	27.4946	0	0	2.86378	0	0	1.24756	1.35702	0	2.85209	0	2.15032
263122	k__Bacteria; p__Actinobacteria; c__Actinobacteria; o__Actinomycetales; f__Microbacteriaceae; g__; s__	3	8	0	0	2	0	5	7	3	3	0	4	0	2	0	0	0	0	2	3	0	0	15	0	5	2	2	0	5	7	16	2	2	4	0	0	3.17245	4.60143	0	0	3.51319	0	3.11891	2.37479	0.819076	4.27813	0	4.30065
New.CleanUp.ReferenceOTU2525	k__Bacteria; p__Actinobacteria; c__Actinobacteria; o__Actinomycetales; f__Microbacteriaceae; g__; s__	0	0	0	2	2	0	0	0	0	2	0	5	0	3	0	0	0	4	0	0	0	2	0	2	0	2	2	0	0	0	0	0	0	0	0	3	0	0	0	1.90918	3.51319	0	0	0	0	2.85209	0	5.37581
New.CleanUp.ReferenceOTU12072	k__Bacteria; p__Actinobacteria; c__Actinobacteria; o__Actinomycetales; f__Microbacteriaceae; g__; s__	0	0	0	0	0	0	0	0	0	0	0	0	0	0	0	0	0	0	0	0	0	0	4	0	0	0	0	0	2	0	0	0	0	0	0	0	0	0	0	0	0	0	0	0	0	0	0	0
New.CleanUp.ReferenceOTU1666	k__Bacteria; p__Actinobacteria; c__Actinobacteria; o__Actinomycetales; f__Microbacteriaceae; g__; s__	0	0	0	0	13	6	0	2	0	4	0	0	2	0	0	0	0	0	6	0	0	3	0	4	2	0	3	0	0	2	5	0	0	0	2	0	0	0	0	0	22.8358	6.6232	0	0.678512	0	5.70418	0	0
New.CleanUp.ReferenceOTU1758	k__Bacteria; p__Actinobacteria; c__Actinobacteria; o__Actinomycetales; f__Microbacteriaceae; g__; s__	4	0	2	77	0	4	0	2	0	0	0	0	0	0	0	3	0	0	0	2	4	2	5	0	0	0	2	2	0	3	0	6	0	0	4	2	4.22993	0	0.853238	73.5036	0	4.41546	0	0.678512	0	0	0	0
New.CleanUp.ReferenceOTU7636	k__Bacteria; p__Actinobacteria; c__Actinobacteria; o__Actinomycetales; f__Microbacteriaceae; g__; s__	0	0	0	7	0	0	0	0	2	0	0	0	0	0	0	0	0	0	0	7	0	3	0	0	0	4	4	0	0	0	0	3	0	0	0	0	0	0	0	6.68214	0	0	0	0	0.546051	0	0	0
New.CleanUp.ReferenceOTU1080	k__Bacteria; p__Actinobacteria; c__Actinobacteria; o__Actinomycetales; f__Microbacteriaceae; g__; s__	6	0	0	3	7	3	143	0	0	6	0	2	2	4	0	0	4	0	0	0	10	0	0	0	2	4	0	0	0	0	0	0	2	0	0	0	6.3449	0	0	2.86378	12.2962	3.3116	89.2009	0	0	8.55627	0	2.15032
1074625	k__Bacteria; p__Actinobacteria; c__Actinobacteria; o__Actinomycetales; f__Microbacteriaceae; g__; s__	6268	13506	17280	6846	2952	5046	7065	10321	14153	3019	1651	15235	5969	4105	2089	4477	3324	2079	4874	8183	4055	2691	52368	3696	9161	16555	12336	5226	10679	14077	15974	19757	16564	10648	5620	3505	6628.3	7768.36	7371.97	6535.14	5185.47	5570.11	4407.02	3501.46	3864.13	4305.23	3817.29	16380.1
New.CleanUp.ReferenceOTU939	k__Bacteria; p__Actinobacteria; c__Actinobacteria; o__Actinomycetales; f__Microbacteriaceae; g__; s__	2	2	2	6	0	0	12	0	0	5	0	0	0	3	0	0	0	0	0	0	0	0	0	0	101	38	2	0	19	9	2	8	2	0	3	0	2.11497	1.15036	0.853238	5.72755	0	0	7.48539	0	0	7.13022	0	0
New.CleanUp.ReferenceOTU12460	k__Bacteria; p__Actinobacteria; c__Actinobacteria; o__Actinomycetales; f__Microbacteriaceae; g__; s__	0	0	0	0	0	0	0	0	0	0	0	0	0	0	0	0	0	0	0	0	0	0	3	0	0	0	0	0	0	0	0	0	0	2	0	0	0	0	0	0	0	0	0	0	0	0	0	0
New.CleanUp.ReferenceOTU10584	k__Bacteria; p__Actinobacteria; c__Actinobacteria; o__Actinomycetales; f__Microbacteriaceae; g__; s__	0	3	0	0	0	0	0	0	0	0	0	0	0	0	0	0	0	0	0	0	0	0	3	0	0	2	0	0	0	0	2	0	0	2	0	0	0	1.72554	0	0	0	0	0	0	0	0	0	0
New.CleanUp.ReferenceOTU9192	k__Bacteria; p__Actinobacteria; c__Actinobacteria; o__Actinomycetales; f__Microbacteriaceae; g__; s__	0	0	0	0	0	0	2	0	2	0	0	0	0	0	0	0	0	0	0	0	0	0	3	0	2	0	0	0	3	3	2	0	2	2	0	0	0	0	0	0	0	0	1.24756	0	0.546051	0	0	0
New.CleanUp.ReferenceOTU10759	k__Bacteria; p__Actinobacteria; c__Actinobacteria; o__Actinomycetales; f__Microbacteriaceae; g__; s__	0	9	0	0	0	0	0	0	0	0	0	0	0	0	0	0	0	0	0	0	0	0	3	0	0	2	0	8	2	0	0	0	5	21	0	0	0	5.17661	0	0	0	0	0	0	0	0	0	0
New.CleanUp.ReferenceOTU9028	k__Bacteria; p__Actinobacteria; c__Actinobacteria; o__Actinomycetales; f__Microbacteriaceae; g__; s__	3	2	0	0	0	0	7	0	0	0	0	0	0	0	0	0	0	0	0	0	0	0	3	0	0	0	2	4	0	3	0	0	2	0	0	0	3.17245	1.15036	0	0	0	0	4.36648	0	0	0	0	0
New.CleanUp.ReferenceOTU5270	k__Bacteria; p__Actinobacteria; c__Actinobacteria; o__Actinomycetales; f__Microbacteriaceae; g__; s__	4	0	3	42	0	0	0	0	0	0	0	139	3	0	0	0	0	0	0	0	0	0	5	0	2	0	0	5	0	0	0	0	5	0	2	2	4.22993	0	1.27986	40.0929	0	0	0	0	0	0	0	149.447
New.CleanUp.ReferenceOTU8868	k__Bacteria; p__Actinobacteria; c__Actinobacteria; o__Actinomycetales; f__Microbacteriaceae; g__; s__	0	0	0	0	0	0	3	4	0	0	0	0	11	0	0	0	0	0	0	0	0	0	2	0	0	3	0	66	4	0	0	2	2	2	3	0	0	0	0	0	0	0	1.87135	1.35702	0	0	0	0
New.CleanUp.ReferenceOTU8978	k__Bacteria; p__Actinobacteria; c__Actinobacteria; o__Actinomycetales; f__Microbacteriaceae; g__; s__	39	0	0	0	0	0	0	3	4	0	0	0	2	0	0	0	0	0	0	0	0	2	2	0	0	0	0	0	0	0	0	0	2	7	3	0	41.2418	0	0	0	0	0	0	1.01777	1.0921	0	0	0
New.CleanUp.ReferenceOTU7118	k__Bacteria; p__Actinobacteria; c__Actinobacteria; o__Actinomycetales; f__Microbacteriaceae; g__; s__	2	0	0	0	0	0	0	0	0	0	0	0	3	0	0	0	0	0	2	3	0	0	0	0	0	3	3	0	0	2	3	0	0	3	0	2	2.11497	0	0	0	0	0	0	0	0	0	0	0
New.CleanUp.ReferenceOTU4138	k__Bacteria; p__Actinobacteria; c__Actinobacteria; o__Actinomycetales; f__Microbacteriaceae; g__; s__	0	0	0	0	0	0	0	0	6	0	0	0	0	0	0	2	0	0	3	0	2	2	0	2	0	6	0	0	0	0	2	3	0	0	0	0	0	0	0	0	0	0	0	0	1.63815	0	0	0
4454153	k__Bacteria; p__Actinobacteria; c__Actinobacteria; o__Actinomycetales; f__Microbacteriaceae; g__; s__	0	0	12	0	0	0	2	0	2	2	0	3	0	0	0	0	0	0	0	0	3	0	4	0	0	4	0	0	4	0	2	0	5	0	0	0	0	0	5.11943	0	0	0	1.24756	0	0.546051	2.85209	0	3.22548
New.CleanUp.ReferenceOTU6176	k__Bacteria; p__Actinobacteria; c__Actinobacteria; o__Actinomycetales; f__Microbacteriaceae; g__; s__	7	12	0	0	0	0	0	0	2	3	0	0	0	0	0	2	0	0	3	3	0	8	0	0	6	9	3	0	0	0	2	2	3	0	0	0	7.40238	6.90214	0	0	0	0	0	0	0.546051	4.27813	0	0
New.CleanUp.ReferenceOTU937	k__Bacteria; p__Actinobacteria; c__Actinobacteria; o__Actinomycetales; f__Microbacteriaceae; g__; s__	4	15	5	2	20	5	0	0	7	0	0	2	8	2	0	0	0	2	0	9	0	0	0	0	0	6	4	4	4	3	0	0	0	4	0	0	4.22993	8.62768	2.13309	1.90918	35.1319	5.51933	0	0	1.91118	0	0	2.15032
748636	k__Bacteria; p__Actinobacteria; c__Actinobacteria; o__Actinomycetales; f__Microbacteriaceae; g__; s__	239	255	331	195	102	114	226	185	348	110	25	87	246	77	34	146	59	52	151	110	94	60	953	62	192	309	211	189	218	258	412	318	446	292	97	59	252.738	146.671	141.211	186.145	179.173	125.841	140.975	62.7624	95.0128	156.865	57.8027	93.539
New.CleanUp.ReferenceOTU1050	k__Bacteria; p__Actinobacteria; c__Actinobacteria; o__Actinomycetales; f__Microbacteriaceae; g__; s__	0	2	0	2	0	0	0	4	2	0	0	4	0	0	0	0	2	0	0	0	0	3	0	0	0	6	0	3	2	42	0	0	2	3	2	0	0	1.15036	0	1.90918	0	0	0	1.35702	0.546051	0	0	4.30065
New.CleanUp.ReferenceOTU3031	k__Bacteria; p__Actinobacteria; c__Actinobacteria; o__Actinomycetales; f__Microbacteriaceae; g__; s__	0	3	0	0	0	0	0	0	2	2	10	2	0	2	0	6	0	0	0	8	0	0	0	0	0	4	0	0	0	15	9	0	0	0	0	0	0	1.72554	0	0	0	0	0	0	0.546051	2.85209	23.1211	2.15032
New.CleanUp.ReferenceOTU3045	k__Bacteria; p__Actinobacteria; c__Actinobacteria; o__Actinomycetales; f__Microbacteriaceae; g__; s__	9	0	45	2	0	23	0	0	0	9	0	0	3	0	0	3	8	0	2	2	0	2	0	0	0	3	126	0	3	27	0	0	0	0	10	16	9.51735	0	19.1978	1.90918	0	25.3889	0	0	0	12.8344	0	0
New.CleanUp.ReferenceOTU1658	k__Bacteria; p__Actinobacteria; c__Actinobacteria; o__Actinomycetales; f__Microbacteriaceae; g__; s__	0	0	0	2	0	2	0	0	2	0	3	0	4	4	0	0	2	0	0	2	0	0	0	0	0	0	0	0	0	2	0	2	0	6	27	7	0	0	0	1.90918	0	2.20773	0	0	0.546051	0	6.93633	0
New.CleanUp.ReferenceOTU4482	k__Bacteria; p__Actinobacteria; c__Actinobacteria; o__Actinomycetales; f__Microbacteriaceae; g__; s__	0	0	0	0	0	0	4196	147	2	60	0	18	9	0	0	10	0	0	3	0	0	0	0	0	3	0	3	0	0	4	16	0	0	4	3	3	0	0	0	0	0	0	2617.39	49.8706	0.546051	85.5627	0	19.3529
New.CleanUp.ReferenceOTU5722	k__Bacteria; p__Actinobacteria; c__Actinobacteria; o__Actinomycetales; f__Microbacteriaceae; g__; s__	0	0	28	0	0	0	0	2	0	0	0	0	4	0	0	0	0	0	0	0	0	0	0	0	0	0	6	0	0	0	2	0	2	2	0	0	0	0	11.9453	0	0	0	0	0.678512	0	0	0	0
New.CleanUp.ReferenceOTU12070	k__Bacteria; p__Actinobacteria; c__Actinobacteria; o__Actinomycetales; f__Microbacteriaceae; g__; s__	0	0	0	0	0	0	0	0	0	0	0	0	0	0	0	0	0	0	0	0	0	0	2	0	0	0	0	0	0	0	0	0	0	0	0	0	0	0	0	0	0	0	0	0	0	0	0	0
New.CleanUp.ReferenceOTU13796	k__Bacteria; p__Actinobacteria; c__Actinobacteria; o__Actinomycetales; f__Microbacteriaceae; g__; s__	0	0	0	0	0	0	0	0	0	0	0	0	0	0	0	0	0	0	0	0	0	0	2	0	0	0	0	0	0	0	6	0	0	0	0	0	0	0	0	0	0	0	0	0	0	0	0	0
New.CleanUp.ReferenceOTU14132	k__Bacteria; p__Actinobacteria; c__Actinobacteria; o__Actinomycetales; f__Microbacteriaceae; g__; s__	0	0	0	0	0	0	0	0	0	0	0	0	0	0	0	0	0	0	0	0	0	0	2	0	0	0	0	0	0	0	0	0	8	0	0	0	0	0	0	0	0	0	0	0	0	0	0	0
New.CleanUp.ReferenceOTU12435	k__Bacteria; p__Actinobacteria; c__Actinobacteria; o__Actinomycetales; f__Microbacteriaceae; g__; s__	0	0	0	0	0	0	0	0	0	0	0	0	0	0	0	0	0	0	0	0	0	0	2	0	0	0	0	0	0	0	3	7	0	2	0	0	0	0	0	0	0	0	0	0	0	0	0	0
New.CleanUp.ReferenceOTU13132	k__Bacteria; p__Actinobacteria; c__Actinobacteria; o__Actinomycetales; f__Microbacteriaceae; g__; s__	0	0	0	0	0	0	0	0	0	0	0	0	0	0	0	0	0	0	0	0	0	0	2	0	0	0	0	0	4	0	0	2	4	0	0	0	0	0	0	0	0	0	0	0	0	0	0	0
New.CleanUp.ReferenceOTU12850	k__Bacteria; p__Actinobacteria; c__Actinobacteria; o__Actinomycetales; f__Microbacteriaceae; g__; s__	0	0	0	0	0	0	0	0	0	0	0	0	0	0	0	0	0	0	0	0	0	0	2	0	0	0	0	0	2	0	2	0	0	6	0	0	0	0	0	0	0	0	0	0	0	0	0	0
New.CleanUp.ReferenceOTU12939	k__Bacteria; p__Actinobacteria; c__Actinobacteria; o__Actinomycetales; f__Microbacteriaceae; g__; s__	0	0	0	0	0	0	0	0	0	0	0	0	0	0	0	0	0	0	0	0	0	0	2	0	0	0	0	0	2	0	4	0	14	0	0	0	0	0	0	0	0	0	0	0	0	0	0	0
New.CleanUp.ReferenceOTU10190	k__Bacteria; p__Actinobacteria; c__Actinobacteria; o__Actinomycetales; f__Microbacteriaceae; g__; s__	0	0	0	0	0	0	3	0	0	0	0	0	0	0	0	0	0	0	0	0	0	0	2	0	0	0	0	0	2	4	0	0	0	0	0	0	0	0	0	0	0	0	1.87135	0	0	0	0	0
New.CleanUp.ReferenceOTU10472	k__Bacteria; p__Actinobacteria; c__Actinobacteria; o__Actinomycetales; f__Microbacteriaceae; g__; s__	0	2	0	0	0	0	9	0	0	0	0	0	0	0	0	0	0	0	0	0	0	0	2	0	0	0	4	0	0	7	0	2	0	0	0	0	0	1.15036	0	0	0	0	5.61404	0	0	0	0	0
New.CleanUp.ReferenceOTU6582	k__Bacteria; p__Actinobacteria; c__Actinobacteria; o__Actinomycetales; f__Microbacteriaceae; g__; s__	9	0	0	6	0	0	3	4	16	3	0	0	0	0	0	0	0	0	7	0	0	0	2	0	0	0	2	3	0	0	2	0	0	0	6	0	9.51735	0	0	5.72755	0	0	1.87135	1.35702	4.3684	4.27813	0	0
4306617	k__Bacteria; p__Actinobacteria; c__Actinobacteria; o__Actinomycetales; f__Microbacteriaceae; g__; s__	0	0	0	0	0	2	2	0	0	0	2	3	2	2	0	4	0	0	0	0	0	0	4	0	5	0	0	0	0	0	3	2	4	4	0	0	0	0	0	0	0	2.20773	1.24756	0	0	0	4.62422	3.22548
4355313	k__Bacteria; p__Actinobacteria; c__Actinobacteria; o__Actinomycetales; f__Microbacteriaceae; g__; s__	2	0	0	0	0	0	3	0	0	0	0	2	2	0	0	0	0	0	0	0	0	0	3	0	0	0	2	0	0	2	5	0	4	0	0	0	2.11497	0	0	0	0	0	1.87135	0	0	0	0	2.15032
82683	k__Bacteria; p__Actinobacteria; c__Actinobacteria; o__Actinomycetales; f__Microbacteriaceae; g__; s__	8	5	10	12	4	0	14	12	12	5	10	4	4	2	0	15	0	5	7	5	6	9	25	0	9	13	7	25	55	18	45	30	36	35	25	7	8.45986	2.87589	4.26619	11.4551	7.02639	0	8.73295	4.07107	3.2763	7.13022	23.1211	4.30065
New.CleanUp.ReferenceOTU6256	k__Bacteria; p__Actinobacteria; c__Actinobacteria; o__Actinomycetales; f__Microbacteriaceae; g__; s__	2	2	0	6	0	0	0	0	0	0	0	0	0	0	0	0	0	0	0	2	0	0	0	0	0	15	3	0	0	0	0	54	0	0	0	0	2.11497	1.15036	0	5.72755	0	0	0	0	0	0	0	0
New.CleanUp.ReferenceOTU2679	k__Bacteria; p__Actinobacteria; c__Actinobacteria; o__Actinomycetales; f__Microbacteriaceae; g__; s__	0	0	0	2	0	0	0	0	3	5	5	0	0	0	0	0	0	0	0	3	0	0	2	0	2	0	7	0	0	6	0	0	13	0	0	0	0	0	0	1.90918	0	0	0	0	0.819076	7.13022	11.5605	0
New.CleanUp.ReferenceOTU4744	k__Bacteria; p__Actinobacteria; c__Actinobacteria; o__Actinomycetales; f__Microbacteriaceae; g__; s__	2	2	71	2	0	0	0	0	5	0	0	3	0	0	0	0	0	0	0	3	0	2	0	0	3	2	10	0	3	9	7	0	2	0	3	0	2.11497	1.15036	30.2899	1.90918	0	0	0	0	1.36513	0	0	3.22548
New.CleanUp.ReferenceOTU5582	k__Bacteria; p__Actinobacteria; c__Actinobacteria; o__Actinomycetales; f__Microbacteriaceae; g__; s__	0	0	0	0	0	0	0	13	2	9	0	0	0	0	0	0	0	0	0	0	0	2	0	0	0	2	0	0	0	2	2	2	2	0	0	2	0	0	0	0	0	0	0	4.41033	0.546051	12.8344	0	0
New.CleanUp.ReferenceOTU4616	k__Bacteria; p__Actinobacteria; c__Actinobacteria; o__Actinomycetales; f__Microbacteriaceae; g__; s__	0	0	3	7	0	0	6	0	2	0	2	0	2	0	0	0	0	0	0	3	0	3	2	0	13	0	0	2	0	4	0	0	0	0	0	0	0	0	1.27986	6.68214	0	0	3.74269	0	0.546051	0	4.62422	0
New.CleanUp.ReferenceOTU7987	k__Bacteria; p__Actinobacteria; c__Actinobacteria; o__Actinomycetales; f__Microbacteriaceae; g__; s__	0	0	0	0	0	0	167	2	4	0	0	0	2	0	0	0	0	0	6	0	0	0	0	0	0	3	3	3	0	0	2	7	0	0	3	0	0	0	0	0	0	0	104.172	0.678512	1.0921	0	0	0
New.CleanUp.ReferenceOTU1	k__Bacteria; p__Actinobacteria; c__Actinobacteria; o__Actinomycetales; f__Microbacteriaceae; g__; s__	0	0	2	4	0	3	0	0	3	14	0	7	44	2	2	2	2	0	2	0	6	7	3	3	2	0	4	2	7	8	0	0	2	3	4	4	0	0	0.853238	3.81837	0	3.3116	0	0	0.819076	19.9646	0	7.52613
New.CleanUp.ReferenceOTU1396	k__Bacteria; p__Actinobacteria; c__Actinobacteria; o__Actinomycetales; f__Microbacteriaceae; g__; s__	0	5	0	0	18	0	11	7	5	0	2	3	2	0	0	0	0	0	0	0	0	3	0	0	0	35	3	0	0	0	0	2	0	3	0	2	0	2.87589	0	0	31.6187	0	6.86161	2.37479	1.36513	0	4.62422	3.22548
New.CleanUp.ReferenceOTU1412	k__Bacteria; p__Actinobacteria; c__Actinobacteria; o__Actinomycetales; f__Microbacteriaceae; g__; s__	0	4	43	0	3	8	0	0	0	2	0	0	2	0	0	20	0	0	3	0	0	0	3	0	0	0	0	0	0	2	0	0	3	13	0	14	0	2.30071	18.3446	0	5.26979	8.83093	0	0	0	2.85209	0	0
New.CleanUp.ReferenceOTU5364	k__Bacteria; p__Actinobacteria; c__Actinobacteria; o__Actinomycetales; f__Microbacteriaceae; g__; s__	9	2	0	2	0	0	0	0	0	3	0	0	0	0	0	2	0	0	0	0	0	0	0	0	2	0	0	0	0	0	0	0	0	0	7	2	9.51735	1.15036	0	1.90918	0	0	0	0	0	4.27813	0	0
New.CleanUp.ReferenceOTU7949	k__Bacteria; p__Actinobacteria; c__Actinobacteria; o__Actinomycetales; f__Microbacteriaceae; g__; s__	2	0	0	3	0	0	0	0	3	0	0	0	5	0	0	0	0	0	3	0	0	3	2	0	0	0	0	13	0	0	0	0	0	2	2	0	2.11497	0	0	2.86378	0	0	0	0	0.819076	0	0	0
206162	k__Bacteria; p__Actinobacteria; c__Actinobacteria; o__Actinomycetales; f__Microbacteriaceae; g__; s__	0	2	0	0	2	2	2	3	9	0	0	0	0	0	0	0	0	0	3	0	0	0	0	0	0	25	41	6	22	24	21	36	18	0	4	9	0	1.15036	0	0	3.51319	2.20773	1.24756	1.01777	2.45723	0	0	0
New.CleanUp.ReferenceOTU8222	k__Bacteria; p__Actinobacteria; c__Actinobacteria; o__Actinomycetales; f__Microbacteriaceae; g__; s__	0	2	0	2	0	0	3	3	0	0	0	0	0	0	0	0	0	0	3	0	0	0	0	0	0	0	3	3	3	0	2	0	0	0	2	0	0	1.15036	0	1.90918	0	0	1.87135	1.01777	0	0	0	0
197711	k__Bacteria; p__Actinobacteria; c__Actinobacteria; o__Actinomycetales; f__Microbacteriaceae; g__; s__	14	2	14	6	0	7	10	4	10	5	0	13	6	0	0	4	0	0	5	4	8	0	13	0	5	3	16	8	8	7	12	4	4	14	4	0	14.8048	1.15036	5.97266	5.72755	0	7.72706	6.23782	1.35702	2.73025	7.13022	0	13.9771
993711	k__Bacteria; p__Actinobacteria; c__Actinobacteria; o__Actinomycetales; f__Microbacteriaceae; g__; s__	0	0	0	2	0	0	0	0	0	0	0	0	2	0	0	3	0	0	0	0	0	0	0	2	0	0	0	0	0	0	0	2	0	0	0	0	0	0	0	1.90918	0	0	0	0	0	0	0	0
New.CleanUp.ReferenceOTU7714	k__Bacteria; p__Actinobacteria; c__Actinobacteria; o__Actinomycetales; f__Microbacteriaceae; g__; s__	2	0	0	2	0	0	8	3	3	0	0	0	0	0	0	0	0	0	0	2	0	2	0	0	65	0	10	0	2	0	6	0	0	0	0	0	2.11497	0	0	1.90918	0	0	4.99026	1.01777	0.819076	0	0	0
New.CleanUp.ReferenceOTU4958	k__Bacteria; p__Actinobacteria; c__Actinobacteria; o__Actinomycetales; f__Microbacteriaceae; g__; s__	0	0	5	0	0	0	0	0	22	9	0	0	5	0	0	2	0	0	0	4	0	0	0	0	3	0	4	2	2	93	16	0	0	2	4	2	0	0	2.13309	0	0	0	0	0	6.00656	12.8344	0	0
New.CleanUp.ReferenceOTU5647	k__Bacteria; p__Actinobacteria; c__Actinobacteria; o__Actinomycetales; f__Microbacteriaceae; g__; s__	0	6	0	0	0	0	3	11	5	2	0	0	0	0	0	0	0	0	3	0	0	2	0	0	4	3	2	0	0	0	0	0	0	0	2	2	0	3.45107	0	0	0	0	1.87135	3.73182	1.36513	2.85209	0	0
New.CleanUp.ReferenceOTU5778	k__Bacteria; p__Actinobacteria; c__Actinobacteria; o__Actinomycetales; f__Microbacteriaceae; g__; s__	2	0	0	3	0	0	0	0	12	0	0	3	2	0	0	0	0	0	0	2	0	0	0	0	5	2	0	0	0	3	0	0	0	4	0	2	2.11497	0	0	2.86378	0	0	0	0	3.2763	0	0	3.22548
New.CleanUp.ReferenceOTU2529	k__Bacteria; p__Actinobacteria; c__Actinobacteria; o__Actinomycetales; f__Microbacteriaceae; g__; s__	0	2	0	3	0	2	0	2	2	0	0	8	2	0	0	2	0	0	0	0	0	0	0	0	78	2	20	0	0	3	0	0	0	0	0	0	0	1.15036	0	2.86378	0	2.20773	0	0.678512	0.546051	0	0	8.60129
New.CleanUp.ReferenceOTU6217	k__Bacteria; p__Actinobacteria; c__Actinobacteria; o__Actinomycetales; f__Microbacteriaceae; g__; s__	2	0	4	0	0	0	6	0	0	0	0	0	3	0	0	0	0	0	0	3	0	0	4	0	0	2	0	0	21	0	2	0	0	0	4	0	2.11497	0	1.70648	0	0	0	3.74269	0	0	0	0	0
New.CleanUp.ReferenceOTU6975	k__Bacteria; p__Actinobacteria; c__Actinobacteria; o__Actinomycetales; f__Microbacteriaceae; g__; s__	0	0	4	0	0	0	0	0	2	0	0	0	2	0	0	0	0	0	0	0	0	0	0	0	0	0	2	0	0	0	0	0	0	25	1694	0	0	0	1.70648	0	0	0	0	0	0.546051	0	0	0
801612	k__Bacteria; p__Actinobacteria; c__Actinobacteria; o__Actinomycetales; f__Microbacteriaceae; g__; s__	0	0	0	0	0	0	0	0	0	0	0	0	2	0	0	0	0	0	0	0	0	0	0	0	0	0	0	0	0	0	0	0	3	2	0	0	0	0	0	0	0	0	0	0	0	0	0	0
New.CleanUp.ReferenceOTU5345	k__Bacteria; p__Actinobacteria; c__Actinobacteria; o__Actinomycetales; f__Microbacteriaceae; g__; s__	10	0	3	0	0	0	0	2	0	0	0	2	3	0	0	0	0	0	2	0	0	0	0	0	0	0	137	0	0	4	0	0	0	0	0	0	10.5748	0	1.27986	0	0	0	0	0.678512	0	0	0	2.15032
New.CleanUp.ReferenceOTU7447	k__Bacteria; p__Actinobacteria; c__Actinobacteria; o__Actinomycetales; f__Microbacteriaceae; g__; s__	0	0	0	0	0	0	2	0	0	0	0	0	3	0	0	0	0	0	2	0	0	0	0	0	2	3	3	20	0	0	2	0	0	0	2	0	0	0	0	0	0	0	1.24756	0	0	0	0	0
New.CleanUp.ReferenceOTU5705	k__Bacteria; p__Actinobacteria; c__Actinobacteria; o__Actinomycetales; f__Microbacteriaceae; g__; s__	3	0	35	0	0	0	0	0	2	0	0	7	0	0	0	0	0	0	2	0	0	0	0	0	19	0	0	0	0	4	0	0	0	2	0	0	3.17245	0	14.9317	0	0	0	0	0	0.546051	0	0	7.52613
New.CleanUp.ReferenceOTU2859	k__Bacteria; p__Actinobacteria; c__Actinobacteria; o__Actinomycetales; f__Microbacteriaceae; g__; s__	4	2	3	2	0	4	0	2	0	2	0	8	4	0	0	0	2	3	9	0	0	0	2	0	0	0	0	0	3	0	0	5	0	4	2	2	4.22993	1.15036	1.27986	1.90918	0	4.41546	0	0.678512	0	2.85209	0	8.60129
New.CleanUp.ReferenceOTU6306	k__Bacteria; p__Actinobacteria; c__Actinobacteria; o__Actinomycetales; f__Microbacteriaceae; g__; s__	5	0	2	0	0	0	0	0	2	0	0	0	0	0	0	4	0	0	0	2	0	2	0	0	3	0	2	0	0	3	0	0	3	2	0	0	5.28742	0	0.853238	0	0	0	0	0	0.546051	0	0	0
4310803	k__Bacteria; p__Actinobacteria; c__Actinobacteria; o__Actinomycetales; f__Microbacteriaceae; g__; s__	3	5	10	4	0	0	0	0	6	3	0	0	3	0	0	0	0	3	0	0	3	0	10	2	6	2	4	3	9	3	3	4	0	0	3	2	3.17245	2.87589	4.26619	3.81837	0	0	0	0	1.63815	4.27813	0	0
New.CleanUp.ReferenceOTU6496	k__Bacteria; p__Actinobacteria; c__Actinobacteria; o__Actinomycetales; f__Microbacteriaceae; g__; s__	0	0	0	0	0	0	3	3	4	2	0	0	2	0	0	0	0	0	2	0	0	0	0	0	2	0	2	3	0	0	16	0	0	0	0	0	0	0	0	0	0	0	1.87135	1.01777	1.0921	2.85209	0	0
New.CleanUp.ReferenceOTU7200	k__Bacteria; p__Actinobacteria; c__Actinobacteria; o__Actinomycetales; f__Microbacteriaceae; g__; s__	0	0	0	0	0	0	0	0	9	2	0	0	2	0	0	0	0	0	0	2	0	3	0	0	2	0	0	4	3	3	2	0	0	32	0	0	0	0	0	0	0	0	0	0	2.45723	2.85209	0	0
1791553	k__Bacteria; p__Actinobacteria; c__Actinobacteria; o__Actinomycetales; f__Microbacteriaceae; g__; s__	13	4	11	15	2	3	16	3	18	11	0	2	13	0	0	6	2	0	2	0	0	0	2	0	28	11	13	20	16	26	50	8	26	15	15	6	13.7473	2.30071	4.69281	14.3189	3.51319	3.3116	9.98052	1.01777	4.91445	15.6865	0	2.15032
133122	k__Bacteria; p__Actinobacteria; c__Actinobacteria; o__Actinomycetales; f__Microbacteriaceae; g__; s__	0	3	9	0	0	0	0	0	0	0	0	0	5	0	0	0	0	0	0	2	0	0	2	0	0	2	0	0	0	2	3	0	2	3	2	0	0	1.72554	3.83957	0	0	0	0	0	0	0	0	0
New.CleanUp.ReferenceOTU1428	k__Bacteria; p__Actinobacteria; c__Actinobacteria; o__Actinomycetales; f__Microbacteriaceae; g__; s__	58	0	0	45	0	0	0	0	2	2	4	0	21	0	0	0	2	4	2	0	2	4	0	0	3	0	2	0	0	0	0	19	0	41	0	0	61.334	0	0	42.9566	0	0	0	0	0.546051	2.85209	9.24843	0
New.CleanUp.ReferenceOTU120	k__Bacteria; p__Actinobacteria; c__Actinobacteria; o__Actinomycetales; f__Microbacteriaceae; g__; s__	3	0	0	2	0	0	0	5	2	0	0	0	0	2	0	4	0	0	0	0	2	0	0	6	3	0	0	0	2	0	0	3	3	0	0	3	3.17245	0	0	1.90918	0	0	0	1.69628	0.546051	0	0	0
New.CleanUp.ReferenceOTU3379	k__Bacteria; p__Actinobacteria; c__Actinobacteria; o__Actinomycetales; f__Microbacteriaceae; g__; s__	2	0	0	0	0	3	3	0	0	3	0	14	14	0	0	2	0	0	2	0	0	0	0	2	0	0	0	9	0	0	0	0	0	0	0	0	2.11497	0	0	0	0	3.3116	1.87135	0	0	4.27813	0	15.0523
New.CleanUp.ReferenceOTU2168	k__Bacteria; p__Actinobacteria; c__Actinobacteria; o__Actinomycetales; f__Microbacteriaceae; g__; s__	0	9	0	0	4	4	2	0	4	0	2	4	0	2	0	0	2	0	0	0	4	2	0	5	2	2	0	0	0	0	14	0	3	12	0	5	0	5.17661	0	0	7.02639	4.41546	1.24756	0	1.0921	0	4.62422	4.30065
4440860	k__Bacteria; p__Actinobacteria; c__Actinobacteria; o__Actinomycetales; f__Microbacteriaceae; g__; s__	0	10	9	0	0	7	0	6	12	0	0	15	0	5	0	0	2	2	0	4	2	0	23	0	0	12	9	0	0	15	0	19	18	0	4	4	0	5.75179	3.83957	0	0	7.72706	0	2.03554	3.2763	0	0	16.1274
New.CleanUp.ReferenceOTU3475	k__Bacteria; p__Actinobacteria; c__Actinobacteria; o__Actinomycetales; f__Microbacteriaceae; g__; s__	0	0	0	0	0	31	2749	0	2	0	0	0	3	2	0	2	2	0	2	0	0	2	0	0	0	0	0	0	3	3	0	0	3	0	0	2	0	0	0	0	0	34.2198	1714.78	0	0.546051	0	0	0
1072784	k__Bacteria; p__Actinobacteria; c__Actinobacteria; o__Actinomycetales; f__Microbacteriaceae; g__; s__	894	2981	2912	1717	886	972	1854	1536	4296	608	626	816	770	480	193	622	142	74	783	254	313	471	695	181	2498	3761	3528	1260	3622	6117	3761	4234	4270	2229	1489	887	945.39	1714.61	1242.31	1639.03	1556.34	1072.96	1156.49	521.097	1172.92	867.035	1447.38	877.332
New.CleanUp.ReferenceOTU3784	k__Bacteria; p__Actinobacteria; c__Actinobacteria; o__Actinomycetales; f__Microbacteriaceae; g__; s__	0	0	0	0	0	0	0	0	0	0	0	4	6	0	0	5	0	0	0	0	3	0	9	0	0	4	0	2	0	0	0	0	2	0	2	2	0	0	0	0	0	0	0	0	0	0	0	4.30065
New.CleanUp.ReferenceOTU941	k__Bacteria; p__Actinobacteria; c__Actinobacteria; o__Actinomycetales; f__Microbacteriaceae; g__; s__	0	7	0	0	3	0	3	2	23	2	0	2	0	3	0	0	6	0	3	2	0	0	0	2	2	3	0	0	0	0	7	0	0	4	3	0	0	4.02625	0	0	5.26979	0	1.87135	0.678512	6.27958	2.85209	0	2.15032
1144497	k__Bacteria; p__Actinobacteria; c__Actinobacteria; o__Actinomycetales; f__Microbacteriaceae; g__; s__	123	244	219	85	84	157	97	416	557	57	41	81	130	2	0	40	0	2	40	5	0	30	6	2	171	821	543	371	1390	838	549	2859	1657	906	330	460	130.07	140.344	93.4295	81.1403	147.554	173.307	60.5069	141.131	152.075	81.2845	94.7965	87.0881
948180	k__Bacteria; p__Actinobacteria; c__Actinobacteria; o__Actinomycetales; f__Microbacteriaceae; g__; s__	49	145	187	28	123	67	43	163	377	31	36	137	38	6	3	22	4	0	11	5	7	22	9	0	54	381	362	192	583	247	344	1897	915	2154	179	249	51.8167	83.4009	79.7777	26.7286	216.061	73.959	26.8226	55.2987	102.931	44.2074	83.2359	147.297
New.CleanUp.ReferenceOTU2307	k__Bacteria; p__Actinobacteria; c__Actinobacteria; o__Actinomycetales; f__Microbacteriaceae; g__; s__	1324	0	0	3	2	2	2	2	5	2	0	8	8	0	0	3	2	0	2	0	3	5	0	0	2	0	0	2	28	0	0	2	0	2	0	5	1400.11	0	0	2.86378	3.51319	2.20773	1.24756	0.678512	1.36513	2.85209	0	8.60129
202938	k__Bacteria; p__Actinobacteria; c__Actinobacteria; o__Actinomycetales; f__Microbacteriaceae; g__; s__	5	0	0	11	3	0	17	7	12	7	2	4	8	0	0	6	0	0	7	0	0	0	3	0	12	6	16	14	22	11	128	22	44	36	10	14	5.28742	0	0	10.5005	5.26979	0	10.6043	2.37479	3.2763	9.98231	4.62422	4.30065
2234409	k__Bacteria; p__Actinobacteria; c__Actinobacteria; o__Actinomycetales; f__Microbacteriaceae; g__; s__	2	5	5	0	2	3	2	7	5	0	0	0	0	0	0	0	0	0	0	0	0	0	0	0	4	17	10	9	23	12	11	29	18	11	4	15	2.11497	2.87589	2.13309	0	3.51319	3.3116	1.24756	2.37479	1.36513	0	0	0
4298362	k__Bacteria; p__Actinobacteria; c__Actinobacteria; o__Actinomycetales; f__Microbacteriaceae; g__; s__	5	7	0	0	0	0	0	0	3	0	0	0	0	0	0	0	0	0	0	0	0	0	0	0	7	6	3	5	6	2	12	13	21	13	2	2	5.28742	4.02625	0	0	0	0	0	0	0.819076	0	0	0
New.CleanUp.ReferenceOTU6497	k__Bacteria; p__Actinobacteria; c__Actinobacteria; o__Actinomycetales; f__Microbacteriaceae; g__; s__	2	0	0	0	0	0	1428	0	0	2	0	0	0	0	0	0	0	0	0	0	0	0	0	0	0	0	2	0	0	0	0	2	0	4	0	3	2.11497	0	0	0	0	0	890.761	0	0	2.85209	0	0
New.CleanUp.ReferenceOTU3532	k__Bacteria; p__Actinobacteria; c__Actinobacteria; o__Actinomycetales; f__Microbacteriaceae; g__; s__	0	0	2	0	0	15	40	3	0	2	0	0	0	0	0	0	0	0	0	0	0	0	0	0	5	0	0	2	3	0	0	2	7	0	0	4	0	0	0.853238	0	0	16.558	24.9513	1.01777	0	2.85209	0	0
New.CleanUp.ReferenceOTU10535	k__Bacteria; p__Actinobacteria; c__Actinobacteria; o__Actinomycetales; f__Microbacteriaceae; g__; s__	0	0	0	0	0	0	88	3	0	0	0	0	0	0	0	0	0	0	0	0	0	0	0	0	0	0	0	0	17	0	0	3	0	3	0	0	0	0	0	0	0	0	54.8928	1.01777	0	0	0	0
New.CleanUp.ReferenceOTU9158	k__Bacteria; p__Actinobacteria; c__Actinobacteria; o__Actinomycetales; f__Microbacteriaceae; g__; s__	0	0	0	0	0	0	0	0	16	0	0	0	0	0	0	0	0	0	0	0	0	0	0	0	19	5	0	9	28	0	2	0	9	5	0	0	0	0	0	0	0	0	0	0	4.3684	0	0	0
New.CleanUp.ReferenceOTU9526	k__Bacteria; p__Actinobacteria; c__Actinobacteria; o__Actinomycetales; f__Microbacteriaceae; g__; s__	5	3	0	0	0	0	0	0	2	0	0	0	0	0	0	0	0	0	0	0	0	0	0	0	0	0	0	2	24	2	20	2	0	2	0	0	5.28742	1.72554	0	0	0	0	0	0	0.546051	0	0	0
New.CleanUp.ReferenceOTU11535	k__Bacteria; p__Actinobacteria; c__Actinobacteria; o__Actinomycetales; f__Microbacteriaceae; g__; s__	0	0	0	0	0	0	0	0	0	0	0	0	0	0	0	0	0	0	0	0	0	0	0	0	0	4	0	0	2	0	3	2	9	191	0	0	0	0	0	0	0	0	0	0	0	0	0	0
New.CleanUp.ReferenceOTU9637	k__Bacteria; p__Actinobacteria; c__Actinobacteria; o__Actinomycetales; f__Microbacteriaceae; g__; s__	4	0	0	0	0	0	2	2	23	0	0	0	0	0	0	0	0	0	0	0	0	0	0	0	0	2	0	0	0	8	4	0	17	2	0	0	4.22993	0	0	0	0	0	1.24756	0.678512	6.27958	0	0	0
New.CleanUp.ReferenceOTU9971	k__Bacteria; p__Actinobacteria; c__Actinobacteria; o__Actinomycetales; f__Microbacteriaceae; g__; s__	0	0	0	0	0	0	0	8	0	0	0	0	0	0	0	0	0	0	0	0	0	0	0	0	53	2	9	0	0	2	0	0	0	0	0	0	0	0	0	0	0	0	0	2.71405	0	0	0	0
New.CleanUp.ReferenceOTU14822	k__Bacteria; p__Actinobacteria; c__Actinobacteria; o__Actinomycetales; f__Microbacteriaceae; g__; s__	0	0	0	0	0	0	0	0	0	0	0	0	0	0	0	0	0	0	0	0	0	0	0	0	0	0	0	0	0	0	2	2	8	237	0	0	0	0	0	0	0	0	0	0	0	0	0	0
New.ReferenceOTU126	k__Bacteria; p__Actinobacteria; c__Actinobacteria; o__Actinomycetales; f__Microbacteriaceae; g__; s__	0	0	0	0	0	0	0	0	0	0	0	0	0	0	0	0	0	0	0	0	0	0	0	0	0	0	0	0	0	0	0	10	1971	0	0	0	0	0	0	0	0	0	0	0	0	0	0	0
New.CleanUp.ReferenceOTU17517	k__Bacteria; p__Actinobacteria; c__Actinobacteria; o__Actinomycetales; f__Microbacteriaceae; g__; s__	0	0	0	0	0	0	0	0	0	0	0	0	0	0	0	0	0	0	0	0	0	0	0	0	0	0	0	0	0	0	11	1090	0	0	0	0	0	0	0	0	0	0	0	0	0	0	0	0
New.CleanUp.ReferenceOTU8607	k__Bacteria; p__Actinobacteria; c__Actinobacteria; o__Actinomycetales; f__Microbacteriaceae; g__; s__	2	0	0	3	0	0	0	0	0	0	0	0	0	0	0	0	0	0	0	0	0	0	0	0	0	0	12	2	0	2	0	2	2	0	3	0	2.11497	0	0	2.86378	0	0	0	0	0	0	0	0
New.CleanUp.ReferenceOTU8508	k__Bacteria; p__Actinobacteria; c__Actinobacteria; o__Actinomycetales; f__Microbacteriaceae; g__; s__	2	0	0	0	0	0	3	0	2	0	0	0	0	0	0	0	0	0	0	0	0	0	0	0	0	0	0	0	2	3	2	9	3	2	0	0	2.11497	0	0	0	0	0	1.87135	0	0.546051	0	0	0
New.CleanUp.ReferenceOTU13946	k__Bacteria; p__Actinobacteria; c__Actinobacteria; o__Actinomycetales; f__Microbacteriaceae; g__; s__	0	0	0	0	0	0	0	0	0	0	0	0	0	0	0	0	0	0	0	0	0	0	0	0	0	0	0	0	0	0	0	2	0	303	0	0	0	0	0	0	0	0	0	0	0	0	0	0
New.CleanUp.ReferenceOTU11705	k__Bacteria; p__Actinobacteria; c__Actinobacteria; o__Actinomycetales; f__Microbacteriaceae; g__; s__	0	0	0	0	0	0	0	0	0	0	0	0	0	0	0	0	0	0	0	0	0	0	0	0	0	0	0	0	0	0	0	0	269	3	0	0	0	0	0	0	0	0	0	0	0	0	0	0
161643	k__Bacteria; p__Actinobacteria; c__Actinobacteria; o__Actinomycetales; f__Microbacteriaceae; g__; s__	3	0	2	0	0	0	3	0	0	2	0	0	0	0	0	0	0	0	0	0	0	0	0	0	5	0	0	0	0	0	6	2	0	0	0	0	3.17245	0	0.853238	0	0	0	1.87135	0	0	2.85209	0	0
New.CleanUp.ReferenceOTU9433	k__Bacteria; p__Actinobacteria; c__Actinobacteria; o__Actinomycetales; f__Microbacteriaceae; g__; s__	0	0	0	0	0	0	3	0	0	0	0	0	0	0	0	0	0	0	0	0	0	0	0	0	2	0	19	0	0	8	2	12	2	0	0	0	0	0	0	0	0	0	1.87135	0	0	0	0	0
New.CleanUp.ReferenceOTU9465	k__Bacteria; p__Actinobacteria; c__Actinobacteria; o__Actinomycetales; f__Microbacteriaceae; g__; s__	0	0	0	0	0	0	11	0	0	0	0	0	0	0	0	0	0	0	0	0	0	0	0	0	0	0	11	0	2	2	2	6	3	0	0	0	0	0	0	0	0	0	6.86161	0	0	0	0	0
New.CleanUp.ReferenceOTU18562	k__Bacteria; p__Actinobacteria; c__Actinobacteria; o__Actinomycetales; f__Microbacteriaceae; g__; s__	0	0	0	0	0	0	0	0	0	0	0	0	0	0	0	0	0	0	0	0	0	0	0	0	0	0	0	0	0	0	3	17	3	28	0	0	0	0	0	0	0	0	0	0	0	0	0	0
New.CleanUp.ReferenceOTU11865	k__Bacteria; p__Actinobacteria; c__Actinobacteria; o__Actinomycetales; f__Microbacteriaceae; g__; s__	0	0	0	0	0	0	0	0	0	0	0	0	0	0	0	0	0	0	0	0	0	0	0	0	0	4	0	0	2	0	2	0	0	26	0	0	0	0	0	0	0	0	0	0	0	0	0	0
New.CleanUp.ReferenceOTU20650	k__Bacteria; p__Actinobacteria; c__Actinobacteria; o__Actinomycetales; f__Microbacteriaceae; g__; s__	0	0	0	0	0	0	0	0	0	0	0	0	0	0	0	0	0	0	0	0	0	0	0	0	0	0	0	0	0	0	126	0	0	0	0	0	0	0	0	0	0	0	0	0	0	0	0	0
New.CleanUp.ReferenceOTU19667	k__Bacteria; p__Actinobacteria; c__Actinobacteria; o__Actinomycetales; f__Microbacteriaceae; g__; s__	0	0	0	0	0	0	0	0	0	0	0	0	0	0	0	0	0	0	0	0	0	0	0	0	0	0	0	0	0	0	0	6	20	15	0	0	0	0	0	0	0	0	0	0	0	0	0	0
New.CleanUp.ReferenceOTU17760	k__Bacteria; p__Actinobacteria; c__Actinobacteria; o__Actinomycetales; f__Microbacteriaceae; g__; s__	0	0	0	0	0	0	0	0	0	0	0	0	0	0	0	0	0	0	0	0	0	0	0	0	0	0	0	0	0	0	55	0	4	0	0	0	0	0	0	0	0	0	0	0	0	0	0	0
New.CleanUp.ReferenceOTU16334	k__Bacteria; p__Actinobacteria; c__Actinobacteria; o__Actinomycetales; f__Microbacteriaceae; g__; s__	0	0	0	0	0	0	0	0	0	0	0	0	0	0	0	0	0	0	0	0	0	0	0	0	0	0	0	0	0	0	2	2	0	18	0	0	0	0	0	0	0	0	0	0	0	0	0	0
New.CleanUp.ReferenceOTU16052	k__Bacteria; p__Actinobacteria; c__Actinobacteria; o__Actinomycetales; f__Microbacteriaceae; g__; s__	0	0	0	0	0	0	0	0	0	0	0	0	0	0	0	0	0	0	0	0	0	0	0	0	0	0	0	0	0	0	3	0	2	14	0	0	0	0	0	0	0	0	0	0	0	0	0	0
New.CleanUp.ReferenceOTU17174	k__Bacteria; p__Actinobacteria; c__Actinobacteria; o__Actinomycetales; f__Microbacteriaceae; g__; s__	0	0	0	0	0	0	0	0	0	0	0	0	0	0	0	0	0	0	0	0	0	0	0	0	0	0	0	0	0	0	9	7	7	2	0	0	0	0	0	0	0	0	0	0	0	0	0	0
New.CleanUp.ReferenceOTU10043	k__Bacteria; p__Actinobacteria; c__Actinobacteria; o__Actinomycetales; f__Microbacteriaceae; g__; s__	2	0	0	0	0	0	0	0	0	0	0	0	0	0	0	0	0	0	0	0	0	0	0	0	0	0	0	3	0	5	3	2	5	0	0	0	2.11497	0	0	0	0	0	0	0	0	0	0	0
New.CleanUp.ReferenceOTU11793	k__Bacteria; p__Actinobacteria; c__Actinobacteria; o__Actinomycetales; f__Microbacteriaceae; g__; s__	0	0	0	0	0	0	0	0	0	0	0	0	0	0	0	0	0	0	0	0	0	0	0	0	0	2	0	0	18	2	2	0	14	11	0	0	0	0	0	0	0	0	0	0	0	0	0	0
New.CleanUp.ReferenceOTU10698	k__Bacteria; p__Actinobacteria; c__Actinobacteria; o__Actinomycetales; f__Microbacteriaceae; g__; s__	0	4	0	0	0	0	6	2	0	0	0	0	0	0	0	0	0	0	0	0	0	0	0	0	0	0	0	0	0	0	9	0	0	3	0	0	0	2.30071	0	0	0	0	3.74269	0.678512	0	0	0	0
New.CleanUp.ReferenceOTU10868	k__Bacteria; p__Actinobacteria; c__Actinobacteria; o__Actinomycetales; f__Microbacteriaceae; g__; s__	0	0	0	0	0	0	0	2	0	0	0	0	0	0	0	0	0	0	0	0	0	0	0	0	0	2	0	5	2	5	0	0	3	2	0	0	0	0	0	0	0	0	0	0.678512	0	0	0	0
New.CleanUp.ReferenceOTU15366	k__Bacteria; p__Actinobacteria; c__Actinobacteria; o__Actinomycetales; f__Microbacteriaceae; g__; s__	0	0	0	0	0	0	0	0	0	0	0	0	0	0	0	0	0	0	0	0	0	0	0	0	0	0	0	0	0	0	5	4	27	0	0	0	0	0	0	0	0	0	0	0	0	0	0	0
New.CleanUp.ReferenceOTU14195	k__Bacteria; p__Actinobacteria; c__Actinobacteria; o__Actinomycetales; f__Microbacteriaceae; g__; s__	0	0	0	0	0	0	0	0	0	0	0	0	0	0	0	0	0	0	0	0	0	0	0	0	0	0	0	0	0	0	0	3	0	10	0	0	0	0	0	0	0	0	0	0	0	0	0	0
New.CleanUp.ReferenceOTU18282	k__Bacteria; p__Actinobacteria; c__Actinobacteria; o__Actinomycetales; f__Microbacteriaceae; g__; s__	0	0	0	0	0	0	0	0	0	0	0	0	0	0	0	0	0	0	0	0	0	0	0	0	0	0	0	0	0	0	2	3	24	0	0	0	0	0	0	0	0	0	0	0	0	0	0	0
New.CleanUp.ReferenceOTU19518	k__Bacteria; p__Actinobacteria; c__Actinobacteria; o__Actinomycetales; f__Microbacteriaceae; g__; s__	0	0	0	0	0	0	0	0	0	0	0	0	0	0	0	0	0	0	0	0	0	0	0	0	0	0	0	0	0	0	16	8	0	0	0	0	0	0	0	0	0	0	0	0	0	0	0	0
New.CleanUp.ReferenceOTU18840	k__Bacteria; p__Actinobacteria; c__Actinobacteria; o__Actinomycetales; f__Microbacteriaceae; g__; s__	0	0	0	0	0	0	0	0	0	0	0	0	0	0	0	0	0	0	0	0	0	0	0	0	0	0	0	0	0	0	0	0	0	12	0	0	0	0	0	0	0	0	0	0	0	0	0	0
59851	k__Bacteria; p__Actinobacteria; c__Actinobacteria; o__Actinomycetales; f__Microbacteriaceae; g__; s__	0	0	0	0	0	0	0	0	0	0	0	0	0	0	0	0	0	0	0	0	0	0	0	0	0	0	0	0	0	0	0	0	2	0	0	0	0	0	0	0	0	0	0	0	0	0	0	0
New.CleanUp.ReferenceOTU15117	k__Bacteria; p__Actinobacteria; c__Actinobacteria; o__Actinomycetales; f__Microbacteriaceae; g__; s__	0	0	0	0	0	0	0	0	0	0	0	0	0	0	0	0	0	0	0	0	0	0	0	0	0	0	0	0	0	0	0	0	2	0	0	0	0	0	0	0	0	0	0	0	0	0	0	0
New.CleanUp.ReferenceOTU16276	k__Bacteria; p__Actinobacteria; c__Actinobacteria; o__Actinomycetales; f__Microbacteriaceae; g__; s__	0	0	0	0	0	0	0	0	0	0	0	0	0	0	0	0	0	0	0	0	0	0	0	0	0	0	0	0	0	0	0	0	2	0	0	0	0	0	0	0	0	0	0	0	0	0	0	0
New.CleanUp.ReferenceOTU18590	k__Bacteria; p__Actinobacteria; c__Actinobacteria; o__Actinomycetales; f__Microbacteriaceae; g__; s__	0	0	0	0	0	0	0	0	0	0	0	0	0	0	0	0	0	0	0	0	0	0	0	0	0	0	0	0	0	0	0	0	2	0	0	0	0	0	0	0	0	0	0	0	0	0	0	0
1056356	k__Bacteria; p__Actinobacteria; c__Actinobacteria; o__Actinomycetales; f__Microbacteriaceae; g__; s__	0	0	0	0	2	0	0	3	0	0	0	0	0	0	0	0	0	0	0	0	0	0	0	0	0	2	0	0	0	0	0	5	6	0	0	0	0	0	0	0	3.51319	0	0	1.01777	0	0	0	0
New.CleanUp.ReferenceOTU14215	k__Bacteria; p__Actinobacteria; c__Actinobacteria; o__Actinomycetales; f__Microbacteriaceae; g__; s__	0	0	0	0	0	0	0	0	0	0	0	0	0	0	0	0	0	0	0	0	0	0	0	0	0	0	0	0	0	0	2	0	0	0	0	0	0	0	0	0	0	0	0	0	0	0	0	0
New.CleanUp.ReferenceOTU15028	k__Bacteria; p__Actinobacteria; c__Actinobacteria; o__Actinomycetales; f__Microbacteriaceae; g__; s__	0	0	0	0	0	0	0	0	0	0	0	0	0	0	0	0	0	0	0	0	0	0	0	0	0	0	0	0	0	0	2	0	0	0	0	0	0	0	0	0	0	0	0	0	0	0	0	0
New.CleanUp.ReferenceOTU16880	k__Bacteria; p__Actinobacteria; c__Actinobacteria; o__Actinomycetales; f__Microbacteriaceae; g__; s__	0	0	0	0	0	0	0	0	0	0	0	0	0	0	0	0	0	0	0	0	0	0	0	0	0	0	0	0	0	0	2	0	0	0	0	0	0	0	0	0	0	0	0	0	0	0	0	0
New.CleanUp.ReferenceOTU20352	k__Bacteria; p__Actinobacteria; c__Actinobacteria; o__Actinomycetales; f__Microbacteriaceae; g__; s__	0	0	0	0	0	0	0	0	0	0	0	0	0	0	0	0	0	0	0	0	0	0	0	0	0	0	0	0	0	0	2	0	0	0	0	0	0	0	0	0	0	0	0	0	0	0	0	0
New.CleanUp.ReferenceOTU20458	k__Bacteria; p__Actinobacteria; c__Actinobacteria; o__Actinomycetales; f__Microbacteriaceae; g__; s__	0	0	0	0	0	0	0	0	0	0	0	0	0	0	0	0	0	0	0	0	0	0	0	0	0	0	0	0	0	0	2	0	0	0	0	0	0	0	0	0	0	0	0	0	0	0	0	0
New.CleanUp.ReferenceOTU20697	k__Bacteria; p__Actinobacteria; c__Actinobacteria; o__Actinomycetales; f__Microbacteriaceae; g__; s__	0	0	0	0	0	0	0	0	0	0	0	0	0	0	0	0	0	0	0	0	0	0	0	0	0	0	0	0	0	0	2	0	0	0	0	0	0	0	0	0	0	0	0	0	0	0	0	0
New.CleanUp.ReferenceOTU21240	k__Bacteria; p__Actinobacteria; c__Actinobacteria; o__Actinomycetales; f__Microbacteriaceae; g__; s__	0	0	0	0	0	0	0	0	0	0	0	0	0	0	0	0	0	0	0	0	0	0	0	0	0	0	0	0	0	0	2	0	0	0	0	0	0	0	0	0	0	0	0	0	0	0	0	0
New.CleanUp.ReferenceOTU20930	k__Bacteria; p__Actinobacteria; c__Actinobacteria; o__Actinomycetales; f__Microbacteriaceae; g__; s__	0	0	0	0	0	0	0	0	0	0	0	0	0	0	0	0	0	0	0	0	0	0	0	0	0	0	0	0	0	0	0	0	0	2	0	0	0	0	0	0	0	0	0	0	0	0	0	0
New.CleanUp.ReferenceOTU10807	k__Bacteria; p__Actinobacteria; c__Actinobacteria; o__Actinomycetales; f__Microbacteriaceae; g__; s__	0	0	0	0	0	0	2	0	0	0	0	0	0	0	0	0	0	0	0	0	0	0	0	0	0	4	0	2	0	0	18	0	3	0	0	0	0	0	0	0	0	0	1.24756	0	0	0	0	0
New.CleanUp.ReferenceOTU12488	k__Bacteria; p__Actinobacteria; c__Actinobacteria; o__Actinomycetales; f__Microbacteriaceae; g__; s__	0	0	0	0	0	0	0	0	0	0	0	0	0	0	0	0	0	0	0	0	0	0	0	0	0	0	0	0	0	3	0	0	0	0	0	0	0	0	0	0	0	0	0	0	0	0	0	0
New.CleanUp.ReferenceOTU10876	k__Bacteria; p__Actinobacteria; c__Actinobacteria; o__Actinomycetales; f__Microbacteriaceae; g__; s__	0	0	0	0	0	0	0	5	0	0	0	0	0	0	0	0	0	0	0	0	0	0	0	0	0	0	0	2	0	0	13	0	3	3	0	0	0	0	0	0	0	0	0	1.69628	0	0	0	0
New.CleanUp.ReferenceOTU18344	k__Bacteria; p__Actinobacteria; c__Actinobacteria; o__Actinomycetales; f__Microbacteriaceae; g__; s__	0	0	0	0	0	0	0	0	0	0	0	0	0	0	0	0	0	0	0	0	0	0	0	0	0	0	0	0	0	0	0	0	3	0	0	0	0	0	0	0	0	0	0	0	0	0	0	0
4445550	k__Bacteria; p__Actinobacteria; c__Actinobacteria; o__Actinomycetales; f__Microbacteriaceae; g__; s__	0	0	4	0	0	0	0	0	0	0	0	0	0	0	0	0	0	0	0	0	0	0	0	0	0	0	0	0	0	0	0	0	0	0	0	0	0	0	1.70648	0	0	0	0	0	0	0	0	0
New.CleanUp.ReferenceOTU20545	k__Bacteria; p__Actinobacteria; c__Actinobacteria; o__Actinomycetales; f__Microbacteriaceae; g__; s__	0	0	0	0	0	0	0	0	0	0	0	0	0	0	0	0	0	0	0	0	0	0	0	0	0	0	0	0	0	0	3	0	0	0	0	0	0	0	0	0	0	0	0	0	0	0	0	0
4339720	k__Bacteria; p__Actinobacteria; c__Actinobacteria; o__Actinomycetales; f__Microbacteriaceae; g__; s__	0	0	0	0	0	0	0	0	0	0	0	2	0	0	0	0	0	0	0	0	0	0	0	0	0	0	0	0	0	0	0	0	0	0	0	0	0	0	0	0	0	0	0	0	0	0	0	2.15032
New.CleanUp.ReferenceOTU9616	k__Bacteria; p__Actinobacteria; c__Actinobacteria; o__Actinomycetales; f__Microbacteriaceae; g__; s__	0	0	0	0	0	0	0	0	3	0	0	0	0	0	0	0	0	0	0	0	0	0	0	0	0	0	3	0	14	0	0	3	2	0	0	0	0	0	0	0	0	0	0	0	0.819076	0	0	0
New.CleanUp.ReferenceOTU14237	k__Bacteria; p__Actinobacteria; c__Actinobacteria; o__Actinomycetales; f__Microbacteriaceae; g__; s__	0	0	0	0	0	0	0	0	0	0	0	0	0	0	0	0	0	0	0	0	0	0	0	0	0	0	0	0	0	0	0	0	0	3	0	0	0	0	0	0	0	0	0	0	0	0	0	0
New.CleanUp.ReferenceOTU17948	k__Bacteria; p__Actinobacteria; c__Actinobacteria; o__Actinomycetales; f__Microbacteriaceae; g__; s__	0	0	0	0	0	0	0	0	0	0	0	0	0	0	0	0	0	0	0	0	0	0	0	0	0	0	0	0	0	0	0	0	0	3	0	0	0	0	0	0	0	0	0	0	0	0	0	0
New.CleanUp.ReferenceOTU18564	k__Bacteria; p__Actinobacteria; c__Actinobacteria; o__Actinomycetales; f__Microbacteriaceae; g__; s__	0	0	0	0	0	0	0	0	0	0	0	0	0	0	0	0	0	0	0	0	0	0	0	0	0	0	0	0	0	0	0	0	0	3	0	0	0	0	0	0	0	0	0	0	0	0	0	0
New.CleanUp.ReferenceOTU9542	k__Bacteria; p__Actinobacteria; c__Actinobacteria; o__Actinomycetales; f__Microbacteriaceae; g__; s__	0	3	0	0	0	0	0	0	4	0	0	0	0	0	0	0	0	0	0	0	0	0	0	0	3	0	10	0	0	0	0	0	3	0	0	0	0	1.72554	0	0	0	0	0	0	1.0921	0	0	0
New.CleanUp.ReferenceOTU13701	k__Bacteria; p__Actinobacteria; c__Actinobacteria; o__Actinomycetales; f__Microbacteriaceae; g__; s__	0	0	0	0	0	0	0	0	0	0	0	0	0	0	0	0	0	0	0	0	0	0	0	0	0	0	0	0	0	0	0	0	4	0	0	0	0	0	0	0	0	0	0	0	0	0	0	0
4466900	k__Bacteria; p__Actinobacteria; c__Actinobacteria; o__Actinomycetales; f__Microbacteriaceae; g__; s__	0	0	0	0	0	0	3	2	0	0	0	0	0	0	0	0	0	0	0	0	0	0	0	0	0	0	0	0	0	0	6	2	6	5	0	0	0	0	0	0	0	0	1.87135	0.678512	0	0	0	0
New.CleanUp.ReferenceOTU13927	k__Bacteria; p__Actinobacteria; c__Actinobacteria; o__Actinomycetales; f__Microbacteriaceae; g__; s__	0	0	0	0	0	0	0	0	0	0	0	0	0	0	0	0	0	0	0	0	0	0	0	0	0	0	0	0	0	0	0	0	0	4	0	0	0	0	0	0	0	0	0	0	0	0	0	0
2692410	k__Bacteria; p__Actinobacteria; c__Actinobacteria; o__Actinomycetales; f__Microbacteriaceae; g__; s__	0	0	0	0	0	0	0	0	0	0	0	0	0	0	0	0	0	0	0	0	0	0	0	0	2	0	0	0	0	0	0	0	0	0	0	0	0	0	0	0	0	0	0	0	0	0	0	0
New.CleanUp.ReferenceOTU14928	k__Bacteria; p__Actinobacteria; c__Actinobacteria; o__Actinomycetales; f__Microbacteriaceae; g__; s__	0	0	0	0	0	0	0	0	0	0	0	0	0	0	0	0	0	0	0	0	0	0	0	0	0	0	0	0	0	0	3	2	0	0	0	0	0	0	0	0	0	0	0	0	0	0	0	0
New.CleanUp.ReferenceOTU12665	k__Bacteria; p__Actinobacteria; c__Actinobacteria; o__Actinomycetales; f__Microbacteriaceae; g__; s__	0	0	0	0	0	0	0	0	0	0	0	0	0	0	0	0	0	0	0	0	0	0	0	0	0	0	0	0	0	0	3	0	2	0	0	0	0	0	0	0	0	0	0	0	0	0	0	0
New.CleanUp.ReferenceOTU11432	k__Bacteria; p__Actinobacteria; c__Actinobacteria; o__Actinomycetales; f__Microbacteriaceae; g__; s__	0	0	0	0	0	0	0	0	0	0	0	0	0	0	0	0	0	0	0	0	0	0	0	0	0	6	0	6	0	0	0	0	11	0	0	0	0	0	0	0	0	0	0	0	0	0	0	0
New.CleanUp.ReferenceOTU19180	k__Bacteria; p__Actinobacteria; c__Actinobacteria; o__Actinomycetales; f__Microbacteriaceae; g__; s__	0	0	0	0	0	0	0	0	0	0	0	0	0	0	0	0	0	0	0	0	0	0	0	0	0	0	0	0	0	0	5	4	13	14	0	0	0	0	0	0	0	0	0	0	0	0	0	0
New.CleanUp.ReferenceOTU16762	k__Bacteria; p__Actinobacteria; c__Actinobacteria; o__Actinomycetales; f__Microbacteriaceae; g__; s__	0	0	0	0	0	0	0	0	0	0	0	0	0	0	0	0	0	0	0	0	0	0	0	0	0	0	0	0	0	0	0	2	0	2	0	0	0	0	0	0	0	0	0	0	0	0	0	0
New.CleanUp.ReferenceOTU19890	k__Bacteria; p__Actinobacteria; c__Actinobacteria; o__Actinomycetales; f__Microbacteriaceae; g__; s__	0	0	0	0	0	0	0	0	0	0	0	0	0	0	0	0	0	0	0	0	0	0	0	0	0	0	0	0	0	0	0	0	0	5	0	0	0	0	0	0	0	0	0	0	0	0	0	0
New.CleanUp.ReferenceOTU13909	k__Bacteria; p__Actinobacteria; c__Actinobacteria; o__Actinomycetales; f__Microbacteriaceae; g__; s__	0	0	0	0	0	0	0	0	0	0	0	0	0	0	0	0	0	0	0	0	0	0	0	0	0	0	0	0	7	0	0	0	0	0	0	0	0	0	0	0	0	0	0	0	0	0	0	0
169430	k__Bacteria; p__Actinobacteria; c__Actinobacteria; o__Actinomycetales; f__Microbacteriaceae; g__; s__	0	0	0	0	0	0	0	0	0	0	0	0	0	0	0	0	0	0	0	0	0	0	0	0	0	0	5	0	0	0	0	0	0	0	0	0	0	0	0	0	0	0	0	0	0	0	0	0
New.CleanUp.ReferenceOTU14467	k__Bacteria; p__Actinobacteria; c__Actinobacteria; o__Actinomycetales; f__Microbacteriaceae; g__; s__	0	0	0	0	0	0	0	0	0	0	0	0	0	0	0	0	0	0	0	0	0	0	0	0	0	0	0	0	0	0	6	0	0	0	0	0	0	0	0	0	0	0	0	0	0	0	0	0
New.CleanUp.ReferenceOTU20822	k__Bacteria; p__Actinobacteria; c__Actinobacteria; o__Actinomycetales; f__Microbacteriaceae; g__; s__	0	0	0	0	0	0	0	0	0	0	0	0	0	0	0	0	0	0	0	0	0	0	0	0	0	0	0	0	0	0	6	0	0	0	0	0	0	0	0	0	0	0	0	0	0	0	0	0
New.CleanUp.ReferenceOTU12445	k__Bacteria; p__Actinobacteria; c__Actinobacteria; o__Actinomycetales; f__Microbacteriaceae; g__; s__	0	0	0	0	0	0	0	0	0	0	0	0	0	0	0	0	0	0	0	0	0	0	0	0	0	0	0	0	0	0	2	0	0	2	0	0	0	0	0	0	0	0	0	0	0	0	0	0
New.CleanUp.ReferenceOTU18310	k__Bacteria; p__Actinobacteria; c__Actinobacteria; o__Actinomycetales; f__Microbacteriaceae; g__; s__	0	0	0	0	0	0	0	0	0	0	0	0	0	0	0	0	0	0	0	0	0	0	0	0	0	0	0	0	0	0	0	3	0	2	0	0	0	0	0	0	0	0	0	0	0	0	0	0
New.CleanUp.ReferenceOTU20536	k__Bacteria; p__Actinobacteria; c__Actinobacteria; o__Actinomycetales; f__Microbacteriaceae; g__; s__	0	0	0	0	0	0	0	0	0	0	0	0	0	0	0	0	0	0	0	0	0	0	0	0	0	0	0	0	0	0	2	0	0	3	0	0	0	0	0	0	0	0	0	0	0	0	0	0
4341734	k__Bacteria; p__Actinobacteria; c__Actinobacteria; o__Actinomycetales; f__Microbacteriaceae; g__; s__	0	0	0	0	0	0	0	0	0	0	0	0	0	0	0	0	0	0	0	0	0	0	0	0	0	3	8	0	0	0	3	0	4	3	0	0	0	0	0	0	0	0	0	0	0	0	0	0
New.CleanUp.ReferenceOTU18706	k__Bacteria; p__Actinobacteria; c__Actinobacteria; o__Actinomycetales; f__Microbacteriaceae; g__; s__	0	0	0	0	0	0	0	0	0	0	0	0	0	0	0	0	0	0	0	0	0	0	0	0	0	0	0	0	0	0	8	0	0	0	0	0	0	0	0	0	0	0	0	0	0	0	0	0
New.CleanUp.ReferenceOTU12861	k__Bacteria; p__Actinobacteria; c__Actinobacteria; o__Actinomycetales; f__Microbacteriaceae; g__; s__	0	0	0	0	0	0	0	0	0	0	0	0	0	0	0	0	0	0	0	0	0	0	0	0	0	0	0	0	2	20	4	2	0	2	0	0	0	0	0	0	0	0	0	0	0	0	0	0
New.CleanUp.ReferenceOTU18968	k__Bacteria; p__Actinobacteria; c__Actinobacteria; o__Actinomycetales; f__Microbacteriaceae; g__; s__	0	0	0	0	0	0	0	0	0	0	0	0	0	0	0	0	0	0	0	0	0	0	0	0	0	0	0	0	0	0	2	0	7	0	0	0	0	0	0	0	0	0	0	0	0	0	0	0
New.CleanUp.ReferenceOTU16646	k__Bacteria; p__Actinobacteria; c__Actinobacteria; o__Actinomycetales; f__Microbacteriaceae; g__; s__	0	0	0	0	0	0	0	0	0	0	0	0	0	0	0	0	0	0	0	0	0	0	0	0	0	0	0	0	0	0	0	0	4	2	0	0	0	0	0	0	0	0	0	0	0	0	0	0
New.CleanUp.ReferenceOTU16868	k__Bacteria; p__Actinobacteria; c__Actinobacteria; o__Actinomycetales; f__Microbacteriaceae; g__; s__	0	0	0	0	0	0	0	0	0	0	0	0	0	0	0	0	0	0	0	0	0	0	0	0	0	0	0	0	0	0	0	0	3	3	0	0	0	0	0	0	0	0	0	0	0	0	0	0
New.CleanUp.ReferenceOTU20948	k__Bacteria; p__Actinobacteria; c__Actinobacteria; o__Actinomycetales; f__Microbacteriaceae; g__; s__	0	0	0	0	0	0	0	0	0	0	0	0	0	0	0	0	0	0	0	0	0	0	0	0	0	0	0	0	0	0	3	0	0	3	0	0	0	0	0	0	0	0	0	0	0	0	0	0
New.CleanUp.ReferenceOTU20793	k__Bacteria; p__Actinobacteria; c__Actinobacteria; o__Actinomycetales; f__Microbacteriaceae; g__; s__	0	0	0	0	0	0	0	0	0	0	0	0	0	0	0	0	0	0	0	0	0	0	0	0	0	0	0	0	0	0	11	0	0	0	0	0	0	0	0	0	0	0	0	0	0	0	0	0
New.CleanUp.ReferenceOTU17596	k__Bacteria; p__Actinobacteria; c__Actinobacteria; o__Actinomycetales; f__Microbacteriaceae; g__; s__	0	0	0	0	0	0	0	0	0	0	0	0	0	0	0	0	0	0	0	0	0	0	0	0	0	0	0	0	0	0	2	3	7	0	0	0	0	0	0	0	0	0	0	0	0	0	0	0
2234408	k__Bacteria; p__Actinobacteria; c__Actinobacteria; o__Actinomycetales; f__Microbacteriaceae; g__; s__	0	0	0	0	0	0	0	2	0	0	0	0	0	0	0	0	0	0	0	0	0	0	0	0	0	0	0	0	3	0	0	2	0	5	0	0	0	0	0	0	0	0	0	0.678512	0	0	0	0
New.CleanUp.ReferenceOTU17725	k__Bacteria; p__Actinobacteria; c__Actinobacteria; o__Actinomycetales; f__Microbacteriaceae; g__; s__	0	0	0	0	0	0	0	0	0	0	0	0	0	0	0	0	0	0	0	0	0	0	0	0	0	0	0	0	0	0	0	16	0	8	0	0	0	0	0	0	0	0	0	0	0	0	0	0
New.CleanUp.ReferenceOTU12140	k__Bacteria; p__Actinobacteria; c__Actinobacteria; o__Actinomycetales; f__Microbacteriaceae; g__; s__	0	0	0	0	0	0	0	0	0	0	0	0	0	0	0	0	0	0	0	0	0	0	0	0	0	0	0	0	16	0	0	5	5	0	0	0	0	0	0	0	0	0	0	0	0	0	0	0
New.CleanUp.ReferenceOTU18974	k__Bacteria; p__Actinobacteria; c__Actinobacteria; o__Actinomycetales; f__Microbacteriaceae; g__; s__	0	0	0	0	0	0	0	0	0	0	0	0	0	0	0	0	0	0	0	0	0	0	0	0	0	0	0	0	0	0	0	9	4	0	0	0	0	0	0	0	0	0	0	0	0	0	0	0
New.CleanUp.ReferenceOTU16612	k__Bacteria; p__Actinobacteria; c__Actinobacteria; o__Actinomycetales; f__Microbacteriaceae; g__; s__	0	0	0	0	0	0	0	0	0	0	0	0	0	0	0	0	0	0	0	0	0	0	0	0	0	0	0	0	0	0	0	6	0	2	0	0	0	0	0	0	0	0	0	0	0	0	0	0
New.CleanUp.ReferenceOTU12468	k__Bacteria; p__Actinobacteria; c__Actinobacteria; o__Actinomycetales; f__Microbacteriaceae; g__; s__	0	0	0	0	0	0	0	0	0	0	0	0	0	0	0	0	0	0	0	0	0	0	0	0	0	0	0	0	2	2	0	0	7	7	0	0	0	0	0	0	0	0	0	0	0	0	0	0
12290	k__Bacteria; p__Actinobacteria; c__Actinobacteria; o__Actinomycetales; f__Microbacteriaceae; g__; s__	0	0	0	0	0	0	0	0	0	0	0	0	0	0	0	0	0	0	0	0	0	0	0	0	0	0	0	0	3	0	0	0	0	0	0	2	0	0	0	0	0	0	0	0	0	0	0	0
New.CleanUp.ReferenceOTU20494	k__Bacteria; p__Actinobacteria; c__Actinobacteria; o__Actinomycetales; f__Microbacteriaceae; g__; s__	0	0	0	0	0	0	0	0	0	0	0	0	0	0	0	0	0	0	0	0	0	0	0	0	0	0	0	0	0	0	4	0	0	3	0	0	0	0	0	0	0	0	0	0	0	0	0	0
New.CleanUp.ReferenceOTU15562	k__Bacteria; p__Actinobacteria; c__Actinobacteria; o__Actinomycetales; f__Microbacteriaceae; g__; s__	0	0	0	0	0	0	0	0	0	0	0	0	0	0	0	0	0	0	0	0	0	0	0	0	0	0	0	0	0	0	0	0	2	6	0	0	0	0	0	0	0	0	0	0	0	0	0	0
New.CleanUp.ReferenceOTU11600	k__Bacteria; p__Actinobacteria; c__Actinobacteria; o__Actinomycetales; f__Microbacteriaceae; g__; s__	0	0	0	0	0	0	0	0	0	0	0	0	0	0	0	0	0	0	0	0	0	0	0	0	0	2	0	2	2	0	0	0	0	0	0	0	0	0	0	0	0	0	0	0	0	0	0	0
New.CleanUp.ReferenceOTU19211	k__Bacteria; p__Actinobacteria; c__Actinobacteria; o__Actinomycetales; f__Microbacteriaceae; g__; s__	0	0	0	0	0	0	0	0	0	0	0	0	0	0	0	0	0	0	0	0	0	0	0	0	0	0	0	0	0	0	2	0	0	6	0	0	0	0	0	0	0	0	0	0	0	0	0	0
New.CleanUp.ReferenceOTU12410	k__Bacteria; p__Actinobacteria; c__Actinobacteria; o__Actinomycetales; f__Microbacteriaceae; g__; s__	0	0	0	0	0	0	0	0	0	0	0	0	0	0	0	0	0	0	0	0	0	0	0	0	0	0	0	0	0	2	0	2	6	0	0	0	0	0	0	0	0	0	0	0	0	0	0	0
New.CleanUp.ReferenceOTU11755	k__Bacteria; p__Actinobacteria; c__Actinobacteria; o__Actinomycetales; f__Microbacteriaceae; g__; s__	0	0	0	0	0	0	0	0	0	0	0	0	0	0	0	0	0	0	0	0	0	0	0	0	0	2	0	0	0	0	6	0	0	7	0	0	0	0	0	0	0	0	0	0	0	0	0	0
New.CleanUp.ReferenceOTU12544	k__Bacteria; p__Actinobacteria; c__Actinobacteria; o__Actinomycetales; f__Microbacteriaceae; g__; s__	0	0	0	0	0	0	0	0	0	0	0	0	0	0	0	0	0	0	0	0	0	0	0	0	0	0	0	0	2	0	6	2	0	0	0	0	0	0	0	0	0	0	0	0	0	0	0	0
New.CleanUp.ReferenceOTU11730	k__Bacteria; p__Actinobacteria; c__Actinobacteria; o__Actinomycetales; f__Microbacteriaceae; g__; s__	0	0	0	0	0	0	0	0	0	0	0	0	0	0	0	0	0	0	0	0	0	0	0	0	0	3	0	0	2	0	2	0	0	0	0	0	0	0	0	0	0	0	0	0	0	0	0	0
New.CleanUp.ReferenceOTU14411	k__Bacteria; p__Actinobacteria; c__Actinobacteria; o__Actinomycetales; f__Microbacteriaceae; g__; s__	0	0	0	0	0	0	0	0	0	0	0	0	0	0	0	0	0	0	0	0	0	0	0	0	0	0	0	0	6	0	4	0	0	0	0	0	0	0	0	0	0	0	0	0	0	0	0	0
New.CleanUp.ReferenceOTU13778	k__Bacteria; p__Actinobacteria; c__Actinobacteria; o__Actinomycetales; f__Microbacteriaceae; g__; s__	0	0	0	0	0	0	0	0	0	0	0	0	0	0	0	0	0	0	0	0	0	0	0	0	0	0	0	0	2	0	0	0	10	0	0	0	0	0	0	0	0	0	0	0	0	0	0	0
New.CleanUp.ReferenceOTU11257	k__Bacteria; p__Actinobacteria; c__Actinobacteria; o__Actinomycetales; f__Microbacteriaceae; g__; s__	0	0	0	0	0	0	0	0	0	0	0	0	0	0	0	0	0	0	0	0	0	0	0	0	0	0	0	2	0	7	0	0	0	6	0	0	0	0	0	0	0	0	0	0	0	0	0	0
New.CleanUp.ReferenceOTU11366	k__Bacteria; p__Actinobacteria; c__Actinobacteria; o__Actinomycetales; f__Microbacteriaceae; g__; s__	0	0	0	0	0	0	0	0	0	0	0	0	0	0	0	0	0	0	0	0	0	0	0	0	0	2	0	0	2	3	0	4	4	0	0	0	0	0	0	0	0	0	0	0	0	0	0	0
New.CleanUp.ReferenceOTU11344	k__Bacteria; p__Actinobacteria; c__Actinobacteria; o__Actinomycetales; f__Microbacteriaceae; g__; s__	0	0	0	0	0	0	0	0	0	0	0	0	0	0	0	0	0	0	0	0	0	0	0	0	0	2	0	0	0	0	4	0	4	3	0	0	0	0	0	0	0	0	0	0	0	0	0	0
New.CleanUp.ReferenceOTU12874	k__Bacteria; p__Actinobacteria; c__Actinobacteria; o__Actinomycetales; f__Microbacteriaceae; g__; s__	0	0	0	0	0	0	0	0	0	0	0	0	0	0	0	0	0	0	0	0	0	0	0	0	0	0	0	0	3	0	6	0	0	4	0	0	0	0	0	0	0	0	0	0	0	0	0	0
New.CleanUp.ReferenceOTU18047	k__Bacteria; p__Actinobacteria; c__Actinobacteria; o__Actinomycetales; f__Microbacteriaceae; g__; s__	0	0	0	0	0	0	0	0	0	0	0	0	0	0	0	0	0	0	0	0	0	0	0	0	0	0	0	0	0	0	2	0	4	4	0	0	0	0	0	0	0	0	0	0	0	0	0	0
New.CleanUp.ReferenceOTU11877	k__Bacteria; p__Actinobacteria; c__Actinobacteria; o__Actinomycetales; f__Microbacteriaceae; g__; s__	0	0	0	0	0	0	0	0	0	0	0	0	0	0	0	0	0	0	0	0	0	0	0	0	0	2	0	0	0	6	0	0	5	0	0	0	0	0	0	0	0	0	0	0	0	0	0	0
New.CleanUp.ReferenceOTU15219	k__Bacteria; p__Actinobacteria; c__Actinobacteria; o__Actinomycetales; f__Microbacteriaceae; g__; s__	0	0	0	0	0	0	0	0	0	0	0	0	0	0	0	0	0	0	0	0	0	0	0	0	0	0	0	0	0	0	0	0	3	8	0	0	0	0	0	0	0	0	0	0	0	0	0	0
New.CleanUp.ReferenceOTU12697	k__Bacteria; p__Actinobacteria; c__Actinobacteria; o__Actinomycetales; f__Microbacteriaceae; g__; s__	0	0	0	0	0	0	0	0	0	0	0	0	0	0	0	0	0	0	0	0	0	0	0	0	0	0	0	0	0	9	2	2	0	0	0	0	0	0	0	0	0	0	0	0	0	0	0	0
New.CleanUp.ReferenceOTU16443	k__Bacteria; p__Actinobacteria; c__Actinobacteria; o__Actinomycetales; f__Microbacteriaceae; g__; s__	0	0	0	0	0	0	0	0	0	0	0	0	0	0	0	0	0	0	0	0	0	0	0	0	0	0	0	0	0	0	2	2	3	4	0	0	0	0	0	0	0	0	0	0	0	0	0	0
New.CleanUp.ReferenceOTU12589	k__Bacteria; p__Actinobacteria; c__Actinobacteria; o__Actinomycetales; f__Microbacteriaceae; g__; s__	0	0	0	0	0	0	0	0	0	0	0	0	0	0	0	0	0	0	0	0	0	0	0	0	0	0	0	0	5	0	5	0	2	0	0	0	0	0	0	0	0	0	0	0	0	0	0	0
New.CleanUp.ReferenceOTU18727	k__Bacteria; p__Actinobacteria; c__Actinobacteria; o__Actinomycetales; f__Microbacteriaceae; g__; s__	0	0	0	0	0	0	0	0	0	0	0	0	0	0	0	0	0	0	0	0	0	0	0	0	0	0	0	0	0	0	3	3	4	4	0	0	0	0	0	0	0	0	0	0	0	0	0	0
New.CleanUp.ReferenceOTU18977	k__Bacteria; p__Actinobacteria; c__Actinobacteria; o__Actinomycetales; f__Microbacteriaceae; g__; s__	0	0	0	0	0	0	0	0	0	0	0	0	0	0	0	0	0	0	0	0	0	0	0	0	0	0	0	0	0	0	6	2	0	4	0	0	0	0	0	0	0	0	0	0	0	0	0	0
New.CleanUp.ReferenceOTU18703	k__Bacteria; p__Actinobacteria; c__Actinobacteria; o__Actinomycetales; f__Microbacteriaceae; g__; s__	0	0	0	0	0	0	0	0	0	0	0	0	0	0	0	0	0	0	0	0	0	0	0	0	0	0	0	0	0	0	14	0	0	2	0	0	0	0	0	0	0	0	0	0	0	0	0	0
New.CleanUp.ReferenceOTU12777	k__Bacteria; p__Actinobacteria; c__Actinobacteria; o__Actinomycetales; f__Microbacteriaceae; g__; s__	0	0	0	0	0	0	0	0	0	0	0	0	0	0	0	0	0	0	0	0	0	0	0	0	0	0	0	0	6	0	0	2	0	4	0	0	0	0	0	0	0	0	0	0	0	0	0	0
New.CleanUp.ReferenceOTU16069	k__Bacteria; p__Actinobacteria; c__Actinobacteria; o__Actinomycetales; f__Microbacteriaceae; g__; s__	0	0	0	0	0	0	0	0	0	0	0	0	0	0	0	0	0	0	0	0	0	0	0	0	0	0	0	0	0	0	0	16	0	2	0	0	0	0	0	0	0	0	0	0	0	0	0	0
New.CleanUp.ReferenceOTU14960	k__Bacteria; p__Actinobacteria; c__Actinobacteria; o__Actinomycetales; f__Microbacteriaceae; g__; s__	0	0	0	0	0	0	0	0	0	0	0	0	0	0	0	0	0	0	0	0	0	0	0	0	0	0	0	0	0	0	6	0	7	2	0	0	0	0	0	0	0	0	0	0	0	0	0	0
New.CleanUp.ReferenceOTU14633	k__Bacteria; p__Actinobacteria; c__Actinobacteria; o__Actinomycetales; f__Microbacteriaceae; g__; s__	0	0	0	0	0	0	0	0	0	0	0	0	0	0	0	0	0	0	0	0	0	0	0	0	0	0	0	0	0	0	9	2	0	3	0	0	0	0	0	0	0	0	0	0	0	0	0	0
New.CleanUp.ReferenceOTU4634	k__Bacteria; p__Actinobacteria; c__Actinobacteria; o__Actinomycetales; f__Microbacteriaceae; g__Agrococcus; s__	0	0	0	0	0	0	0	2	4	0	0	0	2	0	0	0	0	0	4	0	0	53	0	0	0	4	4	0	5	0	0	0	0	2	0	3	0	0	0	0	0	0	0	0.678512	1.0921	0	0	0
New.CleanUp.ReferenceOTU2905	k__Bacteria; p__Actinobacteria; c__Actinobacteria; o__Actinomycetales; f__Microbacteriaceae; g__Agrococcus; s__	0	0	0	0	0	2	2	0	4	2	0	2	0	0	0	2	6	3	4	0	0	2	0	0	4	0	0	0	0	0	0	0	0	0	0	0	0	0	0	0	0	2.20773	1.24756	0	1.0921	2.85209	0	2.15032
New.CleanUp.ReferenceOTU7263	k__Bacteria; p__Actinobacteria; c__Actinobacteria; o__Actinomycetales; f__Microbacteriaceae; g__Agrococcus; s__	2	0	0	2	0	0	0	0	12	0	0	0	0	0	0	0	0	0	0	9	0	0	0	0	0	0	0	0	0	0	0	3	5	0	0	0	2.11497	0	0	1.90918	0	0	0	0	3.2763	0	0	0
New.CleanUp.ReferenceOTU10109	k__Bacteria; p__Actinobacteria; c__Actinobacteria; o__Actinomycetales; f__Microbacteriaceae; g__Agrococcus; s__	3	0	0	0	0	0	0	2	0	0	0	0	0	0	0	0	0	0	0	0	0	0	4	0	0	2	0	0	2	0	0	5	2	0	0	0	3.17245	0	0	0	0	0	0	0.678512	0	0	0	0
814239	k__Bacteria; p__Actinobacteria; c__Actinobacteria; o__Actinomycetales; f__Microbacteriaceae; g__Agrococcus; s__	8	2	0	0	0	0	0	2	2	0	0	0	0	0	0	0	0	0	0	0	0	0	3	0	0	0	0	0	0	0	2	0	0	0	0	0	8.45986	1.15036	0	0	0	0	0	0.678512	0.546051	0	0	0
749563	k__Bacteria; p__Actinobacteria; c__Actinobacteria; o__Actinomycetales; f__Microbacteriaceae; g__Agrococcus; s__	183	259	467	92	55	75	189	921	818	85	38	164	108	3	3	75	22	4	103	64	28	47	226	13	95	475	407	181	613	506	487	774	1133	370	306	303	193.519	148.971	199.231	87.8224	96.6128	82.7899	117.895	312.455	223.335	121.214	87.8601	176.326
New.CleanUp.ReferenceOTU6836	k__Bacteria; p__Actinobacteria; c__Actinobacteria; o__Actinomycetales; f__Microbacteriaceae; g__Agrococcus; s__	0	0	2	2	0	0	84	0	2	0	0	0	0	0	0	0	0	0	2	0	0	0	0	0	3	4	0	0	0	3	0	13	3	0	0	7	0	0	0.853238	1.90918	0	0	52.3977	0	0.546051	0	0	0
New.CleanUp.ReferenceOTU1957	k__Bacteria; p__Actinobacteria; c__Actinobacteria; o__Actinomycetales; f__Microbacteriaceae; g__Agrococcus; s__	0	30	4	2	0	50	2	0	2	0	0	0	30	0	0	0	3	0	3	0	5	0	0	6	0	5	6	2	2	0	2	3	4	0	0	6	0	17.2554	1.70648	1.90918	0	55.1933	1.24756	0	0.546051	0	0	0
New.CleanUp.ReferenceOTU16254	k__Bacteria; p__Actinobacteria; c__Actinobacteria; o__Actinomycetales; f__Microbacteriaceae; g__Agrococcus; s__	0	0	0	0	0	0	0	0	0	0	0	0	0	0	0	0	0	0	0	0	0	0	0	0	0	0	0	0	0	0	0	0	33	7	0	0	0	0	0	0	0	0	0	0	0	0	0	0
New.CleanUp.ReferenceOTU12986	k__Bacteria; p__Actinobacteria; c__Actinobacteria; o__Actinomycetales; f__Microbacteriaceae; g__Agrococcus; s__	0	0	0	0	0	0	0	0	0	0	0	0	0	0	0	0	0	0	0	0	0	0	0	0	0	0	0	0	0	0	0	0	3	0	0	0	0	0	0	0	0	0	0	0	0	0	0	0
2907887	k__Bacteria; p__Actinobacteria; c__Actinobacteria; o__Actinomycetales; f__Microbacteriaceae; g__Agrococcus; s__	0	0	0	0	0	0	0	0	0	0	0	0	0	0	0	0	0	0	0	0	0	0	0	0	0	0	0	0	0	0	0	0	0	0	2	0	0	0	0	0	0	0	0	0	0	0	0	0
New.CleanUp.ReferenceOTU417	k__Bacteria; p__Actinobacteria; c__Actinobacteria; o__Actinomycetales; f__Microbacteriaceae; g__Agrococcus; s__jenensis	0	0	0	0	0	3	2	2	2	0	2	0	0	0	43	3	0	2	3	0	0	0	0	2	2	0	2	3	2	5	0	0	0	3	0	2	0	0	0	0	0	3.3116	1.24756	0.678512	0.546051	0	4.62422	0
New.CleanUp.ReferenceOTU4788	k__Bacteria; p__Actinobacteria; c__Actinobacteria; o__Actinomycetales; f__Microbacteriaceae; g__Agrococcus; s__jenensis	0	0	65	0	0	0	0	0	0	2	0	2	2	0	0	0	0	0	0	0	0	0	0	0	0	3	0	0	0	0	2	3	0	0	0	0	0	0	27.7302	0	0	0	0	0	0	2.85209	0	2.15032
New.CleanUp.ReferenceOTU13191	k__Bacteria; p__Actinobacteria; c__Actinobacteria; o__Actinomycetales; f__Microbacteriaceae; g__Agromyces; s__	0	0	0	0	0	0	0	0	0	0	0	0	0	0	0	0	0	0	0	0	0	0	0	0	0	0	0	0	0	0	2	0	0	0	0	0	0	0	0	0	0	0	0	0	0	0	0	0
236466	k__Bacteria; p__Actinobacteria; c__Actinobacteria; o__Actinomycetales; f__Microbacteriaceae; g__Agromyces; s__	0	0	0	0	0	0	0	0	0	0	0	2	0	0	0	0	0	0	0	0	0	0	0	0	0	0	0	0	0	0	0	0	0	0	0	0	0	0	0	0	0	0	0	0	0	0	0	2.15032
87098	k__Bacteria; p__Actinobacteria; c__Actinobacteria; o__Actinomycetales; f__Microbacteriaceae; g__Agromyces; s__	0	5	0	0	2	0	0	0	0	0	0	0	0	0	0	0	0	0	0	0	0	0	0	0	0	2	5	0	3	0	0	0	0	0	0	0	0	2.87589	0	0	3.51319	0	0	0	0	0	0	0
237898	k__Bacteria; p__Actinobacteria; c__Actinobacteria; o__Actinomycetales; f__Microbacteriaceae; g__Agromyces; s__	0	0	0	0	0	0	0	0	0	0	0	0	0	0	0	0	0	0	0	0	0	0	0	0	0	0	0	0	0	0	0	0	0	3	0	0	0	0	0	0	0	0	0	0	0	0	0	0
1130846	k__Bacteria; p__Actinobacteria; c__Actinobacteria; o__Actinomycetales; f__Microbacteriaceae; g__Agromyces; s__	0	0	0	0	0	0	0	0	0	0	0	0	0	0	0	0	0	0	0	0	0	0	0	0	0	0	0	2	0	2	0	0	0	0	0	0	0	0	0	0	0	0	0	0	0	0	0	0
140229	k__Bacteria; p__Actinobacteria; c__Actinobacteria; o__Actinomycetales; f__Microbacteriaceae; g__Agromyces; s__	0	0	0	0	0	0	0	0	0	0	0	0	0	0	0	0	0	0	0	0	0	0	0	0	0	0	4	0	2	0	0	0	3	2	0	0	0	0	0	0	0	0	0	0	0	0	0	0
New.CleanUp.ReferenceOTU2984	k__Bacteria; p__Actinobacteria; c__Actinobacteria; o__Actinomycetales; f__Microbacteriaceae; g__Clavibacter	5	2	0	0	0	0	0	0	2	0	0	0	7	0	0	0	0	0	2	4	0	7	0	2	0	0	0	0	0	0	4	2	0	0	0	0	5.28742	1.15036	0	0	0	0	0	0	0.546051	0	0	0
New.CleanUp.ReferenceOTU10321	k__Bacteria; p__Actinobacteria; c__Actinobacteria; o__Actinomycetales; f__Microbacteriaceae; g__Clavibacter; s__	0	0	0	0	0	0	0	5	0	0	0	0	0	0	0	0	0	0	0	0	0	0	2	0	0	2	3	0	15	0	0	6	0	5	0	0	0	0	0	0	0	0	0	1.69628	0	0	0	0
249999	k__Bacteria; p__Actinobacteria; c__Actinobacteria; o__Actinomycetales; f__Microbacteriaceae; g__Clavibacter; s__	2	0	0	0	0	0	0	0	0	0	0	0	2	0	0	0	0	0	2	0	0	0	5	0	0	0	0	0	2	0	18	0	3	0	0	0	2.11497	0	0	0	0	0	0	0	0	0	0	0
New.CleanUp.ReferenceOTU18087	k__Bacteria; p__Actinobacteria; c__Actinobacteria; o__Actinomycetales; f__Microbacteriaceae; g__Clavibacter; s__	0	0	0	0	0	0	0	0	0	0	0	0	0	0	0	0	0	0	0	0	0	0	0	0	0	0	0	0	0	0	0	2	2	0	0	0	0	0	0	0	0	0	0	0	0	0	0	0
New.CleanUp.ReferenceOTU12640	k__Bacteria; p__Actinobacteria; c__Actinobacteria; o__Actinomycetales; f__Microbacteriaceae; g__Clavibacter; s__	0	0	0	0	0	0	0	0	0	0	0	0	0	0	0	0	0	0	0	0	0	0	0	0	0	0	0	0	3	0	0	0	10	0	0	0	0	0	0	0	0	0	0	0	0	0	0	0
4328665	k__Bacteria; p__Actinobacteria; c__Actinobacteria; o__Actinomycetales; f__Microbacteriaceae; g__Cryobacterium; s__psychrophilum	0	0	0	0	0	0	0	0	0	0	0	0	0	2	0	0	0	0	0	0	0	0	0	0	0	0	0	0	0	0	0	0	0	0	0	0	0	0	0	0	0	0	0	0	0	0	0	0
New.CleanUp.ReferenceOTU1148	k__Bacteria; p__Actinobacteria; c__Actinobacteria; o__Actinomycetales; f__Microbacteriaceae; g__Cryocola; s__	0	2	0	2	0	2	218	0	6	3	0	11	0	0	0	0	0	0	0	66	3	0	0	22	2	0	9	0	3	0	0	0	12	0	0	2	0	1.15036	0	1.90918	0	2.20773	135.985	0	1.63815	4.27813	0	11.8268
New.CleanUp.ReferenceOTU9958	k__Bacteria; p__Actinobacteria; c__Actinobacteria; o__Actinomycetales; f__Microbacteriaceae; g__Cryocola; s__	0	0	0	0	0	0	0	0	0	0	0	0	0	0	0	0	0	0	0	0	0	0	21	0	0	0	11	0	0	2	9	0	3	0	0	0	0	0	0	0	0	0	0	0	0	0	0	0
New.CleanUp.ReferenceOTU2881	k__Bacteria; p__Actinobacteria; c__Actinobacteria; o__Actinomycetales; f__Microbacteriaceae; g__Cryocola; s__	0	0	0	2	0	0	0	2	3	16	2	0	0	3	0	0	0	0	0	0	3	0	32	10	2	0	0	0	2	0	0	0	2	0	0	0	0	0	0	1.90918	0	0	0	0.678512	0.819076	22.8167	4.62422	0
New.CleanUp.ReferenceOTU1265	k__Bacteria; p__Actinobacteria; c__Actinobacteria; o__Actinomycetales; f__Microbacteriaceae; g__Cryocola; s__	4	0	2	2	0	0	4	0	0	0	3	2	6	4	0	2	4	0	0	0	0	2	0	0	0	6	0	0	0	0	0	0	0	0	0	3	4.22993	0	0.853238	1.90918	0	0	2.49513	0	0	0	6.93633	2.15032
New.CleanUp.ReferenceOTU4760	k__Bacteria; p__Actinobacteria; c__Actinobacteria; o__Actinomycetales; f__Microbacteriaceae; g__Cryocola; s__	11	2	6	0	0	0	0	0	7	0	0	0	0	0	0	0	3	0	0	0	0	0	0	0	0	0	2	0	0	0	0	3	4	5	4	187	11.6323	1.15036	2.55971	0	0	0	0	0	1.91118	0	0	0
New.CleanUp.ReferenceOTU4054	k__Bacteria; p__Actinobacteria; c__Actinobacteria; o__Actinomycetales; f__Microbacteriaceae; g__Cryocola; s__	0	0	0	2	0	0	3	0	3	2	0	0	13	0	0	3	0	0	0	0	0	0	0	8	0	0	3	0	2	0	3	3	2	0	0	2	0	0	0	1.90918	0	0	1.87135	0	0.819076	2.85209	0	0
435928	k__Bacteria; p__Actinobacteria; c__Actinobacteria; o__Actinomycetales; f__Microbacteriaceae; g__Cryocola; s__	50	3	20	25	14	9	85	13	59	24	0	0	44	0	0	6	0	0	8	0	0	14	10	0	21	3	13	32	17	22	68	8	77	18	0	9	52.8742	1.72554	8.53238	23.8648	24.5923	9.93479	53.0215	4.41033	16.1085	34.2251	0	0
New.CleanUp.ReferenceOTU2609	k__Bacteria; p__Actinobacteria; c__Actinobacteria; o__Actinomycetales; f__Microbacteriaceae; g__Cryocola; s__	2	5	5	0	0	0	0	0	3	0	0	3	14	0	0	0	0	2	2	0	0	0	3	0	0	0	0	0	0	15	0	5	8	12	0	0	2.11497	2.87589	2.13309	0	0	0	0	0	0.819076	0	0	3.22548
New.CleanUp.ReferenceOTU1084	k__Bacteria; p__Actinobacteria; c__Actinobacteria; o__Actinomycetales; f__Microbacteriaceae; g__Cryocola; s__	0	2	0	2	6	3	0	5	0	2	2	0	0	3	0	0	0	3	6	0	0	0	2	0	2	0	0	0	0	2	0	3	10	0	0	10	0	1.15036	0	1.90918	10.5396	3.3116	0	1.69628	0	2.85209	4.62422	0
New.CleanUp.ReferenceOTU5882	k__Bacteria; p__Actinobacteria; c__Actinobacteria; o__Actinomycetales; f__Microbacteriaceae; g__Cryocola; s__	0	0	3	2	0	0	2	0	126	2	0	0	0	0	0	0	0	0	0	0	0	0	0	0	2	0	0	0	22	0	0	0	19	0	12	0	0	0	1.27986	1.90918	0	0	1.24756	0	34.4012	2.85209	0	0
New.CleanUp.ReferenceOTU9142	k__Bacteria; p__Actinobacteria; c__Actinobacteria; o__Actinomycetales; f__Microbacteriaceae; g__Cryocola; s__	20	2	0	0	0	0	0	0	7	0	0	0	0	0	0	0	0	0	0	0	0	0	0	0	0	3	25	2	0	5	6	3	0	3	0	0	21.1497	1.15036	0	0	0	0	0	0	1.91118	0	0	0
New.CleanUp.ReferenceOTU17569	k__Bacteria; p__Actinobacteria; c__Actinobacteria; o__Actinomycetales; f__Microbacteriaceae; g__Cryocola; s__	0	0	0	0	0	0	0	0	0	0	0	0	0	0	0	0	0	0	0	0	0	0	0	0	0	0	0	0	0	0	151	0	0	0	0	0	0	0	0	0	0	0	0	0	0	0	0	0
New.CleanUp.ReferenceOTU10943	k__Bacteria; p__Actinobacteria; c__Actinobacteria; o__Actinomycetales; f__Microbacteriaceae; g__Cryocola; s__	0	0	0	0	0	0	0	0	0	0	0	0	0	0	0	0	0	0	0	0	0	0	0	0	0	0	0	0	0	0	31	0	2	0	0	0	0	0	0	0	0	0	0	0	0	0	0	0
New.CleanUp.ReferenceOTU19709	k__Bacteria; p__Actinobacteria; c__Actinobacteria; o__Actinomycetales; f__Microbacteriaceae; g__Cryocola; s__	0	0	0	0	0	0	0	0	0	0	0	0	0	0	0	0	0	0	0	0	0	0	0	0	0	0	0	0	0	0	0	2	0	0	0	0	0	0	0	0	0	0	0	0	0	0	0	0
New.CleanUp.ReferenceOTU19391	k__Bacteria; p__Actinobacteria; c__Actinobacteria; o__Actinomycetales; f__Microbacteriaceae; g__Cryocola; s__	0	0	0	0	0	0	0	0	0	0	0	0	0	0	0	0	0	0	0	0	0	0	0	0	0	0	0	0	0	0	0	0	2	0	0	0	0	0	0	0	0	0	0	0	0	0	0	0
New.CleanUp.ReferenceOTU14501	k__Bacteria; p__Actinobacteria; c__Actinobacteria; o__Actinomycetales; f__Microbacteriaceae; g__Cryocola; s__	0	0	0	0	0	0	0	0	0	0	0	0	0	0	0	0	0	0	0	0	0	0	0	0	0	0	0	0	0	0	13	0	2	0	0	0	0	0	0	0	0	0	0	0	0	0	0	0
New.CleanUp.ReferenceOTU13398	k__Bacteria; p__Actinobacteria; c__Actinobacteria; o__Actinomycetales; f__Microbacteriaceae; g__Cryocola; s__	0	0	0	0	0	0	0	0	0	0	0	0	0	0	0	0	0	0	0	0	0	0	0	0	0	0	0	0	0	0	2	0	0	0	0	0	0	0	0	0	0	0	0	0	0	0	0	0
New.CleanUp.ReferenceOTU15372	k__Bacteria; p__Actinobacteria; c__Actinobacteria; o__Actinomycetales; f__Microbacteriaceae; g__Cryocola; s__	0	0	0	0	0	0	0	0	0	0	0	0	0	0	0	0	0	0	0	0	0	0	0	0	0	0	0	0	0	0	0	3	0	0	0	0	0	0	0	0	0	0	0	0	0	0	0	0
New.CleanUp.ReferenceOTU10203	k__Bacteria; p__Actinobacteria; c__Actinobacteria; o__Actinomycetales; f__Microbacteriaceae; g__Cryocola; s__	0	0	0	0	0	0	8	0	0	0	0	0	0	0	0	0	0	0	0	0	0	0	0	0	0	0	0	3	3	2	0	0	0	0	0	0	0	0	0	0	0	0	4.99026	0	0	0	0	0
New.CleanUp.ReferenceOTU15799	k__Bacteria; p__Actinobacteria; c__Actinobacteria; o__Actinomycetales; f__Microbacteriaceae; g__Cryocola; s__	0	0	0	0	0	0	0	0	0	0	0	0	0	0	0	0	0	0	0	0	0	0	0	0	0	0	0	0	0	0	0	0	5	0	0	0	0	0	0	0	0	0	0	0	0	0	0	0
New.CleanUp.ReferenceOTU9500	k__Bacteria; p__Actinobacteria; c__Actinobacteria; o__Actinomycetales; f__Microbacteriaceae; g__Cryocola; s__	0	0	0	0	0	0	0	0	0	0	0	0	0	0	0	0	0	0	0	0	0	0	0	0	0	2	5	0	0	4	0	5	0	6	0	0	0	0	0	0	0	0	0	0	0	0	0	0
New.CleanUp.ReferenceOTU19523	k__Bacteria; p__Actinobacteria; c__Actinobacteria; o__Actinomycetales; f__Microbacteriaceae; g__Cryocola; s__	0	0	0	0	0	0	0	0	0	0	0	0	0	0	0	0	0	0	0	0	0	0	0	0	0	0	0	0	0	0	5	19	2	10	0	0	0	0	0	0	0	0	0	0	0	0	0	0
810672	k__Bacteria; p__Actinobacteria; c__Actinobacteria; o__Actinomycetales; f__Microbacteriaceae; g__Cryocola; s__	0	0	0	0	0	0	2	0	0	0	0	0	0	0	0	0	0	0	0	0	0	0	0	0	0	0	0	0	0	0	3	0	5	0	0	0	0	0	0	0	0	0	1.24756	0	0	0	0	0
322234	k__Bacteria; p__Actinobacteria; c__Actinobacteria; o__Actinomycetales; f__Microbacteriaceae; g__Cryocola; s__	0	0	0	0	0	0	0	0	0	0	0	0	0	0	0	0	0	0	0	0	0	0	0	0	0	0	0	4	0	0	0	0	0	2	0	0	0	0	0	0	0	0	0	0	0	0	0	0
New.CleanUp.ReferenceOTU1724	k__Bacteria; p__Actinobacteria; c__Actinobacteria; o__Actinomycetales; f__Microbacteriaceae; g__Curtobacterium; s__	2	0	0	0	0	2	0	0	2	0	0	0	0	0	0	61	9	4	3	0	4	0	0	0	4	14	11	0	0	0	0	0	0	23	0	0	2.11497	0	0	0	0	2.20773	0	0	0.546051	0	0	0
776643	k__Bacteria; p__Actinobacteria; c__Actinobacteria; o__Actinomycetales; f__Microbacteriaceae; g__Curtobacterium; s__	0	0	0	0	0	0	0	0	0	0	0	0	0	0	0	0	0	0	0	0	0	0	5	0	0	0	0	0	0	0	0	0	0	0	0	0	0	0	0	0	0	0	0	0	0	0	0	0
New.CleanUp.ReferenceOTU10410	k__Bacteria; p__Actinobacteria; c__Actinobacteria; o__Actinomycetales; f__Microbacteriaceae; g__Curtobacterium; s__	0	0	0	0	0	0	0	2	0	0	0	0	0	0	0	0	0	0	0	0	0	0	2	0	0	0	2	5	0	0	0	0	0	0	0	0	0	0	0	0	0	0	0	0.678512	0	0	0	0
New.CleanUp.ReferenceOTU15486	k__Bacteria; p__Actinobacteria; c__Actinobacteria; o__Actinomycetales; f__Microbacteriaceae; g__Curtobacterium; s__	0	0	0	0	0	0	0	0	0	0	0	0	0	0	0	0	0	0	0	0	0	0	0	0	0	0	0	0	0	0	0	0	2	11	0	0	0	0	0	0	0	0	0	0	0	0	0	0
New.CleanUp.ReferenceOTU17322	k__Bacteria; p__Actinobacteria; c__Actinobacteria; o__Actinomycetales; f__Microbacteriaceae; g__Curtobacterium; s__	0	0	0	0	0	0	0	0	0	0	0	0	0	0	0	0	0	0	0	0	0	0	0	0	0	0	0	0	0	0	0	0	12	6	0	0	0	0	0	0	0	0	0	0	0	0	0	0
New.CleanUp.ReferenceOTU11840	k__Bacteria; p__Actinobacteria; c__Actinobacteria; o__Actinomycetales; f__Microbacteriaceae; g__Frondihabitans; s__cladoniiphilus	0	0	0	0	0	0	0	0	0	0	0	0	0	0	0	0	0	0	0	0	0	0	142	0	0	0	0	0	0	0	0	0	0	0	0	0	0	0	0	0	0	0	0	0	0	0	0	0
New.CleanUp.ReferenceOTU782	k__Bacteria; p__Actinobacteria; c__Actinobacteria; o__Actinomycetales; f__Microbacteriaceae; g__Frondihabitans; s__cladoniiphilus	0	2	0	8	0	2	0	0	7	9	3	0	0	0	0	0	0	0	0	2	0	17	0	3	0	6	2	0	2	2	3	0	2	0	3	4	0	1.15036	0	7.63673	0	2.20773	0	0	1.91118	12.8344	6.93633	0
New.CleanUp.ReferenceOTU2128	k__Bacteria; p__Actinobacteria; c__Actinobacteria; o__Actinomycetales; f__Microbacteriaceae; g__Frondihabitans; s__cladoniiphilus	2	0	3	25	2	0	2	2	0	2	2	0	0	5	0	0	0	2	0	4	14	0	0	0	9	11	0	0	2	22	3	3	0	0	0	0	2.11497	0	1.27986	23.8648	3.51319	0	1.24756	0.678512	0	2.85209	4.62422	0
New.CleanUp.ReferenceOTU13067	k__Bacteria; p__Actinobacteria; c__Actinobacteria; o__Actinomycetales; f__Microbacteriaceae; g__Frondihabitans; s__cladoniiphilus	0	0	0	0	0	0	0	0	0	0	0	0	0	0	0	0	0	0	0	0	0	0	3	0	0	0	0	0	12	0	6	0	2	0	0	0	0	0	0	0	0	0	0	0	0	0	0	0
New.CleanUp.ReferenceOTU10415	k__Bacteria; p__Actinobacteria; c__Actinobacteria; o__Actinomycetales; f__Microbacteriaceae; g__Frondihabitans; s__cladoniiphilus	0	3	0	0	0	0	0	0	0	0	0	0	0	0	0	0	0	0	0	0	0	0	0	0	0	18	0	0	0	3	0	2	18	2	0	0	0	1.72554	0	0	0	0	0	0	0	0	0	0
New.CleanUp.ReferenceOTU20443	k__Bacteria; p__Actinobacteria; c__Actinobacteria; o__Actinomycetales; f__Microbacteriaceae; g__Frondihabitans; s__cladoniiphilus	0	0	0	0	0	0	0	0	0	0	0	0	0	0	0	0	0	0	0	0	0	0	0	0	0	0	0	0	0	0	0	0	0	16	0	0	0	0	0	0	0	0	0	0	0	0	0	0
New.CleanUp.ReferenceOTU10308	k__Bacteria; p__Actinobacteria; c__Actinobacteria; o__Actinomycetales; f__Microbacteriaceae; g__Frondihabitans; s__cladoniiphilus	0	0	0	0	0	0	0	3	0	0	0	0	0	0	0	0	0	0	0	0	0	0	0	0	0	0	0	6	3	0	6	0	4	0	0	0	0	0	0	0	0	0	0	1.01777	0	0	0	0
New.CleanUp.ReferenceOTU10064	k__Bacteria; p__Actinobacteria; c__Actinobacteria; o__Actinomycetales; f__Microbacteriaceae; g__Glaciibacter; s__superstes	0	7	0	0	0	0	3	0	0	0	0	0	0	0	0	0	0	0	0	0	0	0	0	0	0	0	7	0	2	6	0	45	5	0	0	0	0	4.02625	0	0	0	0	1.87135	0	0	0	0	0
898468	k__Bacteria; p__Actinobacteria; c__Actinobacteria; o__Actinomycetales; f__Microbacteriaceae; g__Leucobacter; s__	0	0	0	0	0	0	0	0	0	0	0	0	0	0	0	0	2	0	0	0	0	0	2	0	0	0	0	0	0	0	0	2	0	0	0	0	0	0	0	0	0	0	0	0	0	0	0	0
New.CleanUp.ReferenceOTU12616	k__Bacteria; p__Actinobacteria; c__Actinobacteria; o__Actinomycetales; f__Microbacteriaceae; g__Leucobacter; s__	0	0	0	0	0	0	0	0	0	0	0	0	0	0	0	0	0	0	0	0	0	0	0	0	0	0	0	0	0	66	92	0	3	0	0	0	0	0	0	0	0	0	0	0	0	0	0	0
New.CleanUp.ReferenceOTU13046	k__Bacteria; p__Actinobacteria; c__Actinobacteria; o__Actinomycetales; f__Microbacteriaceae; g__Leucobacter; s__	0	0	0	0	0	0	0	0	0	0	0	0	0	0	0	0	0	0	0	0	0	0	0	0	0	0	0	0	3	0	0	0	17	0	0	0	0	0	0	0	0	0	0	0	0	0	0	0
876945	k__Bacteria; p__Actinobacteria; c__Actinobacteria; o__Actinomycetales; f__Microbacteriaceae; g__Microbacterium	3	0	6	3	0	0	0	0	0	0	0	0	2	0	2	0	0	0	4	4	0	2	0	0	3	12	6	8	22	4	5	25	242	2	10	3	3.17245	0	2.55971	2.86378	0	0	0	0	0	0	0	0
New.CleanUp.ReferenceOTU7988	k__Bacteria; p__Actinobacteria; c__Actinobacteria; o__Actinomycetales; f__Microbacteriaceae; g__Microbacterium	0	0	0	0	0	0	0	0	2	0	0	0	2	0	0	0	0	0	0	0	0	2	0	0	2	0	3	0	0	16	8	27	0	0	0	0	0	0	0	0	0	0	0	0	0.546051	0	0	0
4366975	k__Bacteria; p__Actinobacteria; c__Actinobacteria; o__Actinomycetales; f__Microbacteriaceae; g__Microbacterium	0	0	0	0	0	0	0	0	0	0	0	0	2	0	0	0	0	0	0	0	0	0	0	0	0	0	0	0	0	0	0	0	0	0	0	0	0	0	0	0	0	0	0	0	0	0	0	0
817963	k__Bacteria; p__Actinobacteria; c__Actinobacteria; o__Actinomycetales; f__Microbacteriaceae; g__Microbacterium	39	26	45	20	8	15	34	296	506	16	6	13	23	10	3	10	7	2	27	0	9	20	19	0	164	162	206	15	76	60	196	566	418	61	113	74	41.2418	14.9546	19.1978	19.0918	14.0528	16.558	21.2086	100.42	138.151	22.8167	13.8727	13.9771
New.CleanUp.ReferenceOTU18659	k__Bacteria; p__Actinobacteria; c__Actinobacteria; o__Actinomycetales; f__Microbacteriaceae; g__Microbacterium	0	0	0	0	0	0	0	0	0	0	0	0	0	0	0	0	0	0	0	0	0	0	0	0	0	0	0	0	0	0	0	0	0	2	0	0	0	0	0	0	0	0	0	0	0	0	0	0
New.CleanUp.ReferenceOTU20547	k__Bacteria; p__Actinobacteria; c__Actinobacteria; o__Actinomycetales; f__Microbacteriaceae; g__Microbacterium	0	0	0	0	0	0	0	0	0	0	0	0	0	0	0	0	0	0	0	0	0	0	0	0	0	0	0	0	0	0	3	0	0	0	0	0	0	0	0	0	0	0	0	0	0	0	0	0
404209	k__Bacteria; p__Actinobacteria; c__Actinobacteria; o__Actinomycetales; f__Microbacteriaceae; g__Microbacterium	0	0	0	0	0	0	0	0	0	0	0	0	0	0	0	0	0	0	0	0	0	0	0	0	0	0	0	0	0	0	0	0	6	0	0	0	0	0	0	0	0	0	0	0	0	0	0	0
557633	k__Bacteria; p__Actinobacteria; c__Actinobacteria; o__Actinomycetales; f__Microbacteriaceae; g__Microbacterium	0	0	2	0	4	0	0	0	0	0	0	0	0	0	0	0	0	0	0	0	0	0	0	0	0	2	0	0	0	0	0	0	0	0	0	0	0	0	0.853238	0	7.02639	0	0	0	0	0	0	0
New.CleanUp.ReferenceOTU11649	k__Bacteria; p__Actinobacteria; c__Actinobacteria; o__Actinomycetales; f__Microbacteriaceae; g__Microbacterium	0	0	0	0	0	0	0	0	0	0	0	0	0	0	0	0	0	0	0	0	0	0	0	0	0	0	0	0	2	2	2	2	0	0	0	0	0	0	0	0	0	0	0	0	0	0	0	0
1114647	k__Bacteria; p__Actinobacteria; c__Actinobacteria; o__Actinomycetales; f__Microbacteriaceae; g__Microbacterium	0	0	0	0	0	0	0	0	0	0	0	0	0	0	0	0	0	0	0	0	0	0	0	0	0	0	0	0	3	3	0	3	3	0	0	0	0	0	0	0	0	0	0	0	0	0	0	0
New.CleanUp.ReferenceOTU157	k__Bacteria; p__Actinobacteria; c__Actinobacteria; o__Actinomycetales; f__Microbacteriaceae; g__Microbacterium; s__	0	3	11	2	0	2	3	0	7	2	0	0	234	0	0	3	0	0	0	0	0	0	0	0	0	3	0	0	0	0	38	0	3	52	0	0	0	1.72554	4.69281	1.90918	0	2.20773	1.87135	0	1.91118	2.85209	0	0
New.CleanUp.ReferenceOTU14003	k__Bacteria; p__Actinobacteria; c__Actinobacteria; o__Actinomycetales; f__Microbacteriaceae; g__Microbacterium; s__	0	0	0	0	0	0	0	0	0	0	0	0	0	0	0	0	0	0	0	0	0	0	63	0	0	0	0	0	5	0	0	3	0	3	0	0	0	0	0	0	0	0	0	0	0	0	0	0
2791042	k__Bacteria; p__Actinobacteria; c__Actinobacteria; o__Actinomycetales; f__Microbacteriaceae; g__Microbacterium; s__	7	3	7	12	0	0	20	25	416	0	0	0	4	0	23	0	9	3	4	6	6	16	522	58	4	3	14	8	4	0	24	4	4	7	4	9	7.40238	1.72554	2.98633	11.4551	0	0	12.4756	8.4814	113.579	0	0	0
New.CleanUp.ReferenceOTU4711	k__Bacteria; p__Actinobacteria; c__Actinobacteria; o__Actinomycetales; f__Microbacteriaceae; g__Microbacterium; s__	0	6	0	2	0	0	6	0	0	0	0	11	31	0	0	0	0	0	0	0	0	95	0	0	0	0	0	2	2	16	0	2	4	3	0	0	0	3.45107	0	1.90918	0	0	3.74269	0	0	0	0	11.8268
525029	k__Bacteria; p__Actinobacteria; c__Actinobacteria; o__Actinomycetales; f__Microbacteriaceae; g__Microbacterium; s__	43	96	62	23	12	11	61	444	1109	18	9	26	44	0	93	24	12	13	26	27	10	13	1250	16	36	237	307	36	170	90	151	194	376	80	127	85	45.4718	55.2172	26.4504	21.9556	21.0792	12.1425	38.0507	150.63	302.785	25.6688	20.809	27.9542
261123	k__Bacteria; p__Actinobacteria; c__Actinobacteria; o__Actinomycetales; f__Microbacteriaceae; g__Microbacterium; s__	0	4	0	2	0	0	3	6	38	3	0	0	0	0	5	3	3	0	0	0	0	2	69	0	3	5	2	0	6	4	11	4	9	5	3	0	0	2.30071	0	1.90918	0	0	1.87135	2.03554	10.375	4.27813	0	0
New.CleanUp.ReferenceOTU3486	k__Bacteria; p__Actinobacteria; c__Actinobacteria; o__Actinomycetales; f__Microbacteriaceae; g__Microbacterium; s__	0	0	8	2	0	3	2	0	0	0	0	329	0	23	0	0	2	0	0	0	0	0	0	0	0	2	2	0	0	0	2	0	4	0	0	0	0	0	3.41295	1.90918	0	3.3116	1.24756	0	0	0	0	353.728
286945	k__Bacteria; p__Actinobacteria; c__Actinobacteria; o__Actinomycetales; f__Microbacteriaceae; g__Microbacterium; s__	0	0	2	0	0	0	0	11	17	0	0	0	0	0	0	0	0	0	0	0	0	0	12	0	0	6	0	0	3	0	0	2	10	0	2	0	0	0	0.853238	0	0	0	0	3.73182	4.64143	0	0	0
New.CleanUp.ReferenceOTU1292	k__Bacteria; p__Actinobacteria; c__Actinobacteria; o__Actinomycetales; f__Microbacteriaceae; g__Microbacterium; s__	0	3	3	2	0	2	0	0	4	0	3	7	0	3	2	3	3	3	2	0	5	0	0	102	0	2	12	2	10	0	15	3	0	0	0	7	0	1.72554	1.27986	1.90918	0	2.20773	0	0	1.0921	0	6.93633	7.52613
New.CleanUp.ReferenceOTU1203	k__Bacteria; p__Actinobacteria; c__Actinobacteria; o__Actinomycetales; f__Microbacteriaceae; g__Microbacterium; s__	3	0	2	3	2	0	2	6	0	0	0	0	0	0	0	3	4	0	2	21	4	0	12	0	0	0	2	4	0	2	0	11	0	12	6	0	3.17245	0	0.853238	2.86378	3.51319	0	1.24756	2.03554	0	0	0	0
New.CleanUp.ReferenceOTU5694	k__Bacteria; p__Actinobacteria; c__Actinobacteria; o__Actinomycetales; f__Microbacteriaceae; g__Microbacterium; s__	15	4	2	11	0	0	4	2	0	3	0	0	5	0	0	0	0	0	0	5	0	17	13	0	2	2	0	0	6	3	0	0	0	0	6	0	15.8622	2.30071	0.853238	10.5005	0	0	2.49513	0.678512	0	4.27813	0	0
911325	k__Bacteria; p__Actinobacteria; c__Actinobacteria; o__Actinomycetales; f__Microbacteriaceae; g__Microbacterium; s__	2	0	0	0	0	0	0	8	31	0	0	0	0	0	9	0	0	0	2	0	3	0	45	0	0	5	7	0	4	5	0	4	14	0	0	2	2.11497	0	0	0	0	0	0	2.71405	8.46378	0	0	0
4474736	k__Bacteria; p__Actinobacteria; c__Actinobacteria; o__Actinomycetales; f__Microbacteriaceae; g__Microbacterium; s__	2	0	0	0	0	0	0	5	7	0	0	0	0	0	0	0	0	0	0	0	0	0	7	0	3	7	5	0	0	0	2	5	6	0	3	0	2.11497	0	0	0	0	0	0	1.69628	1.91118	0	0	0
New.CleanUp.ReferenceOTU1970	k__Bacteria; p__Actinobacteria; c__Actinobacteria; o__Actinomycetales; f__Microbacteriaceae; g__Microbacterium; s__	0	0	5	0	2	0	3	2	0	0	0	0	8	5	0	0	0	0	0	2	0	0	0	0	4	0	3	0	2	0	0	0	3	0	0	0	0	0	2.13309	0	3.51319	0	1.87135	0.678512	0	0	0	0
368639	k__Bacteria; p__Actinobacteria; c__Actinobacteria; o__Actinomycetales; f__Microbacteriaceae; g__Microbacterium; s__	0	0	0	0	0	0	0	0	0	0	0	0	0	0	0	0	0	0	0	0	0	0	6	0	0	0	0	0	0	0	0	0	0	0	0	0	0	0	0	0	0	0	0	0	0	0	0	0
New.CleanUp.ReferenceOTU14521	k__Bacteria; p__Actinobacteria; c__Actinobacteria; o__Actinomycetales; f__Microbacteriaceae; g__Microbacterium; s__	0	0	0	0	0	0	0	0	0	0	0	0	0	0	0	0	0	0	0	0	0	0	6	0	0	0	0	0	0	0	0	0	0	0	0	0	0	0	0	0	0	0	0	0	0	0	0	0
298835	k__Bacteria; p__Actinobacteria; c__Actinobacteria; o__Actinomycetales; f__Microbacteriaceae; g__Microbacterium; s__	0	0	0	0	0	0	0	0	0	0	0	0	0	0	0	0	0	0	0	0	0	0	6	0	0	0	0	0	0	0	3	0	5	0	0	0	0	0	0	0	0	0	0	0	0	0	0	0
New.CleanUp.ReferenceOTU10933	k__Bacteria; p__Actinobacteria; c__Actinobacteria; o__Actinomycetales; f__Microbacteriaceae; g__Microbacterium; s__	0	0	0	0	0	0	0	0	0	0	0	0	0	0	0	0	0	0	0	0	0	0	5	0	0	0	0	0	3	0	0	0	3	0	0	0	0	0	0	0	0	0	0	0	0	0	0	0
New.CleanUp.ReferenceOTU87	k__Bacteria; p__Actinobacteria; c__Actinobacteria; o__Actinomycetales; f__Microbacteriaceae; g__Microbacterium; s__	3	0	0	2	97	0	0	0	0	4	0	0	0	0	0	2	0	0	0	0	3	4	2	2	11	3	5	2	6	4	0	5	2	0	0	0	3.17245	0	0	1.90918	170.39	0	0	0	0	5.70418	0	0
New.CleanUp.ReferenceOTU6552	k__Bacteria; p__Actinobacteria; c__Actinobacteria; o__Actinomycetales; f__Microbacteriaceae; g__Microbacterium; s__	2	18	0	0	0	0	11	0	0	0	0	0	0	0	0	0	0	0	14	0	0	0	3	0	2	0	3	2	0	0	0	0	0	0	3	7	2.11497	10.3532	0	0	0	0	6.86161	0	0	0	0	0
New.CleanUp.ReferenceOTU7290	k__Bacteria; p__Actinobacteria; c__Actinobacteria; o__Actinomycetales; f__Microbacteriaceae; g__Microbacterium; s__	0	0	2	4	0	0	3	5	3	0	0	0	0	0	0	2	0	0	8	0	0	14	0	0	0	11	2	5	0	0	4	0	0	0	0	0	0	0	0.853238	3.81837	0	0	1.87135	1.69628	0.819076	0	0	0
646129	k__Bacteria; p__Actinobacteria; c__Actinobacteria; o__Actinomycetales; f__Microbacteriaceae; g__Microbacterium; s__	7	19	8	3	23	12	4	13	9	4	0	3	4	3	4	8	0	0	0	5	14	2	94	0	5	35	2	3	12	4	12	26	21	11	8	4	7.40238	10.9284	3.41295	2.86378	40.4017	13.2464	2.49513	4.41033	2.45723	5.70418	0	3.22548
New.CleanUp.ReferenceOTU15229	k__Bacteria; p__Actinobacteria; c__Actinobacteria; o__Actinomycetales; f__Microbacteriaceae; g__Microbacterium; s__	0	0	0	0	0	0	0	0	0	0	0	0	0	0	0	0	0	0	0	0	0	0	3	0	0	0	0	0	0	0	2	2	0	0	0	0	0	0	0	0	0	0	0	0	0	0	0	0
288552	k__Bacteria; p__Actinobacteria; c__Actinobacteria; o__Actinomycetales; f__Microbacteriaceae; g__Microbacterium; s__	3	3	0	0	0	8	0	4	3	0	0	0	0	0	0	0	0	0	0	0	0	0	3	0	0	3	5	2	5	0	2	3	3	2	4	0	3.17245	1.72554	0	0	0	8.83093	0	1.35702	0.819076	0	0	0
269024	k__Bacteria; p__Actinobacteria; c__Actinobacteria; o__Actinomycetales; f__Microbacteriaceae; g__Microbacterium; s__	0	0	4	2	0	0	2	0	0	0	0	0	0	0	0	0	0	0	0	2	0	6	0	0	0	0	0	2	0	0	0	0	0	0	0	0	0	0	1.70648	1.90918	0	0	1.24756	0	0	0	0	0
249375	k__Bacteria; p__Actinobacteria; c__Actinobacteria; o__Actinomycetales; f__Microbacteriaceae; g__Microbacterium; s__	0	4	0	0	0	0	2	0	5	0	0	3	0	0	0	2	0	0	0	2	0	0	9	0	0	0	0	0	0	0	3	0	0	0	0	0	0	2.30071	0	0	0	0	1.24756	0	1.36513	0	0	3.22548
263590	k__Bacteria; p__Actinobacteria; c__Actinobacteria; o__Actinomycetales; f__Microbacteriaceae; g__Microbacterium; s__	2	0	0	0	0	0	0	0	3	0	0	0	6	0	0	0	0	0	0	0	0	4	0	0	2	0	0	0	0	0	2	0	0	0	0	0	2.11497	0	0	0	0	0	0	0	0.819076	0	0	0
838940	k__Bacteria; p__Actinobacteria; c__Actinobacteria; o__Actinomycetales; f__Microbacteriaceae; g__Microbacterium; s__	6	5	3	3	0	5	8	0	17	3	0	0	8	0	0	2	0	0	0	0	0	0	0	0	3	0	0	5	5	0	12	0	24	12	0	3	6.3449	2.87589	1.27986	2.86378	0	5.51933	4.99026	0	4.64143	4.27813	0	0
New.CleanUp.ReferenceOTU6294	k__Bacteria; p__Actinobacteria; c__Actinobacteria; o__Actinomycetales; f__Microbacteriaceae; g__Microbacterium; s__	0	0	2	0	0	0	2	3	5	19	0	0	0	0	0	3	0	0	0	0	0	0	0	0	0	0	0	0	2	2	18	2	2	0	8	2	0	0	0.853238	0	0	0	1.24756	1.01777	1.36513	27.0948	0	0
New.CleanUp.ReferenceOTU6377	k__Bacteria; p__Actinobacteria; c__Actinobacteria; o__Actinomycetales; f__Microbacteriaceae; g__Microbacterium; s__	0	0	5	0	0	0	3	0	54	0	0	0	4	0	0	0	0	0	0	0	0	0	0	0	0	0	4	2	7	2	0	2	2	2	0	4	0	0	2.13309	0	0	0	1.87135	0	14.7434	0	0	0
163249	k__Bacteria; p__Actinobacteria; c__Actinobacteria; o__Actinomycetales; f__Microbacteriaceae; g__Microbacterium; s__	3	4	5	0	8	6	8	8	18	0	0	0	0	0	0	4	0	0	0	0	0	2	0	0	0	11	5	0	0	2	4	3	5	2	3	5	3.17245	2.30071	2.13309	0	14.0528	6.6232	4.99026	2.71405	4.91445	0	0	0
New.CleanUp.ReferenceOTU2707	k__Bacteria; p__Actinobacteria; c__Actinobacteria; o__Actinomycetales; f__Microbacteriaceae; g__Microbacterium; s__	0	0	0	0	0	0	0	0	2	0	0	0	3	0	0	2	2	0	2	0	0	0	0	0	0	2	12	6	0	381	0	0	0	0	0	0	0	0	0	0	0	0	0	0	0.546051	0	0	0
New.CleanUp.ReferenceOTU5407	k__Bacteria; p__Actinobacteria; c__Actinobacteria; o__Actinomycetales; f__Microbacteriaceae; g__Microbacterium; s__	2	0	0	26	0	0	0	0	0	0	0	0	2	0	0	0	0	0	0	2	0	7	0	0	5	2	2	0	12	53	0	3	4	2	0	0	2.11497	0	0	24.8194	0	0	0	0	0	0	0	0
817679	k__Bacteria; p__Actinobacteria; c__Actinobacteria; o__Actinomycetales; f__Microbacteriaceae; g__Microbacterium; s__	3	0	0	2	0	0	0	0	4	5	0	0	3	0	0	0	0	0	0	0	0	0	0	0	2	0	0	0	0	0	4	3	10	2	0	2	3.17245	0	0	1.90918	0	0	0	0	1.0921	7.13022	0	0
12191	k__Bacteria; p__Actinobacteria; c__Actinobacteria; o__Actinomycetales; f__Microbacteriaceae; g__Microbacterium; s__	0	0	0	0	0	0	0	0	0	0	0	0	0	0	0	2	0	0	0	0	0	0	0	0	0	0	0	0	0	0	0	0	0	0	0	0	0	0	0	0	0	0	0	0	0	0	0	0
103628	k__Bacteria; p__Actinobacteria; c__Actinobacteria; o__Actinomycetales; f__Microbacteriaceae; g__Microbacterium; s__	0	0	0	0	0	0	0	3	0	2	0	0	0	0	0	2	0	0	0	0	0	0	0	0	0	0	0	0	0	0	0	0	0	0	0	0	0	0	0	0	0	0	0	1.01777	0	2.85209	0	0
New.CleanUp.ReferenceOTU4873	k__Bacteria; p__Actinobacteria; c__Actinobacteria; o__Actinomycetales; f__Microbacteriaceae; g__Microbacterium; s__	0	2	4	0	0	0	0	0	8	0	0	0	0	0	0	2	0	0	0	0	0	0	0	0	0	5	0	2	0	0	0	0	4	0	0	0	0	1.15036	1.70648	0	0	0	0	0	2.1842	0	0	0
556676	k__Bacteria; p__Actinobacteria; c__Actinobacteria; o__Actinomycetales; f__Microbacteriaceae; g__Microbacterium; s__	0	0	0	0	4	0	0	0	2	0	0	0	3	0	0	2	0	0	0	0	0	0	0	0	0	0	0	0	2	0	2	0	0	2	0	0	0	0	0	0	7.02639	0	0	0	0.546051	0	0	0
269511	k__Bacteria; p__Actinobacteria; c__Actinobacteria; o__Actinomycetales; f__Microbacteriaceae; g__Microbacterium; s__	8	2	3	3	3	7	5	0	20	6	0	5	8	0	0	0	0	0	3	2	0	2	0	0	3	4	4	5	2	4	5	6	29	5	2	0	8.45986	1.15036	1.27986	2.86378	5.26979	7.72706	3.11891	0	5.46051	8.55627	0	5.37581
New.CleanUp.ReferenceOTU6592	k__Bacteria; p__Actinobacteria; c__Actinobacteria; o__Actinomycetales; f__Microbacteriaceae; g__Microbacterium; s__	2	6	0	0	0	0	2	0	0	0	0	0	9	0	0	3	0	0	3	0	0	0	0	0	0	0	0	5	0	0	0	0	3	0	0	6	2.11497	3.45107	0	0	0	0	1.24756	0	0	0	0	0
New.CleanUp.ReferenceOTU7658	k__Bacteria; p__Actinobacteria; c__Actinobacteria; o__Actinomycetales; f__Microbacteriaceae; g__Microbacterium; s__	24	0	0	6	0	0	4	0	0	0	0	0	8	0	0	0	0	0	2	0	0	3	0	0	0	2	3	0	6	2	0	2	0	2	0	0	25.3796	0	0	5.72755	0	0	2.49513	0	0	0	0	0
578832	k__Bacteria; p__Actinobacteria; c__Actinobacteria; o__Actinomycetales; f__Microbacteriaceae; g__Microbacterium; s__	56	10	13	20	5	8	48	2	47	42	0	5	28	0	0	7	0	0	9	0	0	11	17	0	18	8	19	37	11	9	78	31	80	27	7	11	59.2191	5.75179	5.54605	19.0918	8.78298	8.83093	29.9416	0.678512	12.8322	59.8939	0	5.37581
New.CleanUp.ReferenceOTU1085	k__Bacteria; p__Actinobacteria; c__Actinobacteria; o__Actinomycetales; f__Microbacteriaceae; g__Microbacterium; s__	0	3	6	2	2	2	6	0	0	0	2	10	0	2	0	0	2	0	0	2	0	5	0	2	0	0	2	0	4	0	0	0	0	3	2	3	0	1.72554	2.55971	1.90918	3.51319	2.20773	3.74269	0	0	0	4.62422	10.7516
1045797	k__Bacteria; p__Actinobacteria; c__Actinobacteria; o__Actinomycetales; f__Microbacteriaceae; g__Microbacterium; s__	109	215	205	107	39	88	156	759	431	63	54	62	131	69	22	42	47	18	76	64	40	22	227	33	164	534	656	166	1199	418	1028	1600	1848	537	390	556	115.266	123.663	87.4569	102.141	68.5073	97.1402	97.31	257.495	117.674	89.8408	124.854	66.66
587696	k__Bacteria; p__Actinobacteria; c__Actinobacteria; o__Actinomycetales; f__Microbacteriaceae; g__Microbacterium; s__	34	15	27	22	26	17	31	34	84	7	3	3	38	0	0	14	0	0	8	4	0	6	18	0	3	16	37	18	20	20	41	19	44	17	8	13	35.9544	8.62768	11.5187	21.001	45.6715	18.7657	19.3373	11.5347	22.9341	9.98231	6.93633	3.22548
New.CleanUp.ReferenceOTU650	k__Bacteria; p__Actinobacteria; c__Actinobacteria; o__Actinomycetales; f__Microbacteriaceae; g__Microbacterium; s__	188	0	10	2	0	0	3	2	46	0	4	2	0	6	0	5	0	0	15	0	0	2	0	6	2	0	0	0	2	6	8	7	2	0	0	0	198.807	0	4.26619	1.90918	0	0	1.87135	0.678512	12.5592	0	9.24843	2.15032
1108350	k__Bacteria; p__Actinobacteria; c__Actinobacteria; o__Actinomycetales; f__Microbacteriaceae; g__Microbacterium; s__	2458	1772	2675	1003	2180	1723	2172	1795	5727	864	366	589	2504	27	8	767	9	26	731	244	61	492	313	12	512	1014	1263	1020	1175	1075	2818	1697	5337	1007	472	975	2599.29	1019.22	1141.21	957.456	3829.38	1901.96	1354.86	608.965	1563.62	1232.1	846.232	633.27
12220	k__Bacteria; p__Actinobacteria; c__Actinobacteria; o__Actinomycetales; f__Microbacteriaceae; g__Microbacterium; s__	11	6	4	6	7	5	4	6	7	2	2	0	7	0	0	2	0	0	3	0	0	3	0	0	3	5	0	7	2	2	8	8	13	4	0	0	11.6323	3.45107	1.70648	5.72755	12.2962	5.51933	2.49513	2.03554	1.91118	2.85209	4.62422	0
12221	k__Bacteria; p__Actinobacteria; c__Actinobacteria; o__Actinomycetales; f__Microbacteriaceae; g__Microbacterium; s__	3	0	0	0	2	2	2	3	0	0	0	0	0	0	0	0	0	0	0	0	0	0	0	0	2	0	0	2	2	0	4	0	2	2	0	0	3.17245	0	0	0	3.51319	2.20773	1.24756	1.01777	0	0	0	0
238002	k__Bacteria; p__Actinobacteria; c__Actinobacteria; o__Actinomycetales; f__Microbacteriaceae; g__Microbacterium; s__	0	0	0	0	0	0	0	4	3	0	0	0	0	0	0	0	0	0	0	0	0	0	0	0	2	2	4	0	0	0	7	0	6	0	0	3	0	0	0	0	0	0	0	1.35702	0.819076	0	0	0
New.CleanUp.ReferenceOTU10319	k__Bacteria; p__Actinobacteria; c__Actinobacteria; o__Actinomycetales; f__Microbacteriaceae; g__Microbacterium; s__	0	2	0	0	0	0	0	2	0	0	0	0	0	0	0	0	0	0	0	0	0	0	0	0	0	32	0	0	0	0	0	2	2	4	0	0	0	1.15036	0	0	0	0	0	0.678512	0	0	0	0
1139654	k__Bacteria; p__Actinobacteria; c__Actinobacteria; o__Actinomycetales; f__Microbacteriaceae; g__Microbacterium; s__	5	0	0	0	0	0	0	0	4	0	0	4	0	0	0	0	0	0	0	0	0	0	0	0	0	0	0	0	0	0	3	0	5	0	0	0	5.28742	0	0	0	0	0	0	0	1.0921	0	0	4.30065
New.CleanUp.ReferenceOTU18395	k__Bacteria; p__Actinobacteria; c__Actinobacteria; o__Actinomycetales; f__Microbacteriaceae; g__Microbacterium; s__	0	0	0	0	0	0	0	0	0	0	0	0	0	0	0	0	0	0	0	0	0	0	0	0	0	0	0	0	0	0	3	0	38	0	0	0	0	0	0	0	0	0	0	0	0	0	0	0
New.CleanUp.ReferenceOTU16679	k__Bacteria; p__Actinobacteria; c__Actinobacteria; o__Actinomycetales; f__Microbacteriaceae; g__Microbacterium; s__	0	0	0	0	0	0	0	0	0	0	0	0	0	0	0	0	0	0	0	0	0	0	0	0	0	0	0	0	0	0	0	2	0	0	0	0	0	0	0	0	0	0	0	0	0	0	0	0
New.CleanUp.ReferenceOTU15348	k__Bacteria; p__Actinobacteria; c__Actinobacteria; o__Actinomycetales; f__Microbacteriaceae; g__Microbacterium; s__	0	0	0	0	0	0	0	0	0	0	0	0	0	0	0	0	0	0	0	0	0	0	0	0	0	0	0	0	0	0	14	0	3	0	0	0	0	0	0	0	0	0	0	0	0	0	0	0
New.CleanUp.ReferenceOTU11096	k__Bacteria; p__Actinobacteria; c__Actinobacteria; o__Actinomycetales; f__Microbacteriaceae; g__Microbacterium; s__	0	0	0	0	0	0	0	0	0	0	0	0	0	0	0	0	0	0	0	0	0	0	0	0	0	0	0	0	0	0	0	0	2	0	0	0	0	0	0	0	0	0	0	0	0	0	0	0
New.CleanUp.ReferenceOTU16956	k__Bacteria; p__Actinobacteria; c__Actinobacteria; o__Actinomycetales; f__Microbacteriaceae; g__Microbacterium; s__	0	0	0	0	0	0	0	0	0	0	0	0	0	0	0	0	0	0	0	0	0	0	0	0	0	0	0	0	0	0	0	0	2	0	0	0	0	0	0	0	0	0	0	0	0	0	0	0
New.CleanUp.ReferenceOTU20652	k__Bacteria; p__Actinobacteria; c__Actinobacteria; o__Actinomycetales; f__Microbacteriaceae; g__Microbacterium; s__	0	0	0	0	0	0	0	0	0	0	0	0	0	0	0	0	0	0	0	0	0	0	0	0	0	0	0	0	0	0	15	0	0	0	0	0	0	0	0	0	0	0	0	0	0	0	0	0
New.CleanUp.ReferenceOTU18966	k__Bacteria; p__Actinobacteria; c__Actinobacteria; o__Actinomycetales; f__Microbacteriaceae; g__Microbacterium; s__	0	0	0	0	0	0	0	0	0	0	0	0	0	0	0	0	0	0	0	0	0	0	0	0	0	0	0	0	0	0	2	0	0	0	0	0	0	0	0	0	0	0	0	0	0	0	0	0
New.CleanUp.ReferenceOTU16573	k__Bacteria; p__Actinobacteria; c__Actinobacteria; o__Actinomycetales; f__Microbacteriaceae; g__Microbacterium; s__	0	0	0	0	0	0	0	0	0	0	0	0	0	0	0	0	0	0	0	0	0	0	0	0	0	0	0	0	0	0	0	0	0	2	0	0	0	0	0	0	0	0	0	0	0	0	0	0
New.CleanUp.ReferenceOTU19182	k__Bacteria; p__Actinobacteria; c__Actinobacteria; o__Actinomycetales; f__Microbacteriaceae; g__Microbacterium; s__	0	0	0	0	0	0	0	0	0	0	0	0	0	0	0	0	0	0	0	0	0	0	0	0	0	0	0	0	0	0	0	0	3	0	0	0	0	0	0	0	0	0	0	0	0	0	0	0
3174268	k__Bacteria; p__Actinobacteria; c__Actinobacteria; o__Actinomycetales; f__Microbacteriaceae; g__Microbacterium; s__	0	0	0	0	0	0	0	0	0	0	0	0	0	0	0	0	0	0	0	0	0	0	0	0	0	0	0	0	0	0	3	0	0	0	0	0	0	0	0	0	0	0	0	0	0	0	0	0
New.CleanUp.ReferenceOTU20099	k__Bacteria; p__Actinobacteria; c__Actinobacteria; o__Actinomycetales; f__Microbacteriaceae; g__Microbacterium; s__	0	0	0	0	0	0	0	0	0	0	0	0	0	0	0	0	0	0	0	0	0	0	0	0	0	0	0	0	0	0	3	0	0	0	0	0	0	0	0	0	0	0	0	0	0	0	0	0
104065	k__Bacteria; p__Actinobacteria; c__Actinobacteria; o__Actinomycetales; f__Microbacteriaceae; g__Microbacterium; s__	2	0	0	0	0	0	0	0	0	0	0	0	0	0	0	0	0	0	0	0	0	0	0	0	0	0	0	0	0	0	0	0	0	0	0	0	2.11497	0	0	0	0	0	0	0	0	0	0	0
New.CleanUp.ReferenceOTU11010	k__Bacteria; p__Actinobacteria; c__Actinobacteria; o__Actinomycetales; f__Microbacteriaceae; g__Microbacterium; s__	0	0	0	0	0	0	0	0	0	0	0	0	0	0	0	0	0	0	0	0	0	0	0	0	0	3	0	6	0	2	0	0	6	2	0	0	0	0	0	0	0	0	0	0	0	0	0	0
264482	k__Bacteria; p__Actinobacteria; c__Actinobacteria; o__Actinomycetales; f__Microbacteriaceae; g__Microbacterium; s__	0	0	0	0	0	0	0	2	0	0	0	0	0	0	0	0	0	0	0	0	0	0	0	0	0	0	0	0	0	0	0	0	3	0	0	0	0	0	0	0	0	0	0	0.678512	0	0	0	0
New.CleanUp.ReferenceOTU18680	k__Bacteria; p__Actinobacteria; c__Actinobacteria; o__Actinomycetales; f__Microbacteriaceae; g__Microbacterium; s__	0	0	0	0	0	0	0	0	0	0	0	0	0	0	0	0	0	0	0	0	0	0	0	0	0	0	0	0	0	0	0	8	0	0	0	0	0	0	0	0	0	0	0	0	0	0	0	0
4374197	k__Bacteria; p__Actinobacteria; c__Actinobacteria; o__Actinomycetales; f__Microbacteriaceae; g__Microbacterium; s__	0	0	3	0	0	0	0	0	4	0	0	0	0	0	0	0	0	0	0	0	0	0	0	0	0	0	0	0	0	0	0	0	0	0	0	0	0	0	1.27986	0	0	0	0	0	1.0921	0	0	0
201700	k__Bacteria; p__Actinobacteria; c__Actinobacteria; o__Actinomycetales; f__Microbacteriaceae; g__Microbacterium; s__	2	0	0	0	0	0	0	3	0	0	0	0	0	0	0	0	0	0	0	0	0	0	0	0	0	0	0	0	0	0	0	0	0	0	0	0	2.11497	0	0	0	0	0	0	1.01777	0	0	0	0
New.CleanUp.ReferenceOTU15341	k__Bacteria; p__Actinobacteria; c__Actinobacteria; o__Actinomycetales; f__Microbacteriaceae; g__Microbacterium; s__	0	0	0	0	0	0	0	0	0	0	0	0	0	0	0	0	0	0	0	0	0	0	0	0	0	0	0	0	0	0	6	0	0	2	0	0	0	0	0	0	0	0	0	0	0	0	0	0
New.CleanUp.ReferenceOTU12780	k__Bacteria; p__Actinobacteria; c__Actinobacteria; o__Actinomycetales; f__Microbacteriaceae; g__Microbacterium; s__	0	0	0	0	0	0	0	0	0	0	0	0	0	0	0	0	0	0	0	0	0	0	0	0	0	0	0	0	0	0	0	0	2	6	0	0	0	0	0	0	0	0	0	0	0	0	0	0
New.CleanUp.ReferenceOTU16874	k__Bacteria; p__Actinobacteria; c__Actinobacteria; o__Actinomycetales; f__Microbacteriaceae; g__Microbacterium; s__	0	0	0	0	0	0	0	0	0	0	0	0	0	0	0	0	0	0	0	0	0	0	0	0	0	0	0	0	0	0	2	2	3	2	0	0	0	0	0	0	0	0	0	0	0	0	0	0
286647	k__Bacteria; p__Actinobacteria; c__Actinobacteria; o__Actinomycetales; f__Microbacteriaceae; g__Microbacterium; s__	2	0	0	0	0	0	0	0	0	0	0	0	0	0	0	0	0	0	0	0	0	0	0	0	0	0	0	0	0	3	0	0	0	0	0	0	2.11497	0	0	0	0	0	0	0	0	0	0	0
New.CleanUp.ReferenceOTU646	k__Bacteria; p__Actinobacteria; c__Actinobacteria; o__Actinomycetales; f__Microbacteriaceae; g__Microbacterium; s__chocolatum	4	3	6	0	0	0	0	0	0	0	0	0	8	0	0	2	3	63	5	0	0	2	0	0	0	0	3	0	2	0	0	0	2	0	2	0	4.22993	1.72554	2.55971	0	0	0	0	0	0	0	0	0
New.CleanUp.ReferenceOTU1188	k__Bacteria; p__Actinobacteria; c__Actinobacteria; o__Actinomycetales; f__Microbacteriaceae; g__Microbacterium; s__chocolatum	2	0	0	0	0	0	0	0	3	0	0	2	2	0	0	0	0	3	0	0	0	4	18	0	0	0	0	0	0	0	0	0	2	0	0	2	2.11497	0	0	0	0	0	0	0	0.819076	0	0	2.15032
New.CleanUp.ReferenceOTU13529	k__Bacteria; p__Actinobacteria; c__Actinobacteria; o__Actinomycetales; f__Microbacteriaceae; g__Microbacterium; s__chocolatum	0	0	0	0	0	0	0	0	0	0	0	0	0	0	0	0	0	0	0	0	0	0	4	0	0	0	0	0	0	0	0	2	2	3	0	0	0	0	0	0	0	0	0	0	0	0	0	0
New.CleanUp.ReferenceOTU951	k__Bacteria; p__Actinobacteria; c__Actinobacteria; o__Actinomycetales; f__Microbacteriaceae; g__Microbacterium; s__chocolatum	0	10	0	0	0	122	0	0	8	0	0	2	3	2	0	0	0	0	0	3	4	0	2	0	0	0	0	0	0	2	7	0	0	4	0	3	0	5.75179	0	0	0	134.672	0	0	2.1842	0	0	2.15032
New.CleanUp.ReferenceOTU7889	k__Bacteria; p__Actinobacteria; c__Actinobacteria; o__Actinomycetales; f__Microbacteriaceae; g__Microbacterium; s__chocolatum	0	0	0	0	0	0	0	4	3	0	0	0	0	0	0	0	0	0	2	2	0	0	0	0	6	0	2	0	2	76	0	4	0	0	0	0	0	0	0	0	0	0	0	1.35702	0.819076	0	0	0
New.CleanUp.ReferenceOTU8412	k__Bacteria; p__Actinobacteria; c__Actinobacteria; o__Actinomycetales; f__Microbacteriaceae; g__Microbacterium; s__chocolatum	0	0	0	0	0	0	0	0	5	0	0	0	0	0	0	0	0	0	7	0	0	0	4	0	0	0	0	0	0	2	0	0	0	0	0	0	0	0	0	0	0	0	0	0	1.36513	0	0	0
New.CleanUp.ReferenceOTU3410	k__Bacteria; p__Actinobacteria; c__Actinobacteria; o__Actinomycetales; f__Microbacteriaceae; g__Microbacterium; s__chocolatum	2	0	3	6	0	2	0	0	2	0	2	0	0	2	0	8	0	0	71	0	0	5	0	11	2	16	0	0	0	3	0	0	4	0	0	0	2.11497	0	1.27986	5.72755	0	2.20773	0	0	0.546051	0	4.62422	0
New.CleanUp.ReferenceOTU10286	k__Bacteria; p__Actinobacteria; c__Actinobacteria; o__Actinomycetales; f__Microbacteriaceae; g__Microbacterium; s__chocolatum	0	2	0	0	0	0	17	0	0	0	0	0	0	0	0	0	0	0	0	0	0	0	0	0	0	0	0	7	4	46	0	5	0	15	0	0	0	1.15036	0	0	0	0	10.6043	0	0	0	0	0
New.CleanUp.ReferenceOTU9840	k__Bacteria; p__Actinobacteria; c__Actinobacteria; o__Actinomycetales; f__Microbacteriaceae; g__Microbacterium; s__chocolatum	0	0	0	0	0	0	2	0	0	0	0	0	0	0	0	0	0	0	0	0	0	0	0	0	2	0	3	2	7	3	0	0	0	2	0	0	0	0	0	0	0	0	1.24756	0	0	0	0	0
New.CleanUp.ReferenceOTU9714	k__Bacteria; p__Actinobacteria; c__Actinobacteria; o__Actinomycetales; f__Microbacteriaceae; g__Microbacterium; s__chocolatum	0	0	0	0	0	0	9	0	0	0	0	0	0	0	0	0	0	0	0	0	0	0	0	0	0	0	2	0	0	0	0	2	76	3	0	0	0	0	0	0	0	0	5.61404	0	0	0	0	0
New.CleanUp.ReferenceOTU12175	k__Bacteria; p__Actinobacteria; c__Actinobacteria; o__Actinomycetales; f__Microbacteriaceae; g__Microbacterium; s__chocolatum	0	0	0	0	0	0	0	0	0	0	0	0	0	0	0	0	0	0	0	0	0	0	0	0	0	0	0	0	0	0	2	0	0	0	0	0	0	0	0	0	0	0	0	0	0	0	0	0
New.CleanUp.ReferenceOTU16794	k__Bacteria; p__Actinobacteria; c__Actinobacteria; o__Actinomycetales; f__Microbacteriaceae; g__Microbacterium; s__chocolatum	0	0	0	0	0	0	0	0	0	0	0	0	0	0	0	0	0	0	0	0	0	0	0	0	0	0	0	0	0	0	4	0	0	0	0	0	0	0	0	0	0	0	0	0	0	0	0	0
New.CleanUp.ReferenceOTU14354	k__Bacteria; p__Actinobacteria; c__Actinobacteria; o__Actinomycetales; f__Microbacteriaceae; g__Microbacterium; s__chocolatum	0	0	0	0	0	0	0	0	0	0	0	0	0	0	0	0	0	0	0	0	0	0	0	0	0	0	0	0	0	0	0	4	2	0	0	0	0	0	0	0	0	0	0	0	0	0	0	0
New.CleanUp.ReferenceOTU12891	k__Bacteria; p__Actinobacteria; c__Actinobacteria; o__Actinomycetales; f__Microbacteriaceae; g__Microbacterium; s__chocolatum	0	0	0	0	0	0	0	0	0	0	0	0	0	0	0	0	0	0	0	0	0	0	0	0	0	0	0	0	3	5	12	22	4	0	0	0	0	0	0	0	0	0	0	0	0	0	0	0
New.CleanUp.ReferenceOTU17536	k__Bacteria; p__Actinobacteria; c__Actinobacteria; o__Actinomycetales; f__Microbacteriaceae; g__Microbacterium; s__chocolatum	0	0	0	0	0	0	0	0	0	0	0	0	0	0	0	0	0	0	0	0	0	0	0	0	0	0	0	0	0	0	0	10	0	9	0	0	0	0	0	0	0	0	0	0	0	0	0	0
New.CleanUp.ReferenceOTU11227	k__Bacteria; p__Actinobacteria; c__Actinobacteria; o__Actinomycetales; f__Microbacteriaceae; g__Microbacterium; s__chocolatum	0	0	0	0	0	0	0	0	0	0	0	0	0	0	0	0	0	0	0	0	0	0	0	0	0	0	0	0	0	7	3	0	2	0	0	0	0	0	0	0	0	0	0	0	0	0	0	0
New.ReferenceOTU8	k__Bacteria; p__Actinobacteria; c__Actinobacteria; o__Actinomycetales; f__Microbacteriaceae; g__Mycetocola; s__	0	10	0	0	0	0	0	127	842	0	185	0	0	0	0	0	0	0	0	0	0	888	11	0	0	0	0	0	11	417	88	125	346	21	0	0	0	5.75179	0	0	0	0	0	43.0855	229.887	0	427.74	0
959160	k__Bacteria; p__Actinobacteria; c__Actinobacteria; o__Actinomycetales; f__Microbacteriaceae; g__Mycetocola; s__	43	86	121	29	11	18	31	143	126	14	25	257	14	55	184	30	51	43	55	268	1269	24	6930	170	34	146	315	39	276	87	98	281	447	94	66	117	45.4718	49.4654	51.6209	27.6832	19.3226	19.8696	19.3373	48.5136	34.4012	19.9646	57.8027	276.316
131902	k__Bacteria; p__Actinobacteria; c__Actinobacteria; o__Actinomycetales; f__Microbacteriaceae; g__Mycetocola; s__	0	0	0	0	0	0	0	0	0	0	0	0	0	0	0	0	0	0	0	0	0	0	5	0	0	0	0	0	0	0	0	0	0	0	0	0	0	0	0	0	0	0	0	0	0	0	0	0
New.CleanUp.ReferenceOTU9537	k__Bacteria; p__Actinobacteria; c__Actinobacteria; o__Actinomycetales; f__Microbacteriaceae; g__Mycetocola; s__	2	0	0	0	0	0	2	0	0	0	0	0	0	0	0	0	0	0	0	0	0	0	3	0	0	0	0	2	0	0	2	0	0	0	0	0	2.11497	0	0	0	0	0	1.24756	0	0	0	0	0
543467	k__Bacteria; p__Actinobacteria; c__Actinobacteria; o__Actinomycetales; f__Microbacteriaceae; g__Mycetocola; s__	0	0	0	0	0	0	0	2	7	0	0	0	2	0	0	0	0	0	0	0	0	0	4	0	0	0	0	0	0	0	0	0	0	0	0	0	0	0	0	0	0	0	0	0.678512	1.91118	0	0	0
New.CleanUp.ReferenceOTU7829	k__Bacteria; p__Actinobacteria; c__Actinobacteria; o__Actinomycetales; f__Microbacteriaceae; g__Mycetocola; s__	0	0	0	0	0	0	0	5	5	0	0	0	3	0	0	0	0	0	0	0	0	0	4	0	2	5	0	2	2	0	4	3	0	2	8	0	0	0	0	0	0	0	0	1.69628	1.36513	0	0	0
New.CleanUp.ReferenceOTU7727	k__Bacteria; p__Actinobacteria; c__Actinobacteria; o__Actinomycetales; f__Microbacteriaceae; g__Mycetocola; s__	0	0	0	0	0	0	0	0	3	0	0	0	2	0	0	0	0	0	0	0	0	0	0	0	17	5	2	4	0	0	0	0	0	0	2	0	0	0	0	0	0	0	0	0	0.819076	0	0	0
New.CleanUp.ReferenceOTU16292	k__Bacteria; p__Actinobacteria; c__Actinobacteria; o__Actinomycetales; f__Microbacteriaceae; g__Mycetocola; s__	0	0	0	0	0	0	0	0	0	0	0	0	0	0	0	0	0	0	0	0	0	0	0	0	0	0	0	0	0	0	0	24	0	0	0	0	0	0	0	0	0	0	0	0	0	0	0	0
New.CleanUp.ReferenceOTU15644	k__Bacteria; p__Actinobacteria; c__Actinobacteria; o__Actinomycetales; f__Microbacteriaceae; g__Mycetocola; s__	0	0	0	0	0	0	0	0	0	0	0	0	0	0	0	0	0	0	0	0	0	0	0	0	0	0	0	0	0	0	3	0	3	0	0	0	0	0	0	0	0	0	0	0	0	0	0	0
New.CleanUp.ReferenceOTU14531	k__Bacteria; p__Actinobacteria; c__Actinobacteria; o__Actinomycetales; f__Microbacteriaceae; g__Mycetocola; s__	0	0	0	0	0	0	0	0	0	0	0	0	0	0	0	0	0	0	0	0	0	0	0	0	0	0	0	0	0	0	12	0	0	0	0	0	0	0	0	0	0	0	0	0	0	0	0	0
New.CleanUp.ReferenceOTU8904	k__Bacteria; p__Actinobacteria; c__Actinobacteria; o__Actinomycetales; f__Microbacteriaceae; g__Pseudoclavibacter	3	0	0	0	0	0	0	0	4	0	0	0	0	0	0	0	0	0	0	0	0	2	0	0	13	2	0	0	0	0	3	0	0	0	3	0	3.17245	0	0	0	0	0	0	0	1.0921	0	0	0
388682	k__Bacteria; p__Actinobacteria; c__Actinobacteria; o__Actinomycetales; f__Microbacteriaceae; g__Pseudoclavibacter	0	3	0	0	0	0	0	0	4	0	0	0	2	0	0	2	0	0	0	0	0	0	2	0	0	0	0	0	2	3	0	6	5	3	0	0	0	1.72554	0	0	0	0	0	0	1.0921	0	0	0
654051	k__Bacteria; p__Actinobacteria; c__Actinobacteria; o__Actinomycetales; f__Microbacteriaceae; g__Pseudoclavibacter; s__bifida	0	0	0	0	0	0	0	0	0	0	0	0	0	0	0	0	0	0	0	0	0	0	2	0	0	0	0	0	0	0	0	0	0	0	0	0	0	0	0	0	0	0	0	0	0	0	0	0
New.CleanUp.ReferenceOTU17603	k__Bacteria; p__Actinobacteria; c__Actinobacteria; o__Actinomycetales; f__Microbacteriaceae; g__Pseudoclavibacter; s__bifida	0	0	0	0	0	0	0	0	0	0	0	0	0	0	0	0	0	0	0	0	0	0	0	0	0	0	0	0	0	0	0	3	2	0	0	0	0	0	0	0	0	0	0	0	0	0	0	0
New.CleanUp.ReferenceOTU21195	k__Bacteria; p__Actinobacteria; c__Actinobacteria; o__Actinomycetales; f__Microbacteriaceae; g__Pseudoclavibacter; s__bifida	0	0	0	0	0	0	0	0	0	0	0	0	0	0	0	0	0	0	0	0	0	0	0	0	0	0	0	0	0	0	5	0	0	0	0	0	0	0	0	0	0	0	0	0	0	0	0	0
New.CleanUp.ReferenceOTU477	k__Bacteria; p__Actinobacteria; c__Actinobacteria; o__Actinomycetales; f__Microbacteriaceae; g__Rathayibacter; s__caricis	0	0	3	0	2	0	2	2	0	2	0	25	4	0	61	0	3	0	0	0	0	2	0	0	0	0	3	4	0	0	0	0	0	2	3	0	0	0	1.27986	0	3.51319	0	1.24756	0.678512	0	2.85209	0	26.879
New.CleanUp.ReferenceOTU1202	k__Bacteria; p__Actinobacteria; c__Actinobacteria; o__Actinomycetales; f__Microbacteriaceae; g__Rathayibacter; s__caricis	12	0	0	0	0	6	0	2	4	7	0	0	0	0	3	306	8	0	0	0	0	14	26	3	0	2	0	0	0	2	0	0	0	0	0	4	12.6898	0	0	0	0	6.6232	0	0.678512	1.0921	9.98231	0	0
New.CleanUp.ReferenceOTU1032	k__Bacteria; p__Actinobacteria; c__Actinobacteria; o__Actinomycetales; f__Microbacteriaceae; g__Rathayibacter; s__caricis	4	0	0	6	0	115	2	12	0	5	158	0	0	0	137	2	0	0	0	0	3	0	0	2	0	0	2	0	0	0	71	0	0	2	0	0	4.22993	0	0	5.72755	0	126.945	1.24756	4.07107	0	7.13022	365.313	0
New.CleanUp.ReferenceOTU7757	k__Bacteria; p__Actinobacteria; c__Actinobacteria; o__Actinomycetales; f__Microbacteriaceae; g__Rathayibacter; s__caricis	0	0	0	2	0	0	0	0	4	0	0	0	2	0	0	0	0	0	0	60	0	0	0	0	3	0	6	2	0	0	0	0	3	10	0	0	0	0	0	1.90918	0	0	0	0	1.0921	0	0	0
New.CleanUp.ReferenceOTU5957	k__Bacteria; p__Actinobacteria; c__Actinobacteria; o__Actinomycetales; f__Microbacteriaceae; g__Rathayibacter; s__caricis	0	0	6	0	0	0	0	2	0	5	0	0	0	0	0	0	0	0	2	0	0	66	0	0	3	0	0	0	0	0	24	0	0	4	0	0	0	0	2.55971	0	0	0	0	0.678512	0	7.13022	0	0
New.CleanUp.ReferenceOTU6515	k__Bacteria; p__Actinobacteria; c__Actinobacteria; o__Actinomycetales; f__Microbacteriaceae; g__Rathayibacter; s__caricis	2	0	14	2	0	0	0	0	2	3	0	0	4	0	0	121	0	0	2	0	0	0	0	0	32	0	0	2	0	2	3	0	3	0	0	0	2.11497	0	5.97266	1.90918	0	0	0	0	0.546051	4.27813	0	0
New.CleanUp.ReferenceOTU4595	k__Bacteria; p__Actinobacteria; c__Actinobacteria; o__Actinomycetales; f__Microbacteriaceae; g__Rathayibacter; s__caricis	0	0	0	0	0	0	3	0	3	2	3	0	0	0	0	39	0	0	0	0	0	0	0	0	0	2	0	2	0	0	3	0	6	2	0	0	0	0	0	0	0	0	1.87135	0	0.819076	2.85209	6.93633	0
New.CleanUp.ReferenceOTU1554	k__Bacteria; p__Actinobacteria; c__Actinobacteria; o__Actinomycetales; f__Microbacteriaceae; g__Rathayibacter; s__caricis	2	2	0	2	0	11	0	0	2	0	16	2	2	178	2	2	2	4	0	5	0	4	0	2	2	0	2	0	2	2	0	0	0	2	0	0	2.11497	1.15036	0	1.90918	0	12.1425	0	0	0.546051	0	36.9937	2.15032
New.CleanUp.ReferenceOTU5733	k__Bacteria; p__Actinobacteria; c__Actinobacteria; o__Actinomycetales; f__Microbacteriaceae; g__Rathayibacter; s__caricis	2	0	0	0	0	0	0	0	0	0	0	0	0	0	0	2	0	0	0	37	0	0	0	0	0	3	0	603	0	2	0	0	4	0	0	0	2.11497	0	0	0	0	0	0	0	0	0	0	0
New.CleanUp.ReferenceOTU10886	k__Bacteria; p__Actinobacteria; c__Actinobacteria; o__Actinomycetales; f__Microbacteriaceae; g__Rathayibacter; s__caricis	0	0	0	0	0	0	0	0	0	0	0	0	0	0	0	0	0	0	0	0	0	0	21	0	0	2	0	0	0	0	9	0	5	5	0	0	0	0	0	0	0	0	0	0	0	0	0	0
New.CleanUp.ReferenceOTU4074	k__Bacteria; p__Actinobacteria; c__Actinobacteria; o__Actinomycetales; f__Microbacteriaceae; g__Rathayibacter; s__caricis	0	0	0	0	0	0	2	2	7	0	0	2	0	0	0	8	12	0	2	0	0	2	0	9	0	0	0	0	3	2	3	0	0	0	61	0	0	0	0	0	0	0	1.24756	0.678512	1.91118	0	0	2.15032
New.CleanUp.ReferenceOTU281	k__Bacteria; p__Actinobacteria; c__Actinobacteria; o__Actinomycetales; f__Microbacteriaceae; g__Rathayibacter; s__caricis	0	0	0	0	0	0	0	0	9	13	4	0	4	0	5	0	0	0	0	0	0	0	4	0	0	140	3	2	0	7	0	5	0	0	0	3	0	0	0	0	0	0	0	0	2.45723	18.5386	9.24843	0
New.CleanUp.ReferenceOTU6015	k__Bacteria; p__Actinobacteria; c__Actinobacteria; o__Actinomycetales; f__Microbacteriaceae; g__Rathayibacter; s__caricis	2	0	4	0	0	0	0	0	0	0	0	0	0	0	0	38	0	0	0	0	0	0	5	0	3	5	0	0	3	3	2	0	0	0	0	2	2.11497	0	1.70648	0	0	0	0	0	0	0	0	0
New.CleanUp.ReferenceOTU2799	k__Bacteria; p__Actinobacteria; c__Actinobacteria; o__Actinomycetales; f__Microbacteriaceae; g__Rathayibacter; s__caricis	2	0	0	0	0	0	2	0	2	0	2	0	0	0	0	0	0	8	0	0	0	0	0	3	0	4	2	0	2	4	0	0	0	63	0	0	2.11497	0	0	0	0	0	1.24756	0	0.546051	0	4.62422	0
New.CleanUp.ReferenceOTU6430	k__Bacteria; p__Actinobacteria; c__Actinobacteria; o__Actinomycetales; f__Microbacteriaceae; g__Rathayibacter; s__caricis	0	4	2	0	0	0	0	0	2	0	0	0	0	0	0	63	0	0	3	23	0	0	2	0	3	17	0	2	0	10	9	0	0	11	2	7	0	2.30071	0.853238	0	0	0	0	0	0.546051	0	0	0
223883	k__Bacteria; p__Actinobacteria; c__Actinobacteria; o__Actinomycetales; f__Microbacteriaceae; g__Rathayibacter; s__caricis	2	6	2	0	0	4	2	3	5	2	0	0	0	0	0	0	0	0	0	0	0	5	3	0	3	0	2	0	4	7	6	0	7	0	0	4	2.11497	3.45107	0.853238	0	0	4.41546	1.24756	1.01777	1.36513	2.85209	0	0
New.CleanUp.ReferenceOTU7561	k__Bacteria; p__Actinobacteria; c__Actinobacteria; o__Actinomycetales; f__Microbacteriaceae; g__Rathayibacter; s__caricis	0	0	0	0	0	0	0	2	0	0	0	0	29	0	0	0	0	0	2	2	0	0	0	0	0	0	2	2	2	3	0	0	2	67	4	0	0	0	0	0	0	0	0	0.678512	0	0	0	0
New.CleanUp.ReferenceOTU7748	k__Bacteria; p__Actinobacteria; c__Actinobacteria; o__Actinomycetales; f__Microbacteriaceae; g__Rathayibacter; s__caricis	2	0	0	15	0	0	0	0	7	0	0	0	0	0	0	0	0	0	30	0	0	2	0	0	3	0	18	0	3	0	4	0	0	4	2	0	2.11497	0	0	14.3189	0	0	0	0	1.91118	0	0	0
New.CleanUp.ReferenceOTU6226	k__Bacteria; p__Actinobacteria; c__Actinobacteria; o__Actinomycetales; f__Microbacteriaceae; g__Rathayibacter; s__caricis	0	0	0	0	0	0	29	0	0	2	0	0	0	0	0	12	0	0	0	0	0	0	0	0	0	0	0	0	6	0	2	4	0	7	0	0	0	0	0	0	0	0	18.0897	0	0	2.85209	0	0
New.CleanUp.ReferenceOTU4243	k__Bacteria; p__Actinobacteria; c__Actinobacteria; o__Actinomycetales; f__Microbacteriaceae; g__Rathayibacter; s__caricis	0	0	0	3	0	0	0	0	4	0	2	11	2	0	0	36	0	0	0	0	0	0	0	5	2	54	0	2	0	0	2	532	0	0	5	9	0	0	0	2.86378	0	0	0	0	1.0921	0	4.62422	11.8268
New.CleanUp.ReferenceOTU4318	k__Bacteria; p__Actinobacteria; c__Actinobacteria; o__Actinomycetales; f__Microbacteriaceae; g__Rathayibacter; s__caricis	8	0	3	3	0	0	0	15	0	3	0	0	2	0	0	4	2	0	0	0	0	0	14	0	40	0	2	2	13	3	0	0	0	4	0	0	8.45986	0	1.27986	2.86378	0	0	0	5.08884	0	4.27813	0	0
New.CleanUp.ReferenceOTU2918	k__Bacteria; p__Actinobacteria; c__Actinobacteria; o__Actinomycetales; f__Microbacteriaceae; g__Rathayibacter; s__caricis	3	0	0	6	0	0	0	2	2	0	2	3	5	0	0	3	0	3	0	0	0	2	0	4	0	0	2	3	2	0	3	0	3	0	0	0	3.17245	0	0	5.72755	0	0	0	0.678512	0.546051	0	4.62422	3.22548
New.CleanUp.ReferenceOTU3019	k__Bacteria; p__Actinobacteria; c__Actinobacteria; o__Actinomycetales; f__Microbacteriaceae; g__Rathayibacter; s__caricis	0	0	5	3	3	0	0	0	0	0	0	0	0	0	0	0	2	0	0	0	14	2	2	0	5	0	0	0	3	6	0	3	0	0	0	0	0	0	2.13309	2.86378	5.26979	0	0	0	0	0	0	0
New.CleanUp.ReferenceOTU544	k__Bacteria; p__Actinobacteria; c__Actinobacteria; o__Actinomycetales; f__Microbacteriaceae; g__Rathayibacter; s__caricis	2	0	2	5	0	0	2	0	3	5	0	38	0	0	0	0	3	0	0	0	18	0	0	2	0	0	0	2	4	0	0	0	2	0	0	8	2.11497	0	0.853238	4.77296	0	0	1.24756	0	0.819076	7.13022	0	40.8561
New.CleanUp.ReferenceOTU3191	k__Bacteria; p__Actinobacteria; c__Actinobacteria; o__Actinomycetales; f__Microbacteriaceae; g__Rathayibacter; s__caricis	0	0	0	2	0	3	0	0	9	0	0	0	4	0	0	2	5	0	0	0	0	0	0	4	0	7	0	24	0	0	0	0	0	0	0	382	0	0	0	1.90918	0	3.3116	0	0	2.45723	0	0	0
New.CleanUp.ReferenceOTU14123	k__Bacteria; p__Actinobacteria; c__Actinobacteria; o__Actinomycetales; f__Microbacteriaceae; g__Rathayibacter; s__caricis	0	0	0	0	0	0	0	0	0	0	0	0	0	0	0	0	0	0	0	0	0	0	4	0	0	0	0	0	5	0	2	3	5	0	0	0	0	0	0	0	0	0	0	0	0	0	0	0
New.CleanUp.ReferenceOTU1235	k__Bacteria; p__Actinobacteria; c__Actinobacteria; o__Actinomycetales; f__Microbacteriaceae; g__Rathayibacter; s__caricis	2	0	2	9	4	0	2	0	4	2	0	3	0	0	0	0	0	0	0	0	0	0	0	2	0	10	3	0	2	0	0	0	0	4	2	0	2.11497	0	0.853238	8.59133	7.02639	0	1.24756	0	1.0921	2.85209	0	3.22548
New.CleanUp.ReferenceOTU3010	k__Bacteria; p__Actinobacteria; c__Actinobacteria; o__Actinomycetales; f__Microbacteriaceae; g__Rathayibacter; s__caricis	3	0	0	4	0	0	2	0	2	5	0	0	0	0	0	0	0	0	0	0	0	4	0	0	2	0	3	2	0	6	0	0	0	0	2	6	3.17245	0	0	3.81837	0	0	1.24756	0	0.546051	7.13022	0	0
New.CleanUp.ReferenceOTU7459	k__Bacteria; p__Actinobacteria; c__Actinobacteria; o__Actinomycetales; f__Microbacteriaceae; g__Rathayibacter; s__caricis	0	0	0	0	0	0	2	0	0	0	0	0	0	0	0	0	0	0	12	0	0	0	3	0	0	0	0	0	4	0	0	0	2	3	4	0	0	0	0	0	0	0	1.24756	0	0	0	0	0
New.CleanUp.ReferenceOTU519	k__Bacteria; p__Actinobacteria; c__Actinobacteria; o__Actinomycetales; f__Microbacteriaceae; g__Rathayibacter; s__caricis	4	21	4	91	2	10	0	0	4	5	2	2	0	2	0	0	0	0	2	0	0	3	0	3	41	0	3	0	2	0	0	2	0	5	0	0	4.22993	12.0788	1.70648	86.8679	3.51319	11.0387	0	0	1.0921	7.13022	4.62422	2.15032
New.CleanUp.ReferenceOTU3854	k__Bacteria; p__Actinobacteria; c__Actinobacteria; o__Actinomycetales; f__Microbacteriaceae; g__Rathayibacter; s__caricis	0	2	0	0	0	2	2	29	6	0	25	0	0	0	0	8	0	0	4	0	0	0	0	0	3	0	0	35	8	4	0	0	0	0	3	3	0	1.15036	0	0	0	2.20773	1.24756	9.83843	1.63815	0	57.8027	0
New.CleanUp.ReferenceOTU7302	k__Bacteria; p__Actinobacteria; c__Actinobacteria; o__Actinomycetales; f__Microbacteriaceae; g__Rathayibacter; s__caricis	0	20	0	13	0	0	0	47	0	0	0	0	4	0	0	7	0	0	0	0	0	0	0	0	23	11	2	2	3	0	0	8	3	0	7	0	0	11.5036	0	12.4097	0	0	0	15.945	0	0	0	0
New.CleanUp.ReferenceOTU12716	k__Bacteria; p__Actinobacteria; c__Actinobacteria; o__Actinomycetales; f__Microbacteriaceae; g__Rathayibacter; s__caricis	0	0	0	0	0	0	0	0	0	0	0	0	0	0	0	0	0	0	0	0	0	0	3	0	0	0	0	0	0	2	107	0	0	0	0	0	0	0	0	0	0	0	0	0	0	0	0	0
New.CleanUp.ReferenceOTU9733	k__Bacteria; p__Actinobacteria; c__Actinobacteria; o__Actinomycetales; f__Microbacteriaceae; g__Rathayibacter; s__caricis	0	0	0	0	0	0	0	0	20	0	0	0	0	0	0	0	0	0	0	0	0	0	3	0	0	0	3	0	5	8	0	0	0	4	0	0	0	0	0	0	0	0	0	0	5.46051	0	0	0
New.CleanUp.ReferenceOTU4182	k__Bacteria; p__Actinobacteria; c__Actinobacteria; o__Actinomycetales; f__Microbacteriaceae; g__Rathayibacter; s__caricis	0	0	19	0	0	0	0	2	5	0	0	0	3	0	0	2	0	0	8	3	0	0	0	0	8	0	3	0	0	0	0	0	0	2	0	3	0	0	8.10576	0	0	0	0	0.678512	1.36513	0	0	0
New.CleanUp.ReferenceOTU902	k__Bacteria; p__Actinobacteria; c__Actinobacteria; o__Actinomycetales; f__Microbacteriaceae; g__Rathayibacter; s__caricis	31	0	23	0	0	0	0	0	116	2	2	0	35	0	0	0	0	0	0	0	2	4	0	0	8	15	2	0	2	5	2	0	4	13	4	2	32.782	0	9.81223	0	0	0	0	0	31.6709	2.85209	4.62422	0
New.CleanUp.ReferenceOTU2786	k__Bacteria; p__Actinobacteria; c__Actinobacteria; o__Actinomycetales; f__Microbacteriaceae; g__Rathayibacter; s__caricis	6	3	0	0	0	2	0	2	3	14	2	0	0	2	0	2	4	2	2	0	0	0	0	8	2	0	0	6	2	0	5	0	0	0	0	2	6.3449	1.72554	0	0	0	2.20773	0	0.678512	0.819076	19.9646	4.62422	0
New.CleanUp.ReferenceOTU6347	k__Bacteria; p__Actinobacteria; c__Actinobacteria; o__Actinomycetales; f__Microbacteriaceae; g__Rathayibacter; s__caricis	0	0	0	0	0	0	0	0	0	0	0	0	0	0	0	0	0	0	0	0	0	3	0	0	3	0	0	0	0	3	3	8	4	3	4	0	0	0	0	0	0	0	0	0	0	0	0	0
New.CleanUp.ReferenceOTU259	k__Bacteria; p__Actinobacteria; c__Actinobacteria; o__Actinomycetales; f__Microbacteriaceae; g__Rathayibacter; s__caricis	2	0	4	0	3	0	0	0	0	0	17	0	0	0	0	7	0	0	3	0	0	0	0	0	14	0	3	0	0	3	2	0	24	10	3	2	2.11497	0	1.70648	0	5.26979	0	0	0	0	0	39.3058	0
New.CleanUp.ReferenceOTU2693	k__Bacteria; p__Actinobacteria; c__Actinobacteria; o__Actinomycetales; f__Microbacteriaceae; g__Rathayibacter; s__caricis	0	7	10	2	0	0	0	0	4	2	0	11	7	0	0	0	2	0	0	0	0	0	0	0	0	3	4	0	0	0	3	2	2	2	3	2	0	4.02625	4.26619	1.90918	0	0	0	0	1.0921	2.85209	0	11.8268
New.CleanUp.ReferenceOTU7304	k__Bacteria; p__Actinobacteria; c__Actinobacteria; o__Actinomycetales; f__Microbacteriaceae; g__Rathayibacter; s__caricis	3	0	0	2	0	0	2	0	14	0	0	0	0	0	0	5	0	0	2	0	0	0	0	0	0	0	3	0	2	5	2	0	6	2	0	0	3.17245	0	0	1.90918	0	0	1.24756	0	3.82235	0	0	0
New.CleanUp.ReferenceOTU14700	k__Bacteria; p__Actinobacteria; c__Actinobacteria; o__Actinomycetales; f__Microbacteriaceae; g__Rathayibacter; s__caricis	0	0	0	0	0	0	0	0	0	0	0	0	0	0	0	0	0	0	0	0	0	0	2	0	0	0	0	0	0	0	0	0	0	6	0	0	0	0	0	0	0	0	0	0	0	0	0	0
New.CleanUp.ReferenceOTU8921	k__Bacteria; p__Actinobacteria; c__Actinobacteria; o__Actinomycetales; f__Microbacteriaceae; g__Rathayibacter; s__caricis	0	0	0	0	0	0	7	0	12	0	0	0	0	0	0	0	0	0	0	0	0	0	2	0	0	6	0	0	0	4	0	0	3	28	0	0	0	0	0	0	0	0	4.36648	0	3.2763	0	0	0
New.CleanUp.ReferenceOTU9261	k__Bacteria; p__Actinobacteria; c__Actinobacteria; o__Actinomycetales; f__Microbacteriaceae; g__Rathayibacter; s__caricis	0	0	0	0	0	0	31	0	24	0	0	0	0	0	0	0	0	0	0	0	0	0	2	0	3	0	0	7	0	0	0	0	2	0	0	0	0	0	0	0	0	0	19.3373	0	6.55261	0	0	0
New.CleanUp.ReferenceOTU7692	k__Bacteria; p__Actinobacteria; c__Actinobacteria; o__Actinomycetales; f__Microbacteriaceae; g__Rathayibacter; s__caricis	0	0	0	10	0	0	4	0	0	0	0	0	0	0	0	0	0	0	0	2	0	0	3	0	0	0	280	11	0	23	0	0	0	0	1520	0	0	0	0	9.54592	0	0	2.49513	0	0	0	0	0
New.CleanUp.ReferenceOTU923	k__Bacteria; p__Actinobacteria; c__Actinobacteria; o__Actinomycetales; f__Microbacteriaceae; g__Rathayibacter; s__caricis	0	0	7	0	0	2	0	0	5	8	0	108	2	0	0	19	2	0	7	0	2	0	0	2	0	3	0	0	2	0	4	0	0	28	0	0	0	0	2.98633	0	0	2.20773	0	0	1.36513	11.4084	0	116.117
New.CleanUp.ReferenceOTU3643	k__Bacteria; p__Actinobacteria; c__Actinobacteria; o__Actinomycetales; f__Microbacteriaceae; g__Rathayibacter; s__caricis	23	0	0	0	0	4	0	0	0	0	2	0	2	0	0	0	2	0	2	0	0	0	4	3	0	0	40	0	0	2	2	0	2	119	2	0	24.3221	0	0	0	0	4.41546	0	0	0	0	4.62422	0
New.CleanUp.ReferenceOTU5231	k__Bacteria; p__Actinobacteria; c__Actinobacteria; o__Actinomycetales; f__Microbacteriaceae; g__Rathayibacter; s__caricis	0	4	0	2	0	0	0	2	3	0	0	3	4	0	0	2	0	0	0	0	0	0	0	0	2	0	2	4	2	0	0	0	15	0	3	0	0	2.30071	0	1.90918	0	0	0	0.678512	0.819076	0	0	3.22548
New.CleanUp.ReferenceOTU5935	k__Bacteria; p__Actinobacteria; c__Actinobacteria; o__Actinomycetales; f__Microbacteriaceae; g__Rathayibacter; s__caricis	11	0	31	3	0	0	2	28	0	0	0	0	7	0	0	0	0	0	6	2	0	0	3	0	0	3	0	2	0	0	0	2	0	0	0	0	11.6323	0	13.2252	2.86378	0	0	1.24756	9.49917	0	0	0	0
New.CleanUp.ReferenceOTU8296	k__Bacteria; p__Actinobacteria; c__Actinobacteria; o__Actinomycetales; f__Microbacteriaceae; g__Rathayibacter; s__caricis	0	0	0	0	0	0	0	0	4	0	0	0	3	0	0	0	0	0	0	0	0	0	0	0	0	0	0	0	0	3	2	0	0	0	0	0	0	0	0	0	0	0	0	0	1.0921	0	0	0
New.CleanUp.ReferenceOTU4949	k__Bacteria; p__Actinobacteria; c__Actinobacteria; o__Actinomycetales; f__Microbacteriaceae; g__Rathayibacter; s__caricis	1251	3	5	0	0	0	0	0	0	0	0	0	0	0	0	0	0	0	3	0	0	0	0	0	0	0	2	15	13	3	0	0	39	8	0	0	1322.91	1.72554	2.13309	0	0	0	0	0	0	0	0	0
New.CleanUp.ReferenceOTU4345	k__Bacteria; p__Actinobacteria; c__Actinobacteria; o__Actinomycetales; f__Microbacteriaceae; g__Rathayibacter; s__caricis	0	0	0	2	0	0	4	0	17	3	0	0	0	0	0	0	0	0	3	0	0	0	0	0	2	19	5	0	0	3	0	3	9	2	7	2	0	0	0	1.90918	0	0	2.49513	0	4.64143	4.27813	0	0
New.CleanUp.ReferenceOTU976	k__Bacteria; p__Actinobacteria; c__Actinobacteria; o__Actinomycetales; f__Microbacteriaceae; g__Rathayibacter; s__caricis	0	0	0	0	0	0	2	0	0	0	636	0	0	0	7	24	2	2	0	0	2	5	0	3	0	0	3	0	12	135	2	4	8	0	0	3	0	0	0	0	0	0	1.24756	0	0	0	1470.5	0
New.CleanUp.ReferenceOTU4636	k__Bacteria; p__Actinobacteria; c__Actinobacteria; o__Actinomycetales; f__Microbacteriaceae; g__Rathayibacter; s__caricis	3	0	4	0	0	0	0	0	0	2	0	0	0	0	0	0	0	0	0	2	0	2	0	0	16	0	0	12	0	3	14	0	2	20	2	0	3.17245	0	1.70648	0	0	0	0	0	0	2.85209	0	0
New.CleanUp.ReferenceOTU6363	k__Bacteria; p__Actinobacteria; c__Actinobacteria; o__Actinomycetales; f__Microbacteriaceae; g__Rathayibacter; s__caricis	0	3	0	2	0	0	2	0	3	0	0	0	2	0	0	0	0	0	0	0	0	0	2	0	0	0	0	0	2	4	0	0	3	3	4	0	0	1.72554	0	1.90918	0	0	1.24756	0	0.819076	0	0	0
New.CleanUp.ReferenceOTU5090	k__Bacteria; p__Actinobacteria; c__Actinobacteria; o__Actinomycetales; f__Microbacteriaceae; g__Rathayibacter; s__caricis	0	7	0	0	0	0	0	0	0	2	0	0	0	0	0	0	0	0	2	0	0	0	2	0	54	0	4	0	2	0	2	2	0	26	3	13	0	4.02625	0	0	0	0	0	0	0	2.85209	0	0
318726	k__Bacteria; p__Actinobacteria; c__Actinobacteria; o__Actinomycetales; f__Microbacteriaceae; g__Rathayibacter; s__caricis	4	0	0	3	0	4	6	4	18	2	0	0	7	0	0	0	0	0	2	2	0	0	2	0	9	0	4	8	8	2	13	4	14	10	0	2	4.22993	0	0	2.86378	0	4.41546	3.74269	1.35702	4.91445	2.85209	0	0
New.CleanUp.ReferenceOTU5963	k__Bacteria; p__Actinobacteria; c__Actinobacteria; o__Actinomycetales; f__Microbacteriaceae; g__Rathayibacter; s__caricis	0	0	0	0	0	0	0	5	2	2	0	0	0	0	0	0	0	0	2	0	0	2	0	0	0	4	0	0	2	124	0	5	0	5	5	22	0	0	0	0	0	0	0	1.69628	0.546051	2.85209	0	0
New.CleanUp.ReferenceOTU4804	k__Bacteria; p__Actinobacteria; c__Actinobacteria; o__Actinomycetales; f__Microbacteriaceae; g__Rathayibacter; s__caricis	2	0	5	0	0	0	3	0	0	0	0	105	2	0	0	9	0	0	0	9	0	0	2	0	12	0	0	3	0	0	0	0	3	26	0	2	2.11497	0	2.13309	0	0	0	1.87135	0	0	0	0	112.892
New.CleanUp.ReferenceOTU1737	k__Bacteria; p__Actinobacteria; c__Actinobacteria; o__Actinomycetales; f__Microbacteriaceae; g__Rathayibacter; s__caricis	4	0	0	0	44	0	2	4	2	481	0	0	0	6	0	2	0	4	4	0	2	0	2	0	7	0	5	0	0	5	0	0	0	0	0	2	4.22993	0	0	0	77.2902	0	1.24756	1.35702	0.546051	685.927	0	0
New.CleanUp.ReferenceOTU4551	k__Bacteria; p__Actinobacteria; c__Actinobacteria; o__Actinomycetales; f__Microbacteriaceae; g__Rathayibacter; s__caricis	0	3	6	0	0	0	7	0	3	0	0	2	0	0	0	3	0	0	2	0	0	2	0	0	0	174	0	0	4	0	2	0	0	0	0	2	0	1.72554	2.55971	0	0	0	4.36648	0	0.819076	0	0	2.15032
New.CleanUp.ReferenceOTU6319	k__Bacteria; p__Actinobacteria; c__Actinobacteria; o__Actinomycetales; f__Microbacteriaceae; g__Rathayibacter; s__caricis	0	0	0	2	0	0	2	0	2	8	0	0	2	0	0	0	0	0	3	0	0	2	0	0	0	0	0	0	2	0	2	2	10	0	0	0	0	0	0	1.90918	0	0	1.24756	0	0.546051	11.4084	0	0
New.CleanUp.ReferenceOTU2978	k__Bacteria; p__Actinobacteria; c__Actinobacteria; o__Actinomycetales; f__Microbacteriaceae; g__Rathayibacter; s__caricis	0	0	0	0	4	0	3	0	0	0	0	0	0	2	0	4	0	0	0	0	7	2	2	0	0	3	3	0	0	0	0	33	2	0	0	0	0	0	0	0	7.02639	0	1.87135	0	0	0	0	0
205772	k__Bacteria; p__Actinobacteria; c__Actinobacteria; o__Actinomycetales; f__Microbacteriaceae; g__Rathayibacter; s__caricis	72	71	86	89	30	96	231	66	250	79	0	23	91	37	14	63	27	9	92	16	12	40	25	6	246	388	450	210	794	705	718	566	710	328	140	132	76.1388	40.8377	36.6892	84.9587	52.6979	105.971	144.094	22.3909	68.2563	112.658	0	24.7287
New.CleanUp.ReferenceOTU2439	k__Bacteria; p__Actinobacteria; c__Actinobacteria; o__Actinomycetales; f__Microbacteriaceae; g__Rathayibacter; s__caricis	0	2	0	0	0	0	0	0	0	0	0	6	3	0	0	0	4	0	2	0	2	0	3	0	3	2	0	2	0	0	2	0	2	0	0	0	0	1.15036	0	0	0	0	0	0	0	0	0	6.45097
587616	k__Bacteria; p__Actinobacteria; c__Actinobacteria; o__Actinomycetales; f__Microbacteriaceae; g__Rathayibacter; s__caricis	6746	17110	18481	6181	7086	10100	16756	20101	32922	4943	3583	5369	9677	3422	1115	7302	2124	1775	7399	6096	1701	3563	2368	1627	8960	13269	10047	8784	21272	22157	25427	15463	21494	14406	5056	6637	7133.78	9841.31	7884.34	5900.33	12447.2	11149	10452.1	6819.39	8988.54	7048.94	8284.28	5772.54
585547	k__Bacteria; p__Actinobacteria; c__Actinobacteria; o__Actinomycetales; f__Microbacteriaceae; g__Rathayibacter; s__caricis	0	7	14	2	10	0	0	26	0	0	4	4	5	3	0	4	4	0	3	3	2	2	0	2	0	25	7	3	20	9	8	20	12	8	7	5	0	4.02625	5.97266	1.90918	17.566	0	0	8.82066	0	0	9.24843	4.30065
1821516	k__Bacteria; p__Actinobacteria; c__Actinobacteria; o__Actinomycetales; f__Microbacteriaceae; g__Rathayibacter; s__caricis	47	24	29	30	15	22	93	46	63	25	6	6	60	3	0	31	3	3	36	11	4	14	5	3	35	32	16	49	50	50	94	26	82	48	11	8	49.7017	13.8043	12.3719	28.6378	26.3489	24.285	58.0118	15.6058	17.2006	35.6511	13.8727	6.45097
New.CleanUp.ReferenceOTU19373	k__Bacteria; p__Actinobacteria; c__Actinobacteria; o__Actinomycetales; f__Microbacteriaceae; g__Rathayibacter; s__caricis	0	0	0	0	0	0	0	0	0	0	0	0	0	0	0	0	0	0	0	0	0	0	0	0	0	0	0	0	0	0	1086	0	0	7	0	0	0	0	0	0	0	0	0	0	0	0	0	0
New.CleanUp.ReferenceOTU16742	k__Bacteria; p__Actinobacteria; c__Actinobacteria; o__Actinomycetales; f__Microbacteriaceae; g__Rathayibacter; s__caricis	0	0	0	0	0	0	0	0	0	0	0	0	0	0	0	0	0	0	0	0	0	0	0	0	0	0	0	0	0	0	11	0	2	259	0	0	0	0	0	0	0	0	0	0	0	0	0	0
New.CleanUp.ReferenceOTU9332	k__Bacteria; p__Actinobacteria; c__Actinobacteria; o__Actinomycetales; f__Microbacteriaceae; g__Rathayibacter; s__caricis	0	0	0	0	0	0	2	0	2	0	0	0	0	0	0	0	0	0	0	0	0	0	0	0	0	3	2	0	0	4	0	2	0	0	24	0	0	0	0	0	0	0	1.24756	0	0.546051	0	0	0
New.CleanUp.ReferenceOTU9075	k__Bacteria; p__Actinobacteria; c__Actinobacteria; o__Actinomycetales; f__Microbacteriaceae; g__Rathayibacter; s__caricis	3	0	0	0	0	0	0	0	2	0	0	0	0	0	0	0	0	0	0	0	0	0	0	0	3	0	0	2	0	0	4	0	7	0	3	0	3.17245	0	0	0	0	0	0	0	0.546051	0	0	0
3359685	k__Bacteria; p__Actinobacteria; c__Actinobacteria; o__Actinomycetales; f__Microbacteriaceae; g__Rathayibacter; s__caricis	0	2	0	0	0	2	0	0	0	0	0	0	0	0	0	0	0	0	0	0	0	0	0	0	0	3	0	0	2	0	3	2	0	0	0	4	0	1.15036	0	0	0	2.20773	0	0	0	0	0	0
New.CleanUp.ReferenceOTU9309	k__Bacteria; p__Actinobacteria; c__Actinobacteria; o__Actinomycetales; f__Microbacteriaceae; g__Rathayibacter; s__caricis	0	4	0	0	0	0	2	0	0	0	0	0	0	0	0	0	0	0	0	0	0	0	0	0	3	0	0	0	2	0	0	0	37	0	0	0	0	2.30071	0	0	0	0	1.24756	0	0	0	0	0
New.CleanUp.ReferenceOTU17308	k__Bacteria; p__Actinobacteria; c__Actinobacteria; o__Actinomycetales; f__Microbacteriaceae; g__Rathayibacter; s__caricis	0	0	0	0	0	0	0	0	0	0	0	0	0	0	0	0	0	0	0	0	0	0	0	0	0	0	0	0	0	0	0	0	3	14	0	0	0	0	0	0	0	0	0	0	0	0	0	0
New.CleanUp.ReferenceOTU17504	k__Bacteria; p__Actinobacteria; c__Actinobacteria; o__Actinomycetales; f__Microbacteriaceae; g__Rathayibacter; s__caricis	0	0	0	0	0	0	0	0	0	0	0	0	0	0	0	0	0	0	0	0	0	0	0	0	0	0	0	0	0	0	0	0	0	25	0	0	0	0	0	0	0	0	0	0	0	0	0	0
New.CleanUp.ReferenceOTU15125	k__Bacteria; p__Actinobacteria; c__Actinobacteria; o__Actinomycetales; f__Microbacteriaceae; g__Rathayibacter; s__caricis	0	0	0	0	0	0	0	0	0	0	0	0	0	0	0	0	0	0	0	0	0	0	0	0	0	0	0	0	0	0	0	2	18	0	0	0	0	0	0	0	0	0	0	0	0	0	0	0
New.CleanUp.ReferenceOTU18524	k__Bacteria; p__Actinobacteria; c__Actinobacteria; o__Actinomycetales; f__Microbacteriaceae; g__Rathayibacter; s__caricis	0	0	0	0	0	0	0	0	0	0	0	0	0	0	0	0	0	0	0	0	0	0	0	0	0	0	0	0	0	0	0	2	0	0	0	0	0	0	0	0	0	0	0	0	0	0	0	0
New.CleanUp.ReferenceOTU10059	k__Bacteria; p__Actinobacteria; c__Actinobacteria; o__Actinomycetales; f__Microbacteriaceae; g__Rathayibacter; s__caricis	2	0	0	0	0	0	6	2	0	0	0	0	0	0	0	0	0	0	0	0	0	0	0	0	0	14	0	0	0	0	0	0	0	0	0	0	2.11497	0	0	0	0	0	3.74269	0.678512	0	0	0	0
New.CleanUp.ReferenceOTU19641	k__Bacteria; p__Actinobacteria; c__Actinobacteria; o__Actinomycetales; f__Microbacteriaceae; g__Rathayibacter; s__caricis	0	0	0	0	0	0	0	0	0	0	0	0	0	0	0	0	0	0	0	0	0	0	0	0	0	0	0	0	0	0	0	0	2	0	0	0	0	0	0	0	0	0	0	0	0	0	0	0
New.CleanUp.ReferenceOTU17765	k__Bacteria; p__Actinobacteria; c__Actinobacteria; o__Actinomycetales; f__Microbacteriaceae; g__Rathayibacter; s__caricis	0	0	0	0	0	0	0	0	0	0	0	0	0	0	0	0	0	0	0	0	0	0	0	0	0	0	0	0	0	0	13	0	2	0	0	0	0	0	0	0	0	0	0	0	0	0	0	0
New.CleanUp.ReferenceOTU13832	k__Bacteria; p__Actinobacteria; c__Actinobacteria; o__Actinomycetales; f__Microbacteriaceae; g__Rathayibacter; s__caricis	0	0	0	0	0	0	0	0	0	0	0	0	0	0	0	0	0	0	0	0	0	0	0	0	0	0	0	0	0	0	2	0	0	0	0	0	0	0	0	0	0	0	0	0	0	0	0	0
New.CleanUp.ReferenceOTU15817	k__Bacteria; p__Actinobacteria; c__Actinobacteria; o__Actinomycetales; f__Microbacteriaceae; g__Rathayibacter; s__caricis	0	0	0	0	0	0	0	0	0	0	0	0	0	0	0	0	0	0	0	0	0	0	0	0	0	0	0	0	0	0	0	0	0	2	0	0	0	0	0	0	0	0	0	0	0	0	0	0
New.CleanUp.ReferenceOTU20638	k__Bacteria; p__Actinobacteria; c__Actinobacteria; o__Actinomycetales; f__Microbacteriaceae; g__Rathayibacter; s__caricis	0	0	0	0	0	0	0	0	0	0	0	0	0	0	0	0	0	0	0	0	0	0	0	0	0	0	0	0	0	0	0	0	0	2	0	0	0	0	0	0	0	0	0	0	0	0	0	0
New.CleanUp.ReferenceOTU21139	k__Bacteria; p__Actinobacteria; c__Actinobacteria; o__Actinomycetales; f__Microbacteriaceae; g__Rathayibacter; s__caricis	0	0	0	0	0	0	0	0	0	0	0	0	0	0	0	0	0	0	0	0	0	0	0	0	0	0	0	0	0	0	0	0	0	2	0	0	0	0	0	0	0	0	0	0	0	0	0	0
New.CleanUp.ReferenceOTU14497	k__Bacteria; p__Actinobacteria; c__Actinobacteria; o__Actinomycetales; f__Microbacteriaceae; g__Rathayibacter; s__caricis	0	0	0	0	0	0	0	0	0	0	0	0	0	0	0	0	0	0	0	0	0	0	0	0	0	0	0	0	0	0	0	4	11	0	0	0	0	0	0	0	0	0	0	0	0	0	0	0
New.CleanUp.ReferenceOTU17461	k__Bacteria; p__Actinobacteria; c__Actinobacteria; o__Actinomycetales; f__Microbacteriaceae; g__Rathayibacter; s__caricis	0	0	0	0	0	0	0	0	0	0	0	0	0	0	0	0	0	0	0	0	0	0	0	0	0	0	0	0	0	0	2	0	2	0	0	0	0	0	0	0	0	0	0	0	0	0	0	0
New.CleanUp.ReferenceOTU18639	k__Bacteria; p__Actinobacteria; c__Actinobacteria; o__Actinomycetales; f__Microbacteriaceae; g__Rathayibacter; s__caricis	0	0	0	0	0	0	0	0	0	0	0	0	0	0	0	0	0	0	0	0	0	0	0	0	0	0	0	0	0	0	2	0	2	0	0	0	0	0	0	0	0	0	0	0	0	0	0	0
New.CleanUp.ReferenceOTU21215	k__Bacteria; p__Actinobacteria; c__Actinobacteria; o__Actinomycetales; f__Microbacteriaceae; g__Rathayibacter; s__caricis	0	0	0	0	0	0	0	0	0	0	0	0	0	0	0	0	0	0	0	0	0	0	0	0	0	0	0	0	0	0	4	0	0	0	0	0	0	0	0	0	0	0	0	0	0	0	0	0
New.CleanUp.ReferenceOTU20758	k__Bacteria; p__Actinobacteria; c__Actinobacteria; o__Actinomycetales; f__Microbacteriaceae; g__Rathayibacter; s__caricis	0	0	0	0	0	0	0	0	0	0	0	0	0	0	0	0	0	0	0	0	0	0	0	0	0	0	0	0	0	0	0	0	0	4	0	0	0	0	0	0	0	0	0	0	0	0	0	0
New.CleanUp.ReferenceOTU18931	k__Bacteria; p__Actinobacteria; c__Actinobacteria; o__Actinomycetales; f__Microbacteriaceae; g__Rathayibacter; s__caricis	0	0	0	0	0	0	0	0	0	0	0	0	0	0	0	0	0	0	0	0	0	0	0	0	0	0	0	0	0	0	3	2	0	0	0	0	0	0	0	0	0	0	0	0	0	0	0	0
New.CleanUp.ReferenceOTU15686	k__Bacteria; p__Actinobacteria; c__Actinobacteria; o__Actinomycetales; f__Microbacteriaceae; g__Rathayibacter; s__caricis	0	0	0	0	0	0	0	0	0	0	0	0	0	0	0	0	0	0	0	0	0	0	0	0	0	0	0	0	0	0	2	0	3	0	0	0	0	0	0	0	0	0	0	0	0	0	0	0
New.CleanUp.ReferenceOTU17385	k__Bacteria; p__Actinobacteria; c__Actinobacteria; o__Actinomycetales; f__Microbacteriaceae; g__Rathayibacter; s__caricis	0	0	0	0	0	0	0	0	0	0	0	0	0	0	0	0	0	0	0	0	0	0	0	0	0	0	0	0	0	0	2	0	3	0	0	0	0	0	0	0	0	0	0	0	0	0	0	0
New.CleanUp.ReferenceOTU21634	k__Bacteria; p__Actinobacteria; c__Actinobacteria; o__Actinomycetales; f__Microbacteriaceae; g__Rathayibacter; s__caricis	0	0	0	0	0	0	0	0	0	0	0	0	0	0	0	0	0	0	0	0	0	0	0	0	0	0	0	0	0	0	5	0	0	0	0	0	0	0	0	0	0	0	0	0	0	0	0	0
New.CleanUp.ReferenceOTU18452	k__Bacteria; p__Actinobacteria; c__Actinobacteria; o__Actinomycetales; f__Microbacteriaceae; g__Rathayibacter; s__caricis	0	0	0	0	0	0	0	0	0	0	0	0	0	0	0	0	0	0	0	0	0	0	0	0	0	0	0	0	0	0	4	0	2	0	0	0	0	0	0	0	0	0	0	0	0	0	0	0
New.CleanUp.ReferenceOTU14673	k__Bacteria; p__Actinobacteria; c__Actinobacteria; o__Actinomycetales; f__Microbacteriaceae; g__Rathayibacter; s__caricis	0	0	0	0	0	0	0	0	0	0	0	0	0	0	0	0	0	0	0	0	0	0	0	0	0	0	0	0	0	0	0	7	0	0	0	0	0	0	0	0	0	0	0	0	0	0	0	0
New.CleanUp.ReferenceOTU14185	k__Bacteria; p__Actinobacteria; c__Actinobacteria; o__Actinomycetales; f__Microbacteriaceae; g__Rathayibacter; s__caricis	0	0	0	0	0	0	0	0	0	0	0	0	0	0	0	0	0	0	0	0	0	0	0	0	0	0	0	0	0	0	6	0	0	0	0	0	0	0	0	0	0	0	0	0	0	0	0	0
New.CleanUp.ReferenceOTU17151	k__Bacteria; p__Actinobacteria; c__Actinobacteria; o__Actinomycetales; f__Microbacteriaceae; g__Rathayibacter; s__caricis	0	0	0	0	0	0	0	0	0	0	0	0	0	0	0	0	0	0	0	0	0	0	0	0	0	0	0	0	0	0	6	0	0	0	0	0	0	0	0	0	0	0	0	0	0	0	0	0
New.CleanUp.ReferenceOTU17581	k__Bacteria; p__Actinobacteria; c__Actinobacteria; o__Actinomycetales; f__Microbacteriaceae; g__Rathayibacter; s__caricis	0	0	0	0	0	0	0	0	0	0	0	0	0	0	0	0	0	0	0	0	0	0	0	0	0	0	0	0	0	0	2	5	0	0	0	0	0	0	0	0	0	0	0	0	0	0	0	0
New.CleanUp.ReferenceOTU10174	k__Bacteria; p__Actinobacteria; c__Actinobacteria; o__Actinomycetales; f__Microbacteriaceae; g__Rathayibacter; s__caricis	0	0	0	0	0	0	0	0	0	0	0	0	0	0	0	0	0	0	0	0	0	0	0	0	0	11	0	3	0	0	7	0	0	0	0	0	0	0	0	0	0	0	0	0	0	0	0	0
New.CleanUp.ReferenceOTU18987	k__Bacteria; p__Actinobacteria; c__Actinobacteria; o__Actinomycetales; f__Microbacteriaceae; g__Rathayibacter; s__caricis	0	0	0	0	0	0	0	0	0	0	0	0	0	0	0	0	0	0	0	0	0	0	0	0	0	0	0	0	0	0	0	8	0	0	0	0	0	0	0	0	0	0	0	0	0	0	0	0
New.CleanUp.ReferenceOTU20152	k__Bacteria; p__Actinobacteria; c__Actinobacteria; o__Actinomycetales; f__Microbacteriaceae; g__Rathayibacter; s__caricis	0	0	0	0	0	0	0	0	0	0	0	0	0	0	0	0	0	0	0	0	0	0	0	0	0	0	0	0	0	0	8	0	0	0	0	0	0	0	0	0	0	0	0	0	0	0	0	0
New.CleanUp.ReferenceOTU20688	k__Bacteria; p__Actinobacteria; c__Actinobacteria; o__Actinomycetales; f__Microbacteriaceae; g__Rathayibacter; s__caricis	0	0	0	0	0	0	0	0	0	0	0	0	0	0	0	0	0	0	0	0	0	0	0	0	0	0	0	0	0	0	8	0	0	0	0	0	0	0	0	0	0	0	0	0	0	0	0	0
935688	k__Bacteria; p__Actinobacteria; c__Actinobacteria; o__Actinomycetales; f__Microbacteriaceae; g__Rathayibacter; s__caricis	0	0	2	0	0	0	0	0	0	0	0	0	0	0	0	0	0	0	0	0	0	0	0	0	0	0	0	2	0	2	2	0	4	0	0	0	0	0	0.853238	0	0	0	0	0	0	0	0	0
New.CleanUp.ReferenceOTU21414	k__Bacteria; p__Actinobacteria; c__Actinobacteria; o__Actinomycetales; f__Microbacteriaceae; g__Rathayibacter; s__caricis	0	0	0	0	0	0	0	0	0	0	0	0	0	0	0	0	0	0	0	0	0	0	0	0	0	0	0	0	0	0	10	0	0	0	0	0	0	0	0	0	0	0	0	0	0	0	0	0
New.CleanUp.ReferenceOTU12450	k__Bacteria; p__Actinobacteria; c__Actinobacteria; o__Actinomycetales; f__Microbacteriaceae; g__Rathayibacter; s__caricis	0	0	0	0	0	0	0	0	0	0	0	0	0	0	0	0	0	0	0	0	0	0	0	0	0	0	0	0	2	2	0	0	3	0	0	0	0	0	0	0	0	0	0	0	0	0	0	0
New.CleanUp.ReferenceOTU14881	k__Bacteria; p__Actinobacteria; c__Actinobacteria; o__Actinomycetales; f__Microbacteriaceae; g__Rathayibacter; s__caricis	0	0	0	0	0	0	0	0	0	0	0	0	0	0	0	0	0	0	0	0	0	0	0	0	0	0	0	0	0	0	2	0	3	2	0	0	0	0	0	0	0	0	0	0	0	0	0	0
New.CleanUp.ReferenceOTU14103	k__Bacteria; p__Actinobacteria; c__Actinobacteria; o__Actinomycetales; f__Microbacteriaceae; g__Rathayibacter; s__caricis	0	0	0	0	0	0	0	0	0	0	0	0	0	0	0	0	0	0	0	0	0	0	0	0	0	0	0	0	2	0	2	0	4	0	0	0	0	0	0	0	0	0	0	0	0	0	0	0
New.CleanUp.ReferenceOTU15640	k__Bacteria; p__Actinobacteria; c__Actinobacteria; o__Actinomycetales; f__Microbacteriaceae; g__Rathayibacter; s__caricis	0	0	0	0	0	0	0	0	0	0	0	0	0	0	0	0	0	0	0	0	0	0	0	0	0	0	0	0	0	0	2	0	2	3	0	0	0	0	0	0	0	0	0	0	0	0	0	0
New.CleanUp.ReferenceOTU11901	k__Bacteria; p__Actinobacteria; c__Actinobacteria; o__Actinomycetales; f__Microbacteriaceae; g__Rathayibacter; s__caricis	0	0	0	0	0	0	0	0	0	0	0	0	0	0	0	0	0	0	0	0	0	0	0	0	0	2	0	0	3	0	2	0	0	0	0	0	0	0	0	0	0	0	0	0	0	0	0	0
New.CleanUp.ReferenceOTU14039	k__Bacteria; p__Actinobacteria; c__Actinobacteria; o__Actinomycetales; f__Microbacteriaceae; g__Rathayibacter; s__caricis	0	0	0	0	0	0	0	0	0	0	0	0	0	0	0	0	0	0	0	0	0	0	0	0	0	0	0	0	0	0	2	0	6	2	0	0	0	0	0	0	0	0	0	0	0	0	0	0
New.CleanUp.ReferenceOTU12261	k__Bacteria; p__Actinobacteria; c__Actinobacteria; o__Actinomycetales; f__Microbacteriaceae; g__Rathayibacter; s__caricis	0	0	0	0	0	0	0	0	0	0	0	0	0	0	0	0	0	0	0	0	0	0	0	0	0	0	0	0	5	2	0	2	3	3	0	0	0	0	0	0	0	0	0	0	0	0	0	0
New.CleanUp.ReferenceOTU9179	k__Bacteria; p__Actinobacteria; c__Actinobacteria; o__Actinomycetales; f__Microbacteriaceae; g__Rathayibacter; s__caricis	0	0	0	0	0	0	0	0	2	0	0	0	0	0	0	0	0	0	0	0	0	0	0	0	2	0	0	0	3	0	0	0	0	0	0	0	0	0	0	0	0	0	0	0	0.546051	0	0	0
New.CleanUp.ReferenceOTU18848	k__Bacteria; p__Actinobacteria; c__Actinobacteria; o__Actinomycetales; f__Microbacteriaceae; g__Rathayibacter; s__caricis	0	0	0	0	0	0	0	0	0	0	0	0	0	0	0	0	0	0	0	0	0	0	0	0	0	0	0	0	0	0	2	2	0	6	0	0	0	0	0	0	0	0	0	0	0	0	0	0
New.CleanUp.ReferenceOTU12709	k__Bacteria; p__Actinobacteria; c__Actinobacteria; o__Actinomycetales; f__Microbacteriaceae; g__Rathayibacter; s__caricis	0	0	0	0	0	0	0	0	0	0	0	0	0	0	0	0	0	0	0	0	0	0	0	0	0	0	0	0	0	4	0	0	5	4	0	0	0	0	0	0	0	0	0	0	0	0	0	0
New.CleanUp.ReferenceOTU18925	k__Bacteria; p__Actinobacteria; c__Actinobacteria; o__Actinomycetales; f__Microbacteriaceae; g__Rathayibacter; s__caricis	0	0	0	0	0	0	0	0	0	0	0	0	0	0	0	0	0	0	0	0	0	0	0	0	0	0	0	0	0	0	10	0	0	2	0	0	0	0	0	0	0	0	0	0	0	0	0	0
New.CleanUp.ReferenceOTU12179	k__Bacteria; p__Actinobacteria; c__Actinobacteria; o__Actinomycetales; f__Microbacteriaceae; g__Rathayibacter; s__caricis	0	0	0	0	0	0	0	0	0	0	0	0	0	0	0	0	0	0	0	0	0	0	0	0	0	0	0	0	0	0	4	0	7	2	0	0	0	0	0	0	0	0	0	0	0	0	0	0
New.CleanUp.ReferenceOTU20693	k__Bacteria; p__Actinobacteria; c__Actinobacteria; o__Actinomycetales; f__Microbacteriaceae; g__Rathayibacter; s__caricis	0	0	0	0	0	0	0	0	0	0	0	0	0	0	0	0	0	0	0	0	0	0	0	0	0	0	0	0	0	0	11	0	0	2	0	0	0	0	0	0	0	0	0	0	0	0	0	0
New.CleanUp.ReferenceOTU16610	k__Bacteria; p__Actinobacteria; c__Actinobacteria; o__Actinomycetales; f__Microbacteriaceae; g__Rathayibacter; s__caricis	0	0	0	0	0	0	0	0	0	0	0	0	0	0	0	0	0	0	0	0	0	0	0	0	0	0	0	0	0	0	0	10	3	2	0	0	0	0	0	0	0	0	0	0	0	0	0	0
New.CleanUp.ReferenceOTU15160	k__Bacteria; p__Actinobacteria; c__Actinobacteria; o__Actinomycetales; f__Microbacteriaceae; g__Rathayibacter; s__caricis	0	0	0	0	0	0	0	0	0	0	0	0	0	0	0	0	0	0	0	0	0	0	0	0	0	0	0	0	0	0	4	0	0	8	0	0	0	0	0	0	0	0	0	0	0	0	0	0
New.CleanUp.ReferenceOTU3898	k__Bacteria; p__Actinobacteria; c__Actinobacteria; o__Actinomycetales; f__Microbacteriaceae; g__Salinibacterium; s__	0	0	0	3	0	2	0	0	5	2	0	0	0	0	0	0	0	0	0	0	0	0	0	244	2	3	0	10	0	0	0	0	0	0	3	2	0	0	0	2.86378	0	2.20773	0	0	1.36513	2.85209	0	0
New.CleanUp.ReferenceOTU777	k__Bacteria; p__Actinobacteria; c__Actinobacteria; o__Actinomycetales; f__Microbacteriaceae; g__Salinibacterium; s__	0	0	15	0	0	3	0	0	0	0	4	4	0	2	3	10	2	2	0	0	0	0	0	0	0	0	0	0	2	2	0	3	4	13	0	3	0	0	6.39928	0	0	3.3116	0	0	0	0	9.24843	4.30065
New.CleanUp.ReferenceOTU3421	k__Bacteria; p__Actinobacteria; c__Actinobacteria; o__Actinomycetales; f__Microbacteriaceae; g__Salinibacterium; s__	0	0	0	0	0	8	0	0	2	9	0	0	0	0	0	0	0	0	0	4	12	0	0	0	0	0	0	0	0	3	0	0	2	5	0	2	0	0	0	0	0	8.83093	0	0	0.546051	12.8344	0	0
New.CleanUp.ReferenceOTU779	k__Bacteria; p__Actinobacteria; c__Actinobacteria; o__Actinomycetales; f__Microbacteriaceae; g__Salinibacterium; s__	2	0	3	0	0	5	0	2	0	0	3	4	6	2	7	9	0	3	0	0	0	8	2	3	0	0	0	2	0	6	0	0	0	5	0	0	2.11497	0	1.27986	0	0	5.51933	0	0.678512	0	0	6.93633	4.30065
New.CleanUp.ReferenceOTU9640	k__Bacteria; p__Actinobacteria; c__Actinobacteria; o__Actinomycetales; f__Microbacteriaceae; g__Salinibacterium; s__	0	0	0	0	0	0	0	0	0	0	0	0	0	0	0	0	0	0	0	0	0	0	21	0	3	0	0	0	2	0	0	0	0	0	0	0	0	0	0	0	0	0	0	0	0	0	0	0
New.CleanUp.ReferenceOTU5482	k__Bacteria; p__Actinobacteria; c__Actinobacteria; o__Actinomycetales; f__Microbacteriaceae; g__Salinibacterium; s__	2	0	33	2	0	0	0	2	2	0	0	2	3	0	0	0	0	0	0	20	0	0	0	0	5	0	18	0	0	0	0	0	0	3	0	4	2.11497	0	14.0784	1.90918	0	0	0	0.678512	0.546051	0	0	2.15032
790384	k__Bacteria; p__Actinobacteria; c__Actinobacteria; o__Actinomycetales; f__Microbacteriaceae; g__Salinibacterium; s__	16	14	14	26	3	3	28	20	12	11	4	13	20	6	0	6	0	0	10	4	4	7	76	2	18	53	63	24	74	25	200	88	89	112	68	30	16.9197	8.0525	5.97266	24.8194	5.26979	3.3116	17.4659	6.78512	3.2763	15.6865	9.24843	13.9771
New.CleanUp.ReferenceOTU2258	k__Bacteria; p__Actinobacteria; c__Actinobacteria; o__Actinomycetales; f__Microbacteriaceae; g__Salinibacterium; s__	2	0	0	26	6	15	8	3	0	0	2	2	2	0	0	0	0	0	0	2	0	16	0	2	0	2	2	0	0	0	10	0	0	6	0	4	2.11497	0	0	24.8194	10.5396	16.558	4.99026	1.01777	0	0	4.62422	2.15032
617431	k__Bacteria; p__Actinobacteria; c__Actinobacteria; o__Actinomycetales; f__Microbacteriaceae; g__Salinibacterium; s__	0	0	0	0	0	0	0	0	0	0	0	0	0	0	0	0	0	0	0	2	0	2	8	0	0	0	0	0	0	0	9	0	0	4	0	0	0	0	0	0	0	0	0	0	0	0	0	0
[truncated: 23,048 more rows]
[truncated: 78 more columns]

## Sheet: Notes
Workflow
[truncated: 25 more rows]
