# Supplementary material for: Mapping the bacterial ecology on the phyllosphere of dry and post soaked grass hay for horses
Source: PLoS One. 2020 Jan 27;15(1):e0227151. doi: 10.1371/journal.pone.0227151 (PMC6984722; doi:10.1371/journal.pone.0227151)
Supplement: S4 Table — (XLSX) [file pone.0227151.s004.xlsx]

## Sheet: Sheet1
		OTUs
Hay	Treatment	Acidobacteria	Actinobacteria	Armatimonadetes	Bacteroidetes	Caldithrix	Chlamydiae	Chlorobi	Chloroflexi	Chrysiogenetes	Crenarchaeota	Cyanobacteria	Deferribacteres	DNA	Euryarchaeota	Firmicutes	Fusobacteria	Gemmatimonadetes	Nitrospirae	Planctomycetes	Proteobacteria	Spirochaetes	Synergistetes	Tenericutes	Thermi	Thermodesulfobacteria	Thermotogae	Verrucomicrobia	totals
PRG	D	20	96503.2	66	81703.5	2	13.2106	4	262.694	3	0	400631	5	4	2	13587.7	89.7599	0	190.636	143.08	710476	41.213	11	1326.22	4654.12	36.0411	10.1724	464.23	1.31025e+06
PRG	1.5	13	38389.2	5	21431.6	8	11	5	413.68	2	2	466515	3	4	2	19942.1	1623.63	1	291.55	179.438	413553	22.5839	6	574.206	184.643	134.691	16.2275	92.172	963425
PRG	9	22	43924.1	10	36924.6	16	13	6	320.091	1	1	360213	7	5	1	43131	12192.5	2	290.572	134.211	510870	26.5648	12	595.495	159.099	153.903	31.9152	366.419	1.00943e+06
PRG	16	20	178189	6	235034	11	31	6	552.162	2	1	240320	28	14	1	14104.3	305.95	0	218.554	133.599	1.80846e+06	18.8256	9	597.218	1072.92	53.2145	8.69558	105.13	2.4793e+06
MC	D	31	110412	55.0084	66911.4	4	88	5	189	1	0	209436	8.51917	19.3509	0	10012.2	120.242	0.170228	246.938	103.976	366070	23.0311	8.44893	1804.44	2658.07	47.0868	10.1746	303.231	768568
MC	1.5	34	127864	81.0059	90043	1	49	3	197	3	0	212040	13.3762	8.43721	0	10901.4	56.3262	1	221.031	105.961	409225	24.1524	3.94486	2324.3	2689.55	82.1521	8.90225	376.536	856357
MC	9	62	167536	70.9623	141783	3	84	3	78	3	0	67188.3	9.50272	5.91742	0	13331.3	72.5361	2	109.11	82.4373	522902	7.48004	6.6338	2293.85	2164.07	38.2691	9.60489	744.529	918590
MC	16	86	103479	47.7951	119958	3	16	2	149	2	0	129422	19.6559	48.2283	0	11017.6	50.132	0	327.307	77.5627	1.25325e+06	21.0047	4.8478	2253.5	4954.9	41.8214	18.1767	325.392	1.62557e+06
MS	D	227.318	201967	175.1	176260	4	96	5	288.517	4	0	336659	10.3098	14.1404	2.23736	33454.1	338.175	1.52819	335.336	253.461	603321	26.8412	9	9106.88	4537.92	61.2271	23.7179	2757.64	1.36994e+06
MS	1.5	349.858	195116	147.41	165321	9	80	7	274.263	2	1	183839	16.4332	36.7213	0.512267	25554.6	78.1056	2.79996	356.065	223.974	676067	37.8209	9	9468.64	7766.48	117.999	24.9819	2121.57	1.26703e+06
MS	9	1362.05	212549	401.719	211167	8	230	5	169.533	3	0	102496	14.3004	6.7628	1.20079	35881.8	153.565	2.01115	182.235	248.058	698247	17.7584	9	10926.7	6341.22	44.9488	29.1512	3777.02	1.28427e+06
MS	16	1062.16	173197	468.728	212711	6	160	4	182.195	7	0	50429.6	23.8352	5.43248	1.37096	22609.2	39.8031	8.17388	173.806	254.035	757419	14.6138	6	8898.58	6199.76	27.2243	26.3926	3328.02	1.23726e+06
