# Supplementary material for: Mapping the bacterial ecology on the phyllosphere of dry and post soaked grass hay for horses
Source: PLoS One. 2020 Jan 27;15(1):e0227151. doi: 10.1371/journal.pone.0227151 (PMC6984722; doi:10.1371/journal.pone.0227151)
Supplement: S5 Table — (XLSX) [file pone.0227151.s005.xlsx]

## Sheet: Family_Level_Aggregate_CountsRE
Family	C0hC1	C0hSC1	C0hSC13	C1.5hC2	C1.5hSC14	C1.5hSC2	C9hC3	C9hSC15	C9hSC3	C16hC4	C16hSC16	C16hSC4	P0hP1	P0hP21	P0hP9	P1.5hP10	P1.5hP2	P1.5hP22	P9hP11	P9hP23	P9hP3	P16hP12	P16hP4	P16P24	S0hS1	S0hS17	S0hS5	S1.5hS18	S1.5hS2	S1.5hS6	S9hS19	S9hS3	S9hS7	S16hS20	S16hS4	S16hS8	C0hC1_normalisedDESeq2	C0hSC1_normalisedDESeq2	C0hSC13_normalisedDESeq2	C1.5hC2_normalisedDESeq2	C1.5hSC14_normalisedDESeq2	C1.5hSC2_normalisedDESeq2	C9hC3_normalisedDESeq2	C9hSC15_normalisedDESeq2	C9hSC3_normalisedDESeq2	C16hC4_normalisedDESeq2	C16hSC16_normalisedDESeq2	C16hSC4_normalisedDESeq2	P0hP1_normalisedDESeq2
Acetobacteraceae	856	1529	951	651	848	368	1160	3148	2747	518	749	782	895	26	114	231	411	50	199	109	616	270	311	165	1159	1250	1181	1695	977	2609	2906	2477	4378	7643	3261	1261	644.878	1079.34	750.499	620.478	1590.4	1248.12	949.279	2580.46	2122.53	720.696	1527.24	2580.97	922.301
Acholeplasmataceae	112	44	57	59	40	16	81	88	74	57	38	19	65	3	9	18	57	8	91	18	91	79	60	31	53	67	63	146	81	120	221	184	191	55	248	36	84.3765	31.0602	44.9826	56.2338	75.0187	54.266	66.2859	72.1348	57.1777	79.3044	77.4836	62.7089	66.9828
Acidimicrobiaceae	105	82	68	91	22	11	78	75	233	39	11	6	55	3	22	12	31	10	8	5	54	16	27	15	78	91	105	123	81	121	193	200	298	78	145	21	79.103	57.8849	53.6635	86.7335	41.2603	37.3079	63.8308	61.4785	180.033	54.2609	22.4295	19.8028	56.6777
Acidobacteriaceae	19	63	40	35	39	6	47	105	69	13	137	8	27	1	11	8	36	4	27	17	61	2	67	16	60	351	126	426	95	623	1540	326	4695	488	3232	247	14.3139	44.4725	31.5667	33.359	73.1433	20.3498	38.4622	86.0699	53.3144	18.087	279.349	26.4037	27.8236
Actinomycetaceae	415	514	337	358	159	42	382	129	197	231	188	90	149	58	422	3345	395	620	7198	973	1600	416	1033	511	301	380	325	387	428	331	335	646	384	48	442	59	312.645	362.839	265.95	341.215	298.199	142.448	312.607	105.743	152.216	321.392	383.34	297.042	153.545
Actinopolysporaceae	101	44	36	70	11	7	35	26	21	37	11	2	42	4	9	32	56	22	38	21	83	10	46	45	40	27	32	52	78	45	30	73	47	8	62	7	76.0896	31.0602	28.4101	66.7181	20.6302	23.7414	28.642	21.3126	16.2261	51.4783	22.4295	6.60094	43.2812
Actinosynnemataceae	1195	692	827	1206	394	176	1083	1412	909	536	138	92	962	11	47	120	341	18	123	28	404	70	223	69	1035	1445	1919	1917	1048	1736	1881	2665	3169	585	1713	500	900.268	488.492	652.643	1149.46	738.934	596.926	886.267	1157.44	702.359	745.74	281.388	303.643	991.345
Aerococcaceae	108	56	60	70	38	14	77	69	45	46	22	6	66	6	17	80	68	79	207	56	221	10	54	33	38	71	87	138	112	119	316	228	163	40	176	27	81.3631	39.5311	47.3501	66.7181	71.2678	47.4828	63.0125	56.5602	34.7702	64.0001	44.8589	19.8028	68.0133
Aeromonadaceae	69	19	37	41	8	10	123	48	710	742	60	635	34	1474	170	182	190	159	178	141	246	9849	403	5440	164	75	44	377	210	95	87	424	67	14	128	27	51.982	13.4123	29.1992	39.0777	15.0037	33.9163	100.656	39.3463	548.597	1032.35	122.342	2095.8	35.0371
Alcaligenaceae	294	367	278	202	330	82	753	1561	5120	229	208	138	220	309	68	40	198	13	29	30	294	2355	114	110	613	456	558	605	312	790	4032	1593	1231	2340	790	1201	221.488	259.07	219.389	192.529	618.905	278.113	616.213	1279.57	3956.08	318.609	424.121	455.465	226.711
Alcanivoracaceae	1	3	3	0	0	1	0	0	0	1	0	0	3	1	5	6	4	2	11	10	10	4	19	5	6	8	7	1	2	4	9	6	18	2	6	2	0.753362	2.11774	2.36751	0	0	3.39163	0	0	0	1.39131	0	0	3.09151
Alicyclobacillaceae	0	0	0	0	0	0	0	3	0	1	0	0	0	0	0	0	0	0	1	3	5	0	7	0	0	47	0	1	3	0	6	2	10	2	3	1	0	0	0	0	0	0	0	2.45914	0	1.39131	0	0	0
Alteromonadaceae	161	521	91	188	37	18	279	91	205	161	111	409	111	71	52	171	469	129	335	223	492	940	1253	517	185	78	110	115	233	174	143	453	701	32	617	63	121.291	367.781	71.8144	179.186	69.3923	61.0493	228.318	74.5939	158.398	224	226.334	1349.89	114.386
Aminiphilaceae	0	0	10	0	0	0	1	0	0	0	0	0	3	0	6	3	0	2	10	0	2	0	4	5	2	1	2	1	1	1	0	0	5	0	0	0	0	0	7.89169	0	0	0	0.818344	0	0	0	0	0	3.09151
Amoebophilaceae	383	535	412	1033	192	77	201	1214	274	153	351	34	567	317	987	2619	6891	15018	5433	20910	27268	1271	23099	39002	215	1570	656	586	384	314	806	2951	1898	227	9129	121	288.538	377.663	325.138	984.568	360.09	261.155	164.487	995.132	211.712	212.87	715.703	112.216	584.296
Anaerobrancaceae	1	0	1	0	0	2	0	0	0	0	0	0	0	0	0	1	0	0	8	6	1	0	2	0	0	2	0	3	1	0	1	2	0	1	1	0	0.753362	0	0.789169	0	0	6.78325	0	0	0	0	0	0	0
Anaerolinaceae	4	2	3	7	0	1	4	12	0	1	1	2	4	2	6	3	7	0	3	8	6	3	4	11	1	3	0	1	2	1	5	4	6	17	5	4	3.01345	1.41183	2.36751	6.67181	0	3.39163	3.27338	9.83656	0	1.39131	2.03904	6.60094	4.12202
Anaeroplasmataceae	0	0	0	0	0	0	0	0	0	0	0	0	4	0	0	0	0	0	0	0	0	0	0	0	0	0	0	35	0	3	0	0	14	1	0	0	0	0	0	0	0	0	0	0	0	0	0	0	4.12202
Anaplasmataceae	86	142	238	137	150	49	131	117	91	50	136	66	88	18	74	340	290	396	262	297	820	139	249	180	81	201	216	248	142	284	226	295	258	59	275	51	64.7891	100.24	187.822	130.577	281.32	166.19	107.203	95.9065	70.3132	69.5653	277.31	217.831	90.6844
Archaeoglobaceae	0	0	0	0	0	0	0	0	0	0	0	0	1	0	0	2	2	1	0	0	2	1	1	0	0	0	1	0	0	1	0	1	0	0	0	0	0	0	0	0	0	0	0	0	0	0	0	0	1.0305
Armatimonadaceae	33	47	19	24	77	11	21	82	36	21	11	5	94	1	3	14	2	0	14	2	15	2	1	8	23	130	85	61	38	103	290	139	576	202	156	76	24.8609	33.1779	14.9942	22.8748	144.411	37.3079	17.1852	67.2165	27.8162	29.2174	22.4295	16.5023	96.8674
Aurantimonadaceae	6900	6053	10521	4756	5618	2383	6992	19035	17083	3669	5153	2791	10122	121	1459	579	2188	207	1947	560	2524	533	1254	1545	3955	7129	9202	9237	4757	11173	15623	15031	20737	5393	8518	5132	5198.2	4272.89	8302.84	4533.02	10536.4	8082.24	5721.86	15603.3	13199.6	5104.7	10507.2	9211.61	10430.8
Bacillaceae	627	553	463	590	395	224	664	469	472	306	292	206	555	62	180	947	1375	812	1303	1052	3040	968	2032	1551	422	473	564	808	713	1099	693	1696	1102	320	1717	343	472.358	390.37	365.385	562.338	740.81	759.724	543.38	384.446	364.701	425.739	595.4	679.896	571.93
Bacteriovoracaceae	40	16	26	13	23	1	8	24	146	2	2	2	26	0	4	2	2	1	20	1	7	0	1	0	12	198	85	85	23	81	300	15	214	30	26	29	30.1345	11.2946	20.5184	12.3905	43.1358	3.39163	6.54675	19.6731	112.81	2.78261	4.07808	6.60094	26.7931
Bacteroidaceae	91	59	61	62	87	44	78	118	117	36	14	82	65	1	0	65	15	10	473	20	67	3	21	15	107	409	437	347	152	563	1801	584	881	288	281	162	68.5559	41.6489	48.1393	59.0931	163.166	149.232	63.8308	96.7262	90.4026	50.087	28.5466	270.638	66.9828
Balneolaceae	1	1	0	0	0	0	0	0	0	0	0	0	0	0	0	0	0	0	0	0	0	0	0	0	0	0	0	1	0	0	0	0	3	0	0	1	0.753362	0.705913	0	0	0	0	0	0	0	0	0	0	0
Bartonellaceae	368	137	459	279	108	93	364	568	407	224	201	51	338	759	1243	7029	11670	10702	18555	22365	12404	3406	22315	30969	961	1097	886	1775	992	1010	1159	1136	2196	490	2624	389	277.237	96.7101	362.228	265.919	202.551	315.421	297.877	465.597	314.478	311.652	409.847	168.324	348.31
Bdellovibrionaceae	1020	810	938	520	380	159	614	1792	1312	502	160	185	1133	6	197	58	184	34	77	12	212	28	135	74	792	2345	1783	1969	690	1787	4836	1785	4440	1150	1366	657	768.429	571.789	740.24	495.62	712.678	539.269	502.463	1468.93	1013.75	698.435	326.247	610.587	1167.56
Beijerinckiaceae	37	29	19	27	15	3	39	55	53	24	15	5	33	6	10	5	21	2	13	7	39	4	17	22	45	97	34	101	53	104	109	136	275	60	108	47	27.8744	20.4715	14.9942	25.7341	28.132	10.1749	31.9154	45.0843	40.9516	33.3913	30.5856	16.5023	34.0066
Bifidobacteriaceae	504	558	374	266	173	130	398	353	343	248	196	117	695	7	75	131	149	22	546	47	249	196	199	53	220	384	731	810	395	1365	1527	974	1773	269	873	356	379.694	393.899	295.149	253.529	324.456	440.911	325.701	289.359	265.027	345.044	399.652	386.155	716.201
Blattabacteriaceae	0	0	0	0	0	0	0	0	0	0	0	0	0	0	0	0	0	0	0	0	4	0	0	2	0	0	0	0	0	0	0	0	0	0	0	0	0	0	0	0	0	0	0	0	0	0	0	0	0
Bogoriellaceae	156	63	61	68	22	22	56	61	47	69	17	21	54	3	15	19	20	3	36	12	34	44	14	7	90	56	50	80	107	92	70	147	138	28	103	44	117.524	44.4725	48.1393	64.8118	41.2603	74.6158	45.8273	50.0025	36.3156	96.0001	34.6637	69.3098	55.6472
Borreliaceae	1	1	1	3	3	0	1	2	0	0	0	2	7	0	2	0	1	1	3	1	1	1	1	3	0	1	1	6	8	3	4	4	5	0	12	1	0.753362	0.705913	0.789169	2.85935	5.6264	0	0.818344	1.63943	0	0	0	6.60094	7.21353
Brachyspiraceae	3	0	0	0	0	0	0	1	1	1	1	0	1	0	0	0	0	0	0	2	0	0	3	0	0	0	3	0	0	0	4	4	2	0	3	0	2.26009	0	0	0	0	0	0	0.819714	0.772672	1.39131	2.03904	0	1.0305
Bradyrhizobiaceae	160	144	198	195	95	45	85	480	435	74	33	37	270	3	34	12	44	17	48	58	61	55	54	60	248	742	666	696	235	849	1762	667	2047	640	619	241	120.538	101.651	156.255	185.857	178.169	152.623	69.5592	393.463	336.112	102.957	67.2884	122.117	278.236
Brevibacteriaceae	11	7	13	10	7	0	13	11	16	9	7	1	6	8	20	11	27	38	20	47	31	70	29	13	23	38	70	18	37	17	20	29	14	8	17	0	8.28698	4.94139	10.2592	9.53115	13.1283	0	10.6385	9.01685	12.3628	12.5217	14.2733	3.30047	6.18303
Brocadiaceae	199	152	155	214	47	30	88	53	107	55	30	19	133	31	33	165	306	145	112	130	461	22	252	186	116	178	108	131	160	166	119	221	214	29	264	32	149.919	107.299	122.321	203.967	88.147	101.749	72.0143	43.4448	82.6759	76.5218	61.1712	62.7089	137.057
Brucellaceae	197	42	117	98	31	18	133	170	146	104	65	16	134	4	12	40	139	52	164	116	197	47	235	188	130	115	96	204	123	203	249	358	298	106	490	89	148.412	29.6483	92.3327	93.4053	58.1395	61.0493	108.84	139.351	112.81	144.696	132.538	52.8075	138.088
Burkholderiaceae	145	370	205	218	79	46	450	395	1178	268	1010	194	249	27	184	53	172	19	198	212	295	452	351	196	476	410	361	623	417	936	692	1244	2454	209	1992	296	109.237	261.188	161.78	207.779	148.162	156.015	368.255	323.787	910.208	372.87	2059.43	640.291	256.596
Caldicellulosiruptoraceae	4	4	5	6	2	1	2	9	4	3	6	1	4	0	1	4	2	2	11	3	6	5	7	23	3	4	4	6	1	8	11	12	18	3	18	4	3.01345	2.82365	3.94584	5.71869	3.75094	3.39163	1.63669	7.37742	3.09069	4.17392	12.2342	3.30047	4.12202
Caldilineaceae	18	50	26	19	12	6	14	19	29	10	13	22	13	5	8	21	31	18	53	12	47	100	52	58	18	58	34	36	24	42	52	39	59	28	131	27	13.5605	35.2956	20.5184	18.1092	22.5056	20.3498	11.4568	15.5746	22.4075	13.9131	26.5075	72.6103	13.3966
Caldisericaceae	0	0	0	0	0	0	0	0	0	0	0	0	0	0	0	0	0	0	0	0	0	0	0	0	0	0	0	0	0	0	0	0	0	0	1	0	0	0	0	0	0	0	0	0	0	0	0	0	0
Caldithrixaceae	9	5	5	1	2	0	4	3	5	2	1	2	3	0	1	5	11	11	28	24	16	5	13	16	2	3	5	11	8	8	12	8	17	1	14	4	6.78026	3.52956	3.94584	0.953115	3.75094	0	3.27338	2.45914	3.86336	2.78261	2.03904	6.60094	3.09151
Campylobacteraceae	794	602	473	326	143	107	360	1296	768	223	115	74	549	13	563	1254	109	131	6409	424	154	140	174	88	267	1611	1275	1524	399	994	2961	810	2685	406	705	399	598.169	424.96	373.277	310.716	268.192	362.904	294.604	1062.35	593.412	310.261	234.49	244.235	565.747
Carboxydocellaceae	3	2	1	2	1	0	4	1	4	2	1	2	1	0	1	8	1	1	9	2	2	0	4	1	2	1	2	3	0	7	4	10	8	3	4	1	2.26009	1.41183	0.789169	1.90623	1.87547	0	3.27338	0.819714	3.09069	2.78261	2.03904	6.60094	1.0305
Cardiobacteriaceae	0	33	3	0	0	0	2	0	4	0	0	0	0	0	0	77	0	11	790	36	1	7	1	0	0	6	4	0	0	2	12	0	8	0	0	0	0	23.2951	2.36751	0	0	0	1.63669	0	3.09069	0	0	0	0
Carnobacteriaceae	50	98	17	55	46	3	82	15	27	55	3	7	12	180	295	653	117	686	2780	1363	393	127	1048	941	86	300	73	535	75	30	51	122	216	14	158	6	37.6681	69.1795	13.4159	52.4213	86.2715	10.1749	67.1042	12.2957	20.8621	76.5218	6.11712	23.1033	12.3661
Catenulisporaceae	0	0	0	0	0	0	0	0	0	0	0	0	0	0	0	0	0	0	0	0	0	0	0	0	0	0	0	0	0	0	0	1	0	0	0	0	0	0	0	0	0	0	0	0	0	0	0	0	0
Caulobacteraceae	16047	8199	12835	9018	3996	3053	10306	29675	30280	8567	3701	2020	11524	518	3808	416	3244	141	906	861	3738	5540	2450	923	5950	15537	14795	18696	8264	27103	53214	29900	78115	15771	36265	12185	12089.2	5787.78	10129	8595.19	7494.37	10354.6	8433.85	24325	23396.5	11919.3	7546.49	6666.95	11875.5
Cellulomonadaceae	1498	1278	2669	1400	851	367	1571	3137	2601	779	12666	202	1187	437	525	237	767	245	527	454	904	5321	574	814	1514	3181	2357	2521	1213	1942	4232	3501	6196	1685	3902	1166	1128.54	902.157	2106.29	1334.36	1596.02	1244.73	1285.62	2571.44	2009.72	1083.83	25826.5	666.695	1223.21
Cerasicoccaceae	47	44	58	61	2	7	63	18	186	32	9	14	21	35	9	13	37	15	25	6	67	5	24	11	26	62	68	40	48	73	74	76	85	11	91	4	35.408	31.0602	45.7718	58.14	3.75094	23.7414	51.5557	14.7548	143.717	44.5218	18.3514	46.2066	21.6406
Chitinophagaceae	2261	1451	1390	1534	1092	751	1645	3395	13076	1291	679	344	4265	13	33	84	577	80	184	118	653	101	373	91	1154	3986	3576	3807	1540	6444	11567	6155	31903	7053	9563	3471	1703.35	1024.28	1096.94	1462.08	2048.01	2547.11	1346.18	2782.93	10103.5	1796.18	1384.51	1135.36	4395.1
Chlamydiaceae	0	0	0	1	0	0	0	0	0	0	0	0	0	0	0	0	0	0	0	0	0	0	0	0	0	0	0	0	0	0	0	0	0	0	0	0	0	0	0	0.953115	0	0	0	0	0	0	0	0	0
Chlorobiaceae	10	11	7	3	4	0	7	4	2	3	1	0	1	0	5	2	6	8	6	10	8	4	6	6	3	7	4	9	3	12	8	9	6	3	10	1	7.53362	7.76504	5.52418	2.85935	7.50187	0	5.72841	3.27885	1.54534	4.17392	2.03904	0	1.0305
Chloroflexaceae	0	0	0	0	0	0	0	0	0	0	0	0	0	0	0	0	0	0	0	0	0	0	0	0	0	0	0	0	0	0	0	0	2	0	0	0	0	0	0	0	0	0	0	0	0	0	0	0	0
Chromatiaceae	137	230	96	76	49	32	127	126	398	116	114	261	145	193	71	157	412	160	414	226	654	2375	1911	1711	105	142	130	328	142	334	212	579	435	91	558	108	103.211	162.36	75.7602	72.4368	91.8979	108.532	103.93	103.284	307.523	161.391	232.451	861.422	149.423
Chroococcaceae	74	214	104	67	24	53	49	29	54	37	23	29	53	12	70	198	100	70	196	67	171	43	90	89	43	58	163	83	60	149	62	108	172	14	98	26	55.7488	151.065	82.0735	63.8587	45.0112	179.756	40.0989	23.7717	41.7243	51.4783	46.8979	95.7136	54.6167
Chrysiogenaceae	1	2	1	4	2	1	5	3	3	3	0	1	4	0	2	2	7	0	1	0	6	2	1	0	4	1	4	1	1	6	2	7	5	3	8	4	0.753362	1.41183	0.789169	3.81246	3.75094	3.39163	4.09172	2.45914	2.31802	4.17392	0	3.30047	4.12202
Chthoniobacteraceae	52	23	25	31	19	1	24	43	65	19	26	7	45	3	12	5	19	7	25	41	22	12	27	9	100	456	144	84	48	319	224	84	657	229	295	43	39.1748	16.236	19.7292	29.5466	35.6339	3.39163	19.6403	35.2477	50.2237	26.4348	53.0151	23.1033	46.3727
Chthonomonadaceae	0	0	0	0	0	0	0	0	0	0	0	0	0	0	0	0	0	0	10	0	0	0	0	0	0	0	0	0	0	0	0	0	1	0	0	0	0	0	0	0	0	0	0	0	0	0	0	0	0
Clostridiaceae	1065	1021	981	620	641	359	690	1481	2007	412	183	150	1116	28	281	226	396	150	2724	354	784	513	668	487	602	1312	1354	2019	795	1787	2082	2207	2726	773	1465	345	802.331	720.737	774.175	590.931	1202.18	1217.59	564.657	1214	1550.75	573.218	373.145	495.07	1150.04
Comamonadaceae	10220	11818	15417	7288	9842	3738	12772	34388	46604	6094	13441	4005	13144	585	4763	6880	6393	6578	8197	4926	12641	2261	4054	3481	7953	15998	11259	27638	9737	32435	35270	25591	50611	13805	22141	10378	7699.36	8342.48	12166.6	6946.3	18458.4	12677.9	10451.9	28188.3	36009.6	8478.62	27406.8	13218.4	13544.9
Conexibacteraceae	445	130	178	236	63	23	118	193	197	99	13	16	305	0	13	28	29	15	31	19	37	4	34	32	56	212	136	89	102	172	232	199	394	70	142	38	335.246	91.7687	140.472	224.935	118.155	78.0074	96.5646	158.205	152.216	137.739	26.5075	52.8075	314.304
Contubernalisaceae	2	1	0	0	0	0	0	1	0	1	0	1	6	0	0	0	1	0	3	0	0	0	2	0	0	1	0	4	0	2	2	3	4	3	5	0	1.50672	0.705913	0	0	0	0	0	0.819714	0	1.39131	0	3.30047	6.18303
Coprobacillaceae	0	0	0	0	0	0	0	0	0	0	0	0	0	0	0	0	0	0	0	0	0	0	0	0	0	0	0	0	0	0	0	0	0	0	3	0	0	0	0	0	0	0	0	0	0	0	0	0	0
Coriobacteriaceae	74	22	35	50	25	8	55	29	68	13	8	3	49	1	16	51	154	75	341	96	208	20	157	83	29	43	39	45	54	63	51	110	68	21	119	13	55.7488	15.5301	27.6209	47.6558	46.8867	27.133	45.0089	23.7717	52.5417	18.087	16.3123	9.9014	50.4947
Corynebacteriaceae	150	1736	594	141	164	10	552	78	139	183	63	41	109	16	108	7667	148	1100	26090	2219	986	345	671	132	126	563	381	132	231	46	223	643	135	22	331	27	113.004	1225.46	468.766	134.389	307.577	33.9163	451.726	63.9377	107.401	254.609	128.46	135.319	112.325
Coxiellaceae	38	51	121	38	16	5	19	123	125	9	31	11	27	4	9	17	41	9	53	9	61	8	50	15	74	170	248	156	40	111	103	148	168	43	128	13	28.6278	36.0016	95.4894	36.2184	30.0075	16.9581	15.5485	100.825	96.584	12.5217	63.2103	36.3052	27.8236
Crenotrichaceae	0	0	0	0	0	0	0	0	0	0	0	0	0	0	0	0	0	0	0	0	0	1	0	0	0	0	0	0	0	0	0	0	0	0	0	0	0	0	0	0	0	0	0	0	0	0	0	0	0
Cryomorphaceae	0	2	10	11	0	1	0	1	555	0	1	0	0	0	0	0	0	0	0	0	0	0	2	0	0	62	59	4	0	32	13	3	411	25	1	4	0	1.41183	7.89169	10.4843	0	3.39163	0	0.819714	428.833	0	2.03904	0	0
Cryptosporangiaceae	29	64	28	28	20	6	30	58	51	31	5	1	16	4	57	89	5	2	4	10	12	5	8	10	27	125	143	42	27	43	121	70	25	9	19	10	21.8475	45.1784	22.0967	26.6872	37.5094	20.3498	24.5503	47.5434	39.4063	43.1305	10.1952	3.30047	16.4881
Cyanobacteriaceae	34	54	36	35	11	9	16	5	15	11	10	10	22	8	13	44	50	44	54	24	91	19	49	38	21	26	36	14	22	38	9	26	24	1	22	8	25.6143	38.1193	28.4101	33.359	20.6302	30.5246	13.0935	4.09857	11.5901	15.3044	20.3904	33.0047	22.6711
Cystobacteraceae	66	178	36	35	20	12	27	72	246	5	7	8	147	1	10	15	11	6	16	11	22	14	12	4	17	209	92	87	33	88	137	53	253	62	48	25	49.7219	125.652	28.4101	33.359	37.5094	40.6995	22.0953	59.0194	190.077	6.95653	14.2733	26.4037	151.484
Deferribacteraceae	21	18	6	9	3	11	19	5	15	10	10	11	7	1	1	0	11	3	12	5	21	25	23	15	8	6	12	18	12	24	21	25	24	5	45	15	15.8206	12.7064	4.73501	8.57804	5.6264	37.3079	15.5485	4.09857	11.5901	13.9131	20.3904	36.3052	7.21353
Dehalobacteriaceae	0	0	0	0	0	0	0	0	0	0	0	0	0	0	0	0	0	0	0	0	0	0	0	0	0	0	0	0	0	0	3	0	0	0	0	0	0	0	0	0	0	0	0	0	0	0	0	0	0
Deinococcaceae	5508	2475	6515	2752	2690	846	2639	5494	1733	2783	5248	1179	13959	58	537	78	755	32	112	110	748	1142	642	133	1265	4979	6923	13633	3672	9552	12381	4841	13461	3750	11920	2187	4149.52	1747.13	5141.43	2622.97	5045.01	2869.32	2159.61	4503.51	1339.04	3872	10700.9	3891.25	14384.8
Dermabacteraceae	72	58	61	78	42	8	86	108	45	45	36	11	39	1	8	17	44	11	32	14	70	82	46	28	137	124	196	274	107	250	233	369	438	59	232	42	54.2421	40.9429	48.1393	74.343	78.7697	27.133	70.3776	88.5291	34.7702	62.6087	73.4055	36.3052	40.1897
Dermacoccaceae	3	2	2	5	0	3	4	2	0	0	1	0	0	0	0	0	1	0	6	0	2	9	2	2	4	4	5	9	0	5	9	13	8	1	10	6	2.26009	1.41183	1.57834	4.76558	0	10.1749	3.27338	1.63943	0	0	2.03904	0	0
Desulfobacteraceae	27	33	40	37	24	14	30	19	13	15	16	9	31	3	19	80	98	56	86	76	184	33	96	53	25	29	35	53	36	89	30	71	46	6	56	17	20.3408	23.2951	31.5667	35.2653	45.0112	47.4828	24.5503	15.5746	10.0447	20.8696	32.6247	29.7042	31.9456
Desulfohalobiaceae	3	2	2	3	0	0	0	1	6	5	0	2	1	1	0	0	1	0	8	1	3	3	2	1	2	1	4	7	0	7	3	7	5	2	10	1	2.26009	1.41183	1.57834	2.85935	0	0	0	0.819714	4.63603	6.95653	0	6.60094	1.0305
Desulfonatronumaceae	41	64	16	22	5	16	25	16	47	13	6	41	35	5	11	9	19	0	31	7	19	222	26	28	18	9	27	20	32	60	21	57	85	3	38	18	30.8878	45.1784	12.6267	20.9685	9.37734	54.266	20.4586	13.1154	36.3156	18.087	12.2342	135.319	36.0677
Desulfovibrionaceae	113	74	39	43	16	14	69	48	42	52	16	26	61	4	10	27	78	42	81	60	162	59	209	97	63	30	36	71	76	69	73	164	99	18	125	23	85.1299	52.2375	30.7776	40.984	30.0075	47.4828	56.4657	39.3463	32.4522	72.3479	32.6247	85.8122	62.8608
Desulfurococcaceae	0	0	0	0	0	0	0	0	0	0	0	0	0	0	0	0	0	0	1	0	0	0	0	0	0	0	0	0	0	1	0	0	0	0	0	0	0	0	0	0	0	0	0	0	0	0	0	0	0
Desulfuromonadaceae	1525	880	987	1562	346	177	551	179	144	419	276	96	621	175	273	927	1728	1016	870	1099	3287	121	1513	1146	986	688	648	658	1258	731	244	973	357	70	800	51	1148.88	621.203	778.91	1488.77	648.912	600.318	450.908	146.729	111.265	582.957	562.775	316.845	639.943
Dethiosulfovibrionaceae	14	13	4	12	2	0	16	1	6	0	8	0	10	1	0	2	12	1	9	5	30	3	13	7	5	2	11	2	11	10	8	21	7	3	14	1	10.5471	9.17687	3.15667	11.4374	3.75094	0	13.0935	0.819714	4.63603	0	16.3123	0	10.305
Dietziaceae	1	1	0	1	2	0	0	4	4	4	2	0	5	0	0	0	2	6	9	9	50	1	6	2	2	3	6	0	1	2	6	11	0	1	1	0	0.753362	0.705913	0	0.953115	3.75094	0	0	3.27885	3.09069	5.56522	4.07808	0	5.15252
Ectothiorhodospiraceae	77	393	88	67	27	27	108	76	102	50	137	274	64	15	15	43	86	22	86	54	140	170	156	127	145	53	71	93	141	118	73	262	171	29	221	62	58.0089	277.424	69.4468	63.8587	50.6376	91.5739	88.3812	62.2982	78.8125	69.5653	279.349	904.328	65.9523
Ekhidnaceae	0	0	0	2	0	0	0	0	0	0	0	0	0	0	0	0	0	0	0	0	0	0	0	0	4	12	1	0	1	2	8	0	3	6	0	0	0	0	0	1.90623	0	0	0	0	0	0	0	0	0
Enterobacteriaceae	2074	2393	3360	2383	1859	1211	6829	6983	133639	18745	7728	111675	3056	153083	35326	36616	51794	24712	34165	29523	96734	1168791	704052	589882	4519	8003	6149	24140	5907	5474	6983	32509	8053	1565	20231	2050	1562.47	1689.25	2651.61	2271.27	3486.5	4107.26	5588.47	5724.06	103259	26080	15757.7	368580	3149.22
Enterococcaceae	14	25	35	34	82	1	34	16	25	19	7	2	39	8	17	75	47	38	306	68	73	15	123	36	54	239	78	245	120	31	25	118	38	15	23	7	10.5471	17.6478	27.6209	32.4059	153.788	3.39163	27.8237	13.1154	19.3168	26.4348	14.2733	6.60094	40.1897
Entomoplasmataceae	13	11	21	95	7	2	5	7	8	1	108	3	7	1	7	3	7	1	22	2	7	8	8	36	9	12	11	11	9	14	23	29	22	3	19	7	9.79371	7.76504	16.5725	90.5459	13.1283	6.78325	4.09172	5.738	6.18138	1.39131	220.216	9.9014	7.21353
Erysipelotrichaceae	1	0	1	2	0	0	2	0	0	1	0	0	0	0	0	1	0	1	50	2	11	1	4	0	0	5	4	16	0	29	5	1	9	1	2	0	0.753362	0	0.789169	1.90623	0	0	1.63669	0	0	1.39131	0	0	0
Erythrobacteraceae	42	53	30	27	20	12	62	47	91	32	16	20	70	1	6	11	37	15	39	8	45	17	37	6	30	85	58	43	67	117	68	104	275	49	216	48	31.6412	37.4134	23.6751	25.7341	37.5094	40.6995	50.7373	38.5265	70.3132	44.5218	32.6247	66.0094	72.1353
Eubacteriaceae	28	18	13	26	7	1	17	25	22	16	9	3	23	1	3	9	7	3	30	7	21	18	14	6	13	13	15	24	19	22	27	45	40	8	44	11	21.0941	12.7064	10.2592	24.781	13.1283	3.39163	13.9118	20.4928	16.9988	22.2609	18.3514	9.9014	23.7016
Euzebyaceae	31	12	20	15	2	1	10	28	13	14	4	0	12	1	1	2	7	2	5	11	10	10	10	9	7	12	18	10	20	15	22	21	31	8	24	7	23.3542	8.47095	15.7834	14.2967	3.75094	3.39163	8.18344	22.952	10.0447	19.4783	8.15616	0	12.3661
Exiguobacteraceae	8	2	56	19	0	0	28	4	7	7	7	0	5	0	0	14	9	15	60	32	26	11	10	3	7	33	20	3	17	8	16	26	12	3	8	3	6.0269	1.41183	44.1934	18.1092	0	0	22.9136	3.27885	5.4087	9.73914	14.2733	0	5.15252
Ferrimonadaceae	3	1	1	0	0	1	2	1	47	4	1	9	0	12	5	4	17	3	5	2	22	318	148	141	7	3	2	0	4	4	0	19	7	2	14	0	2.26009	0.705913	0.789169	0	0	3.39163	1.63669	0.819714	36.3156	5.56522	2.03904	29.7042	0
Fibrobacteraceae	1	0	0	2	0	0	1	0	0	0	0	0	1	0	0	0	0	0	0	0	0	0	0	0	0	0	0	0	0	0	0	0	0	0	0	0	0.753362	0	0	1.90623	0	0	0.818344	0	0	0	0	0	1.0305
Fimbriimonadaceae	137	34	29	52	17	10	15	46	129	19	28	6	108	0	3	0	2	0	4	0	13	0	9	0	15	176	90	99	35	176	335	120	500	214	412	63	103.211	24.001	22.8859	49.562	31.883	33.9163	12.2752	37.7068	99.6747	26.4348	57.0932	19.8028	111.294
Flammeovirgaceae	19	38	21	6	8	15	14	21	45	7	10	12	14	3	7	4	9	1	5	6	16	50	8	5	11	10	49	34	14	68	37	50	87	13	39	28	14.3139	26.8247	16.5725	5.71869	15.0037	50.8744	11.4568	17.214	34.7702	9.73914	20.3904	39.6056	14.4271
Flavobacteriaceae	15046	22467	13220	8227	4345	1886	14895	47257	34815	6129	7364	1419	7778	6122	7458	3334	5065	700	22127	3587	6303	117233	4852	2703	16463	63447	38220	41707	40649	52298	99770	39064	69326	32988	70195	35446	11335.1	15859.7	10432.8	7841.28	8148.91	6396.61	12189.2	38737.2	26900.6	8527.31	15015.5	4683.36	8015.26
Flexibacteraceae	60419	51182	84993	48249	53757	30701	81738	131201	81195	41893	82822	30406	63846	942	15326	3191	26292	768	5607	3230	27999	11672	18228	2628	46671	67272	76976	112948	47181	68208	87747	142469	78143	18563	112495	34835	45517.4	36130	67073.8	45986.9	100820	104126	66889.8	107547	62737.1	58286	168877	100354	65793.6
Francisellaceae	11	15	31	23	10	5	4	21	7	9	9	2	9	35	55	263	634	485	667	803	468	97	642	696	8	13	7	6	10	14	21	32	50	2	31	4	8.28698	10.5887	24.4642	21.9216	18.7547	16.9581	3.27338	17.214	5.4087	12.5217	18.3514	6.60094	9.27454
Frankiaceae	64	67	75	62	28	15	70	113	81	28	18	5	70	0	3	15	28	4	15	9	36	1	13	1	44	94	119	58	46	81	113	148	131	18	98	18	48.2152	47.2962	59.1877	59.0931	52.5131	50.8744	57.2841	92.6276	62.5864	38.9566	36.7027	16.5023	72.1353
Fusobacteriaceae	23	106	34	15	20	1	35	11	36	7	13	1	4	5	5	971	11	174	12112	950	86	92	50	23	4	343	104	25	16	19	140	29	50	2	5	6	17.3273	74.8268	26.8317	14.2967	37.5094	3.39163	28.642	9.01685	27.8162	9.73914	26.5075	3.30047	4.12202
Gallionellaceae	16	21	8	15	8	8	50	19	20	20	57	11	21	4	8	24	36	20	22	35	86	29	56	37	32	31	15	44	38	48	27	114	35	12	116	5	12.0538	14.8242	6.31335	14.2967	15.0037	27.133	40.9172	15.5746	15.4534	27.8261	116.225	36.3052	21.6406
Gemellaceae	15	7	6	7	1	0	94	23	8	26	15	2	3	0	4	93	15	88	1226	240	109	0	150	17	12	15	6	12	28	3	20	79	14	1	45	4	11.3004	4.94139	4.73501	6.67181	1.87547	0	76.9243	18.8534	6.18138	36.1739	30.5856	6.60094	3.09151
Gemmataceae	1	6	0	0	0	0	0	0	0	0	2	0	2	0	6	0	2	0	0	3	0	3	0	8	2	28	2	4	0	23	2	0	25	8	2	3	0.753362	4.23548	0	0	0	0	0	0	0	0	4.07808	0	2.06101
Gemmatimonadaceae	1	0	0	2	1	0	0	0	7	0	0	0	0	0	0	0	3	0	0	5	0	0	2	0	1	1	2	4	1	5	0	0	10	13	2	0	0.753362	0	0	1.90623	1.87547	0	0	0	5.4087	0	0	0	0
Geobacteraceae	221	265	667	274	1361	1227	503	2508	199	196	201	153	1679	34	443	82	167	104	84	43	199	876	122	64	410	458	364	4006	914	2596	612	1329	370	190	904	69	166.493	187.067	526.376	261.154	2552.51	4161.53	411.627	2055.84	153.762	272.696	409.847	504.972	1730.22
Geodermatophilaceae	7906	7127	8930	6979	4085	2352	7217	16924	12567	4483	2983	1589	10758	27	256	665	2183	63	581	160	2471	393	1664	784	3469	6757	7449	8034	5845	11345	18792	13454	19594	4877	9224	3020	5956.08	5031.04	7047.28	6651.79	7661.29	7977.1	5905.99	13872.8	9710.17	6237.22	6082.46	5244.44	11086.2
Glycomycetaceae	172	108	134	105	35	23	74	75	98	74	88	31	91	44	25	89	164	59	116	83	299	416	609	431	83	73	83	227	139	192	149	326	217	38	211	38	129.578	76.2386	105.749	100.077	65.6414	78.0074	60.5575	61.4785	75.7219	102.957	179.436	102.315	93.7759
Gomphosphaeriaceae	9	15	9	17	3	4	2	14	4	1	0	1	11	0	3	6	10	7	6	6	10	1	4	3	5	6	12	15	7	22	19	23	29	4	4	3	6.78026	10.5887	7.10252	16.203	5.6264	13.5665	1.63669	11.476	3.09069	1.39131	0	3.30047	11.3355
Gordoniaceae	86	75	84	136	31	21	157	147	112	78	20	9	82	0	4	9	53	5	10	6	88	14	51	12	252	104	163	259	157	306	251	882	332	67	349	51	64.7891	52.9435	66.2902	129.624	58.1395	71.2241	128.48	120.498	86.5393	108.522	40.7808	29.7042	84.5014
Hahellaceae	0	0	0	0	0	0	0	1	0	0	0	0	0	0	0	0	0	0	1	0	0	0	0	0	0	0	0	0	0	0	0	0	0	0	0	0	0	0	0	0	0	0	0	0.819714	0	0	0	0	0
Halanaerobiaceae	373	226	125	215	60	43	200	148	99	174	74	38	296	9	34	176	176	87	937	68	442	57	148	69	121	119	345	272	261	503	639	456	526	50	500	136	281.004	159.536	98.6461	204.92	112.528	145.84	163.669	121.318	76.4945	242.087	150.889	125.418	305.029
Haliangiaceae	32	31	7	21	6	0	1	16	251	0	1	0	49	0	1	3	0	2	3	2	1	1	0	3	23	38	12	78	5	21	8	5	257	52	8	6	24.1076	21.8833	5.52418	20.0154	11.2528	0	0.818344	13.1154	193.941	0	2.03904	0	50.4947
Halobacteriaceae	0	0	0	0	0	0	0	0	0	0	0	0	0	0	0	0	0	0	0	0	0	0	0	0	0	0	6	0	0	1	0	0	0	2	0	0	0	0	0	0	0	0	0	0	0	0	0	0	0
Halobacteroidaceae	7	2	2	6	0	0	4	1	0	2	1	1	4	0	1	5	8	5	11	4	24	0	5	3	2	0	3	0	11	3	2	8	4	0	1	0	5.27353	1.41183	1.57834	5.71869	0	0	3.27338	0.819714	0	2.78261	2.03904	3.30047	4.12202
Halomonadaceae	83	445	169	61	26	11	129	58	110	63	175	378	63	18	22	52	108	26	130	75	145	332	378	182	137	61	52	138	142	119	89	270	171	32	162	39	62.529	314.131	133.37	58.14	48.7622	37.3079	105.566	47.5434	84.9939	87.6522	356.832	1247.58	64.9218
Halothiobacillaceae	0	0	0	0	0	0	0	0	0	0	0	0	0	0	0	0	0	0	0	0	0	0	0	0	1	0	0	0	0	0	0	0	0	0	0	0	0	0	0	0	0	0	0	0	0	0	0	0	0
Helicobacteraceae	3	4	2	4	1	0	8	3	8	4	6	0	3	1	1	2	11	9	15	6	9	11	19	17	5	6	4	14	7	19	10	17	24	4	21	4	2.26009	2.82365	1.57834	3.81246	1.87547	0	6.54675	2.45914	6.18138	5.56522	12.2342	0	3.09151
Heliobacteriaceae	5035	3842	3275	6313	1073	820	2414	575	615	1565	873	563	2753	582	1299	4377	7198	3241	4241	3342	12400	421	6674	3608	3670	2175	2906	2033	4928	2826	782	4365	1485	188	3108	217	3793.18	2712.12	2584.53	6017.02	2012.38	2781.13	1975.48	471.335	475.193	2177.39	1780.08	1858.16	2836.98
Herpetosiphonaceae	0	0	0	0	0	0	0	0	0	0	0	0	0	0	0	0	0	0	0	0	0	0	0	0	0	0	0	0	0	7	0	0	0	0	0	0	0	0	0	0	0	0	0	0	0	0	0	0	0
Holophagaceae	2	0	34	0	5	0	5	23	33	0	11	0	2	0	0	0	0	0	3	0	7	2	1	0	35	58	5	72	2	42	7	40	64	12	10	8	1.50672	0	26.8317	0	9.37734	0	4.09172	18.8534	25.4982	0	22.4295	0	2.06101
Hydrogenophilaceae	5	3	1	3	0	2	2	3	9	1	1	0	6	0	2	0	3	0	14	0	3	9	2	2	13	21	4	6	10	20	57	19	20	6	13	4	3.76681	2.11774	0.789169	2.85935	0	6.78325	1.63669	2.45914	6.95405	1.39131	2.03904	0	6.18303
Hyphomicrobiaceae	4234	3160	4483	2807	1752	757	4520	8917	15586	2269	1109	755	5542	98	1402	1146	1333	209	1403	297	1585	539	1063	597	2641	6795	5926	5755	3233	8196	16958	9446	16835	4474	6536	3429	3189.73	2230.68	3537.84	2675.39	3285.82	2567.46	3698.92	7309.39	12042.9	3156.87	2261.3	2491.85	5711.05
Hyphomonadaceae	120	83	79	75	34	19	67	86	93	57	30	34	78	6	12	88	130	132	188	158	240	158	228	285	58	117	118	136	108	204	204	157	364	80	236	56	90.4034	58.5908	62.3443	71.4836	63.7659	64.4409	54.8291	70.4954	71.8585	79.3044	61.1712	112.216	80.3793
Iamiaceae	0	0	0	0	0	0	0	1	0	0	2	0	2	0	11	1	0	2	2	4	5	0	1	6	0	0	0	0	1	0	0	0	0	10	0	1	0	0	0	0	0	0	0	0.819714	0	0	4.07808	0	2.06101
Idiomarinaceae	9	37	3	11	3	0	17	5	16	5	10	22	9	4	2	10	19	3	7	6	44	116	122	35	18	6	8	9	12	23	14	26	17	3	26	1	6.78026	26.1188	2.36751	10.4843	5.6264	0	13.9118	4.09857	12.3628	6.95653	20.3904	72.6103	9.27454
Intrasporangiaceae	445	382	580	456	169	82	463	776	785	259	93	64	520	24	84	150	246	81	146	193	237	174	214	119	334	1175	1072	788	408	954	966	1259	2164	356	805	238	335.246	269.659	457.718	434.621	316.954	278.113	378.893	636.098	606.548	360.348	189.631	211.23	535.862
Isosphaeraceae	4	26	2	10	1	1	27	36	43	9	26	0	11	0	15	12	5	10	14	16	6	12	25	2	25	159	61	115	27	84	232	86	310	132	142	56	3.01345	18.3537	1.57834	9.53115	1.87547	3.39163	22.0953	29.5097	33.2249	12.5217	53.0151	0	11.3355
Kiloniellaceae	93	85	86	85	79	29	86	105	90	65	31	46	209	8	24	18	31	24	68	33	117	135	202	109	104	150	91	339	159	300	228	251	322	70	192	42	70.0627	60.0026	67.8685	81.0148	148.162	98.3572	70.3776	86.0699	69.5405	90.4349	63.2103	151.822	215.375
Kineosporiaceae	10773	7860	9460	6606	4194	2831	8924	18011	8589	5024	2697	2040	11735	358	928	986	3254	447	810	448	3568	1011	1856	1007	3676	4101	4374	12618	6729	8426	7893	14458	9722	1753	8149	2605	8115.97	5548.47	7465.54	6296.28	7865.71	9601.69	7302.9	14763.9	6636.48	6989.92	5499.29	6732.96	12093
Koribacteraceae	0	0	0	0	0	0	0	0	0	0	0	0	0	0	0	0	0	0	3	0	0	0	4	0	0	3	0	0	0	0	0	0	3	0	0	0	0	0	0	0	0	0	0	0	0	0	0	0	0
Kouleothrixaceae	0	0	2	0	0	0	0	0	0	0	0	0	0	0	12	0	8	15	0	0	0	0	0	0	0	0	0	0	0	0	0	0	0	1	0	0	0	0	1.57834	0	0	0	0	0	0	0	0	0	0
Lachnospiraceae	27	47	34	32	14	3	58	45	121	26	16	7	22	7	7	550	11	117	1939	138	50	33	61	23	29	164	93	89	25	28	70	93	101	22	61	18	20.3408	33.1779	26.8317	30.4997	26.2566	10.1749	47.464	36.8871	93.4933	36.1739	32.6247	23.1033	22.6711
Lactobacillaceae	54	20	50	88	27	5	110	24	23	50	10	1	44	8	4	28	60	28	56	15	85	93	41	25	154	204	247	579	168	138	177	336	441	72	174	45	40.6815	14.1183	39.4584	83.8741	50.6376	16.9581	90.0178	19.6731	17.7715	69.5653	20.3904	3.30047	45.3422
Legionellaceae	30	69	22	19	63	14	61	140	149	22	79	18	25	7	14	84	32	14	166	32	74	43	40	30	68	160	99	185	50	375	431	165	286	68	403	98	22.6009	48.708	17.3617	18.1092	118.155	47.4828	49.919	114.76	115.128	30.6087	161.084	59.4084	25.7626
Leptospiraceae	1	0	1	1	0	0	1	1	0	0	0	0	0	0	1	0	0	0	2	0	0	0	1	0	0	0	2	1	0	1	7	1	8	0	1	0	0.753362	0	0.789169	0.953115	0	0	0.818344	0.819714	0	0	0	0	0
Leptotrichiaceae	37	276	118	51	46	9	72	32	118	35	27	10	30	22	33	3824	83	445	38167	1516	217	213	168	57	27	366	186	94	53	39	310	138	65	9	87	14	27.8744	194.832	93.1219	48.6089	86.2715	30.5246	58.9208	26.2308	91.1753	48.6957	55.0541	33.0047	30.9151
Leuconostocaceae	7230	7081	5757	3219	2841	1573	7455	12131	6511	3481	2702	1269	8323	826	1033	1123	1772	1517	33274	1040	3532	407	2230	1077	8053	25176	23051	15685	7055	15821	55384	22518	30396	7187	23624	6334	5446.81	4998.57	4543.24	3068.08	5328.21	5335.03	6100.75	9943.95	5030.87	4843.13	5509.49	4188.29	8576.89
Listeriaceae	78	5	3	19	1	1	67	33	0	35	0	3	12	14	157	79	11	115	38	37	40	2	321	73	49	244	329	122	62	71	75	177	151	5	77	30	58.7622	3.52956	2.36751	18.1092	1.87547	3.39163	54.8291	27.0506	0	48.6957	0	9.9014	12.3661
Litoricolaceae	12	10	11	11	5	1	11	14	19	14	8	1	10	16	2	9	12	18	18	18	40	58	72	44	4	13	22	24	14	28	42	35	48	54	54	9	9.04034	7.05913	8.68086	10.4843	9.37734	3.39163	9.00178	11.476	14.6808	19.4783	16.3123	3.30047	10.305
Methanobacteriaceae	0	0	0	0	0	0	0	0	0	0	0	0	0	0	0	0	0	0	0	0	0	0	0	0	0	0	0	0	0	0	0	1	0	0	0	0	0	0	0	0	0	0	0	0	0	0	0	0	0
Methanocellaceae	0	0	0	0	0	0	0	0	0	0	0	0	0	0	0	0	0	0	0	0	0	0	0	0	0	0	0	0	0	0	0	1	0	0	0	0	0	0	0	0	0	0	0	0	0	0	0	0	0
Methanocorpusculaceae	0	1	0	0	0	0	0	0	0	0	0	0	1	0	1	0	1	0	0	0	1	0	0	0	0	0	0	0	0	0	0	0	2	0	1	0	0	0.705913	0	0	0	0	0	0	0	0	0	0	1.0305
Methanosarcinaceae	0	0	0	0	0	0	0	0	0	0	0	0	0	0	0	0	0	0	3	0	0	0	0	0	0	0	0	0	0	0	0	0	0	0	0	0	0	0	0	0	0	0	0	0	0	0	0	0	0
Methylacidiphilaceae	19	3	10	12	3	0	5	6	17	10	15	2	16	0	0	1	5	2	11	6	13	0	11	11	14	35	22	11	10	23	18	18	40	32	39	3	14.3139	2.11774	7.89169	11.4374	5.6264	0	4.09172	4.91828	13.1354	13.9131	30.5856	6.60094	16.4881
Methylobacteriaceae	32140	33331	57019	33285	25569	11464	50901	104210	64584	24501	29770	11001	45089	1084	9264	6991	18998	4084	13265	5295	24977	8976	13950	19866	49403	78539	82396	126686	44852	146763	143754	135433	185817	61569	106266	41784	24213.1	23528.8	44997.6	31724.4	47953.8	38881.6	41654.5	85422.4	49902.3	34088.4	60702.3	36308.5	46464.4
Methylococcaceae	0	0	0	0	0	0	0	0	0	0	0	0	0	0	0	0	0	0	0	0	0	0	0	0	0	0	0	0	0	0	1	3	0	1	0	0	0	0	0	0	0	0	0	0	0	0	0	0	0
Methylocystaceae	547	689	726	616	394	217	766	1155	1534	450	115	98	1044	0	1	10	270	2	54	24	256	4	156	35	464	1707	1688	739	783	1560	3366	2289	3683	1054	1281	459	412.089	486.374	572.937	587.119	738.934	735.983	626.852	946.769	1185.28	626.087	234.49	323.446	1075.85
Methylophilaceae	205	178	170	126	46	34	132	266	1004	63	137	9	162	3	6	17	30	5	40	17	57	46	29	31	304	2993	1769	355	189	1746	1235	354	1371	494	750	99	154.439	125.652	134.159	120.093	86.2715	115.315	108.021	218.044	775.763	87.6522	279.349	29.7042	166.942
Microbacteriaceae	57178	79722	90982	51020	42481	27586	82797	136891	78667	32840	29485	15312	53495	8488	18170	12260	40938	12521	29486	19799	43330	142096	26414	22288	62385	78336	81765	118276	59544	108899	130281	190582	110852	40412	121853	50597	43075.7	56276.8	71800.2	48627.9	79671.8	93561.4	67756.4	112211	60783.8	45690.5	60121.1	50536.8	55126.8
Micrococcaceae	244	243	178	418	65	32	414	157	162	191	66	46	143	304	531	486	329	272	1647	824	1152	1674	869	568	174	290	222	233	289	206	198	608	397	38	836	63	183.82	171.537	140.472	398.402	121.905	108.532	338.794	128.695	125.173	265.739	134.577	151.822	147.362
Microcystaceae	11	6	3	7	0	3	1	2	1	1	0	0	3	1	1	4	12	6	9	1	10	2	7	3	1	4	2	3	8	2	1	7	3	0	12	2	8.28698	4.23548	2.36751	6.67181	0	10.1749	0.818344	1.63943	0.772672	1.39131	0	0	3.09151
Micromonosporaceae	1023	639	380	665	191	80	714	1442	5223	436	109	52	937	34	41	106	324	138	240	241	371	410	476	325	475	700	469	614	695	1012	738	1387	7095	414	1188	320	770.689	451.078	299.884	633.822	358.214	271.33	584.298	1182.03	4035.67	606.609	222.255	171.624	965.583
Microviridae	94	8	9	28	3	0	15	6	3	91	3	5	6	1	1	6	10	1	4	6	19	11	11	11	22	5	0	14	69	5	12	15	6	1	24	1	70.816	5.6473	7.10252	26.6872	5.6264	0	12.2752	4.91828	2.31802	126.609	6.11712	16.5023	6.18303
Moraxellaceae	90	96	117	102	32	19	94	100	130	48	40	58	67	20	14	109	148	99	202	141	373	250	442	260	520	929	317	103	124	197	217	219	252	53	260	44	67.8026	67.7676	92.3327	97.2178	60.015	64.4409	76.9243	81.9714	100.447	66.7827	81.5616	191.427	69.0438
Moritellaceae	0	1	2	0	0	0	1	0	2	1	0	0	0	3	5	10	59	17	37	77	21	14	51	38	0	0	1	0	1	0	0	2	2	0	2	0	0	0.705913	1.57834	0	0	0	0.818344	0	1.54534	1.39131	0	0	0
Mycobacteriaceae	1744	1868	1837	2068	887	528	2436	7454	3956	1422	964	344	2132	21	26	239	880	257	747	359	1209	169	907	978	2489	3406	3867	6856	2068	5023	9963	6882	11353	2547	17251	1716	1313.86	1318.65	1449.7	1971.04	1663.54	1790.78	1993.49	6110.15	3056.69	1978.44	1965.64	1135.36	2197.04
Mycoplasmataceae	4852	1615	3215	2399	1371	1143	2356	5289	2624	1650	1038	934	3453	95	120	412	1136	483	506	560	2082	158	1157	604	3242	11197	11277	14211	5423	12021	19219	11693	21611	7603	10180	2814	3655.31	1140.05	2537.18	2286.52	2571.27	3876.63	1928.02	4335.47	2027.49	2295.65	2116.52	3082.64	3558.33
Myxococcaceae	0	3	0	2	0	0	0	0	0	0	0	0	1	0	0	0	0	0	0	0	0	0	0	0	0	0	0	0	0	0	1	0	1	0	0	0	0	2.11774	0	1.90623	0	0	0	0	0	0	0	0	1.0305
Nannocystaceae	50	56	18	28	7	5	17	18	27	14	6	11	32	1	6	5	15	7	13	6	30	17	29	23	21	33	46	30	31	56	44	49	74	41	61	8	37.6681	39.5311	14.205	26.6872	13.1283	16.9581	13.9118	14.7548	20.8621	19.4783	12.2342	36.3052	32.9761
Neisseriaceae	286	163	57	290	35	15	1849	91	261	598	170	29	189	13	130	548	452	183	10918	1031	814	181	517	106	245	137	97	174	710	172	215	1173	488	41	581	46	215.462	115.064	44.9826	276.403	65.6414	50.8744	1513.12	74.5939	201.667	832.001	346.637	95.7136	194.765
Nitriliruptoraceae	0	0	0	0	0	0	0	0	0	0	0	0	0	0	0	0	0	0	0	0	0	0	0	0	0	0	12	1	0	0	0	0	0	23	0	1	0	0	0	0	0	0	0	0	0	0	0	0	0
Nitrosomonadaceae	0	0	0	1	0	0	0	1	5	0	0	0	0	0	0	0	0	9	0	0	0	1	0	7	0	1	2	0	0	0	0	0	0	0	0	0	0	0	0	0.953115	0	0	0	0.819714	3.86336	0	0	0	0
Nocardiaceae	32209	29794	53048	33833	17768	8535	34993	64452	57659	16805	7093	4554	36388	987	1617	3240	12660	1251	5311	954	14567	1570	7077	1808	27474	24479	28046	33602	22686	41402	56814	72685	42634	11961	28022	7293	24265	21032	41863.8	32246.7	33323.3	28947.5	28636.3	52832.2	44551.5	23380.9	14462.9	15030.3	37498
Nocardioidaceae	33420	33039	42235	25574	11240	6499	23732	53004	32100	12704	8583	2800	23255	249	1379	2386	7547	684	4259	846	8668	3099	5956	1267	23784	33864	33614	32189	19609	33342	39639	49596	49838	12843	26251	7832	25177.4	23322.7	33330.5	24375	21080.3	22042.2	19420.9	43448.1	24802.8	17675.1	17501.1	9241.31	23964.4
Nocardiopsaceae	43	9	5	8	0	0	5	12	3	13	0	0	5	0	2	8	8	0	2	0	3	5	18	19	6	5	10	14	25	15	9	18	9	4	18	3	32.3946	6.35322	3.94584	7.62492	0	0	4.09172	9.83656	2.31802	18.087	0	0	5.15252
Nostocaceae	3101	3637	3148	4032	785	761	1556	514	650	840	730	437	2025	691	1237	4284	5106	3336	3719	3287	8839	359	4632	3116	2464	2086	2851	1529	2898	2629	681	2907	1637	187	1839	234	2336.18	2567.4	2484.3	3842.96	1472.24	2581.03	1273.34	421.333	502.237	1168.7	1488.5	1442.3	2086.77
Oceanospirillaceae	189	1422	203	177	49	28	376	105	149	158	305	1166	118	702	57	124	308	47	184	90	394	1296	889	352	653	128	172	262	436	217	170	647	316	45	470	93	142.385	1003.81	160.201	168.701	91.8979	94.9655	307.697	86.0699	115.128	219.826	621.908	3848.35	121.6
Odoribacteraceae	1	2	2	0	0	0	1	4	1	5	2	0	0	2	1	22	79	37	34	52	47	11	81	73	2	5	1	1	5	0	1	4	5	0	2	0	0.753362	1.41183	1.57834	0	0	0	0.818344	3.27885	0.772672	6.95653	4.07808	0	0
Opitutaceae	0	2	4	3	0	0	0	7	9	0	0	0	3	0	3	3	0	0	0	0	0	0	2	0	7	22	18	0	0	1	18	3	22	43	1	0	0	1.41183	3.15667	2.85935	0	0	0	5.738	6.95405	0	0	0	3.09151
Oscillochloridaceae	0	0	0	0	0	0	0	4	0	0	0	0	0	0	0	0	0	0	0	0	0	0	3	0	0	0	0	0	0	0	0	0	0	0	0	0	0	0	0	0	0	0	0	3.27885	0	0	0	0	0
Oxalobacteraceae	3312	6187	12850	5548	5776	2022	13685	25788	56731	7283	176713	8669	6026	2671	12815	672	5125	697	3628	25982	7564	42068	3965	31785	18827	25141	28377	69397	17382	58630	54068	54393	81859	12758	34907	23730	2495.13	4367.48	10140.8	5287.88	10832.7	6857.87	11199	21138.8	43834.5	10132.9	360325	28611.8	6209.82
Paenibacillaceae	1899	950	1347	1045	610	377	1294	1942	1789	768	375	374	2906	36	52	182	452	130	3968	695	708	767	865	1622	1188	2901	2592	4115	1630	3284	7799	4595	6650	1663	3198	1088	1430.63	670.617	1063.01	996.005	1144.04	1278.64	1058.94	1591.88	1382.31	1068.52	764.64	1234.38	2994.65
Parachlamydiaceae	23	15	18	11	3	3	0	56	182	3	6	3	9	0	0	15	0	7	16	0	2	0	7	9	4	77	46	55	5	46	374	12	273	49	112	20	17.3273	10.5887	14.205	10.4843	5.6264	10.1749	0	45.904	140.626	4.17392	12.2342	9.9014	9.27454
Paraprevotellaceae	10	2	0	1	1	0	4	0	3	0	0	0	0	0	0	5	1	20	15	3	21	2	8	8	0	2	0	1	4	2	3	6	1	0	2	0	7.53362	1.41183	0	0.953115	1.87547	0	3.27338	0	2.31802	0	0	0	0
Pasteurellaceae	119	397	2036	298	121	178	168	974	369	177	160	117	167	2547	3690	20141	29487	30608	62386	55323	17043	4076	39743	49836	129	580	252	100	99	110	174	707	197	20	232	15	89.6501	280.247	1606.75	284.028	226.932	603.709	137.482	798.401	285.116	246.261	326.247	386.155	172.094
Pasteuriaceae	0	0	0	0	0	0	0	0	0	0	0	0	0	0	0	0	0	0	0	0	0	0	0	0	0	0	0	0	0	2	5	4	29	3	0	13	0	0	0	0	0	0	0	0	0	0	0	0	0
Patulibacteraceae	381	727	717	726	124	97	580	1212	841	173	133	55	210	12	44	152	161	61	559	38	216	222	112	138	652	1405	1094	780	360	777	1209	789	1064	324	419	166	287.031	513.199	565.834	691.962	232.558	328.988	474.64	993.493	649.817	240.696	271.192	181.526	216.406
Pedosphaeraceae	0	0	0	0	0	0	0	2	0	0	0	0	2	0	1	0	0	0	0	0	0	0	2	0	0	0	0	0	0	0	2	0	0	0	1	0	0	0	0	0	0	0	0	1.63943	0	0	0	0	2.06101
Pelagicoccaceae	98	29	28	47	11	6	58	20	182	38	20	2	31	3	6	61	47	15	1262	15	60	39	67	15	32	45	22	58	93	436	107	100	77	19	114	16	73.8295	20.4715	22.0967	44.7964	20.6302	20.3498	47.464	16.3943	140.626	52.8696	40.7808	6.60094	31.9456
Pelobacteraceae	2	1	1	0	1	0	1	3	2	1	1	0	1	0	0	0	0	0	2	0	2	1	0	0	0	4	1	4	0	1	4	2	0	1	1	0	1.50672	0.705913	0.789169	0	1.87547	0	0.818344	2.45914	1.54534	1.39131	2.03904	0	1.0305
Peptococcaceae	303	198	213	300	47	50	120	86	65	112	51	27	163	23	62	202	298	156	307	159	525	79	384	214	199	135	155	249	302	311	127	300	210	45	273	30	228.269	139.771	168.093	285.935	88.147	169.581	98.2013	70.4954	50.2237	155.826	103.991	89.1126	167.972
Peptostreptococcaceae	4	3	4	0	3	1	1	7	5	2	4	3	3	0	22	5	3	1	35	15	5	8	4	24	1	3	10	3	1	0	9	8	9	1	7	1	3.01345	2.11774	3.15667	0	5.6264	3.39163	0.818344	5.738	3.86336	2.78261	8.15616	9.9014	3.09151
Phormidiaceae	1889	3806	2330	2085	572	596	703	339	558	634	519	444	1104	450	1217	4044	2489	2109	3484	2104	4103	646	2380	2698	1374	1323	2564	1326	1696	2634	640	1656	1623	359	864	157	1423.1	2686.7	1838.76	1987.25	1072.77	2021.41	575.296	277.883	431.151	882.088	1058.26	1465.41	1137.68
Phyllobacteriaceae	4404	2504	4454	3009	2117	1082	5241	7620	6619	2974	1659	1080	5273	489	1356	5909	6597	6877	14578	14145	6262	2420	10360	17375	3350	4606	5170	5293	4229	5993	7834	11675	11692	2897	7980	2891	3317.81	1767.61	3514.96	2867.92	3970.37	3669.74	4288.94	6246.22	5114.32	4137.74	3382.77	3564.51	5433.85
Pirellulaceae	0	0	3	0	0	0	0	0	0	0	4	0	0	0	0	0	0	0	0	0	0	0	3	0	0	0	0	0	0	0	0	0	0	0	0	0	0	0	2.36751	0	0	0	0	0	0	0	8.15616	0	0
Piscirickettsiaceae	19	62	10	14	3	3	16	7	14	13	10	47	11	55	13	26	80	19	56	32	139	181	288	49	10	7	18	11	18	25	12	57	39	6	38	11	14.3139	43.7666	7.89169	13.3436	5.6264	10.1749	13.0935	5.738	10.8174	18.087	20.3904	155.122	11.3355
Planctomycetaceae	0	1	3	0	0	0	0	3	0	0	0	0	0	0	0	0	2	0	0	0	2	0	2	0	0	3	0	2	0	2	0	0	5	5	0	0	0	0.705913	2.36751	0	0	0	0	2.45914	0	0	0	0	0
Planococcaceae	31	37	33	29	22	7	22	31	36	16	16	5	32	4	20	26	63	54	71	126	104	40	93	143	32	47	36	59	41	72	99	104	82	19	134	37	23.3542	26.1188	26.0426	27.6403	41.2603	23.7414	18.0036	25.4111	27.8162	22.2609	32.6247	16.5023	32.9761
Polyangiaceae	443	226	161	155	47	40	81	131	381	61	51	29	402	1	29	58	37	31	41	15	56	14	38	26	150	397	335	319	156	333	279	168	765	279	745	39	333.739	159.536	127.056	147.733	88.147	135.665	66.2859	107.382	294.388	84.8696	103.991	95.7136	414.263
Porphyromonadaceae	9	56	10	12	14	1	18	7	24	5	2	0	3	6	2	1135	10	131	16559	2186	13	97	8	7	1	81	80	21	17	9	90	49	23	2	15	7	6.78026	39.5311	7.89169	11.4374	26.2566	3.39163	14.7302	5.738	18.5441	6.95653	4.07808	0	3.09151
Prevotellaceae	39	102	37	33	4	0	89	12	24	40	7	2	13	7	5	971	31	152	11121	114	124	10	69	17	14	64	26	10	50	4	75	109	6	5	23	3	29.3811	72.0031	29.1992	31.4528	7.50187	0	72.8326	9.83656	18.5441	55.6522	14.2733	6.60094	13.3966
Procabacteriaceae	4	7	0	1	0	0	0	22	36	0	5	0	0	0	0	4	0	0	0	1	2	7	0	0	0	0	0	13	0	7	3	0	33	0	11	0	3.01345	4.94139	0	0.953115	0	0	0	18.0337	27.8162	0	10.1952	0	0
Promicromonosporaceae	12	11	18	13	3	0	20	9	7	9	5	2	5	1	0	20	8	1	58	11	10	42	10	3	11	7	13	13	11	13	10	40	12	6	21	4	9.04034	7.76504	14.205	12.3905	5.6264	0	16.3669	7.37742	5.4087	12.5217	10.1952	6.60094	5.15252
Propionibacteriaceae	510	864	735	403	227	129	1548	1431	963	603	199	89	417	30	61	175	535	147	122	111	868	515	907	458	436	1234	815	661	840	898	1197	1902	1342	390	1026	198	384.215	609.909	580.039	384.105	425.731	437.52	1266.8	1173.01	744.083	838.957	405.769	293.742	429.72
Pseudanabaenaceae	58	151	91	77	21	29	34	56	44	13	14	13	66	9	39	103	59	50	101	70	126	14	63	92	37	54	90	76	54	134	137	93	191	35	48	27	43.695	106.593	71.8144	73.3899	39.3848	98.3572	27.8237	45.904	33.9976	18.087	28.5466	42.9061	68.0133
Pseudoalteromonadaceae	55	26	24	19	13	5	25	15	31	17	11	16	30	19	4	15	39	11	41	24	113	149	307	64	37	47	79	115	65	77	118	94	173	36	116	18	41.4349	18.3537	18.94	18.1092	24.3811	16.9581	20.4586	12.2957	23.9528	23.6522	22.4295	52.8075	30.9151
Pseudomonadaceae	12009	545542	73417	15205	9836	1753	42392	25982	24980	16462	173336	559989	6385	19822	15147	14763	15463	1691	1793	6990	15950	55205	7469	15195	70318	32403	27011	41035	43648	17834	23187	65284	26227	5460	36890	15540	9047.12	385105	57938.4	14492.1	18447.1	5945.52	34691.2	21297.8	19301.3	22903.7	353439	1.84823e+06	6579.77
Pseudonocardiaceae	4974	3136	2823	2710	1616	758	4015	7389	3823	2384	624	535	5917	30	298	347	1297	122	315	123	1583	285	1007	353	1805	3407	4159	3486	3052	5554	5571	6669	6246	1499	5237	3720	3747.22	2213.74	2227.82	2582.94	3030.76	2570.85	3285.65	6056.86	2953.93	3316.87	1272.36	1765.75	6097.49
Psychromonadaceae	2	2	0	0	0	0	2	1	3	1	0	1	1	2	0	4	1	2	2	7	5	6	46	2	1	0	1	1	0	2	1	4	36	0	5	0	1.50672	1.41183	0	0	0	0	1.63669	0.819714	2.31802	1.39131	0	3.30047	1.0305
Puniceicoccaceae	2	5	7	3	0	0	1	15	101	2	0	1	7	0	0	1	4	2	3	3	4	1	3	3	5	61	10	9	1	14	120	9	9	1	17	6	1.50672	3.52956	5.52418	2.85935	0	0	0.818344	12.2957	78.0399	2.78261	0	3.30047	7.21353
Rhabdochlamydiaceae	5	1	2	2	0	3	1	0	8	1	2	0	3	0	0	0	2	0	2	7	8	5	2	1	1	2	4	4	1	3	9	4	13	1	9	0	3.76681	0.705913	1.57834	1.90623	0	10.1749	0.818344	0	6.18138	1.39131	4.07808	0	3.09151
Rhizobiaceae	19817	16429	28755	13581	8226	8248	19559	54350	55650	10522	17286	5815	20125	7871	17959	60008	52162	90327	216269	223816	87158	31785	117694	296825	18417	35856	37806	46955	14859	46178	75045	44819	81457	29345	59344	17934	14929.4	11597.4	22692.5	12944.3	15427.6	27974.1	16006	44551.4	42999.2	14639.3	35246.9	19192.2	20738.9
Rhodobacteraceae	774	714	900	939	467	266	1103	1593	1934	540	349	279	749	64	312	1323	1731	1148	1314	1239	4154	669	2514	1424	1274	970	766	934	1035	1651	825	1810	1542	332	1531	608	583.102	504.022	710.252	894.975	875.844	902.173	902.633	1305.8	1494.35	751.305	711.625	920.831	771.848
Rhodobiaceae	0	0	0	0	0	0	0	0	0	0	0	0	0	0	0	0	0	0	0	0	3	0	0	0	0	0	0	0	0	0	0	0	0	0	0	0	0	0	0	0	0	0	0	0	0	0	0	0	0
Rhodocyclaceae	126	85	136	135	46	10	285	232	531	246	1372	59	120	29	79	22	133	19	74	361	173	284	171	293	496	303	210	642	415	577	417	755	485	92	636	171	94.9236	60.0026	107.327	128.671	86.2715	33.9163	233.228	190.174	410.289	342.261	2797.56	194.728	123.661
Rhodospirillaceae	1399	1531	2454	1181	2238	1466	1638	5484	2037	950	1868	672	2614	214	1045	964	1713	995	2873	1928	2916	2905	3274	3109	1574	1912	1929	11236	2165	6991	3393	5897	5164	1422	4988	1270	1053.95	1080.75	1936.62	1125.63	4197.3	4972.12	1340.45	4495.31	1573.93	1321.74	3808.93	2217.91	2693.74
Rhodothermaceae	40	11	11	29	4	5	40	14	31	20	9	2	18	0	1	2	17	5	15	21	19	10	12	4	11	2	16	31	29	27	14	53	31	8	31	4	30.1345	7.76504	8.68086	27.6403	7.50187	16.9581	32.7338	11.476	23.9528	27.8261	18.3514	6.60094	18.5491
Rickettsiaceae	13299	30998	60734	43570	43533	16037	25740	18528	13045	7701	29819	8009	26012	5886	26003	126341	106449	147395	64463	96985	328082	7409	74927	51078	20307	43059	31824	43234	30697	69059	16160	54710	33653	3294	43778	2212	10019	21881.9	47929.4	41527.2	81644.8	54391.5	21064.2	15187.7	10079.5	10714.4	60802.2	26433.5	26805.5
Rivulariaceae	150757	398027	450383	253548	125590	81548	113757	81009	67242	39155	114100	48912	173788	109668	156208	484591	410533	493101	406603	471439	699421	32441	395628	443684	168334	335378	336205	178873	144833	194597	83810	238217	137611	18425	133854	13933	113575	280972	355428	241660	235540	276580	93092.4	66404.2	51956	54476.6	232655	161433	179089
Rubrobacteraceae	2	0	0	0	0	0	0	0	0	0	0	0	0	0	0	0	0	1	0	0	0	0	1	0	1	0	0	0	2	4	3	0	11	0	0	0	1.50672	0	0	0	0	0	0	0	0	0	0	0	0
Ruminococcaceae	425	73	117	102	47	25	56	179	65	45	18	51	662	5	12	6	17	12	18	5	54	11	41	20	65	154	137	188	64	129	425	129	376	67	108	74	320.179	51.5316	92.3327	97.2178	88.147	84.7907	45.8273	146.729	50.2237	62.6087	36.7027	168.324	682.194
Saccharospirillaceae	15	103	13	11	6	7	16	4	9	11	13	72	5	1	4	27	27	9	19	6	54	42	67	21	24	12	18	22	21	24	3	35	17	9	25	4	11.3004	72.709	10.2592	10.4843	11.2528	23.7414	13.0935	3.27885	6.95405	15.3044	26.5075	237.634	5.15252
Sanguibacteraceae	87	37	53	48	6	36	78	54	43	36	10	22	52	2809	12	32	26	58	21	68	43	31448	64	868	50	102	48	37	52	57	49	154	70	24	104	28	65.5425	26.1188	41.8259	45.7495	11.2528	122.099	63.8308	44.2645	33.2249	50.087	20.3904	72.6103	53.5862
Saprospiraceae	73	44	39	56	42	14	58	110	154	41	41	25	42	4	7	5	26	4	22	36	32	182	26	25	50	209	236	258	72	229	317	181	397	110	391	79	54.9954	31.0602	30.7776	53.3745	78.7697	47.4828	47.464	90.1685	118.991	57.0435	83.6007	82.5117	43.2812
Scytonemataceae	0	0	0	0	0	0	0	24	10	0	0	1	2	0	0	1	0	0	0	0	0	3	2	4	0	1	0	1	1	0	0	0	23	0	3	0	0	0	0	0	0	0	0	19.6731	7.72672	0	0	3.30047	2.06101
Shewanellaceae	26	9	27	17	17	3	23	36	62	38	46	8	18	13	13	22	47	17	24	25	65	172	338	88	28	45	21	78	46	53	86	87	84	12	77	20	19.5874	6.35322	21.3076	16.203	31.883	10.1749	18.8219	29.5097	47.9057	52.8696	93.7959	26.4037	18.5491
Sinobacteraceae	57	186	51	37	14	11	73	46	51	32	62	206	37	1	3	21	28	7	31	9	54	55	41	23	80	104	63	84	83	69	77	156	108	43	130	29	42.9416	131.3	40.2476	35.2653	26.2566	37.3079	59.7391	37.7068	39.4063	44.5218	126.421	679.896	38.1287
Solibacteraceae	0	0	0	0	0	0	0	4	0	0	0	0	0	0	1	3	2	1	2	0	0	0	2	1	0	0	0	1	6	0	4	1	0	1	0	0	0	0	0	0	0	0	0	3.27885	0	0	0	0	0
Solirubrobacteraceae	700	1663	1203	849	158	121	744	2551	13662	206	145	128	709	9	12	36	183	15	12	31	278	17	126	24	1022	2705	2089	2793	520	2367	4676	3021	9654	2497	1641	501	527.353	1173.93	949.37	809.195	296.324	410.387	608.848	2091.09	10556.2	286.609	295.661	422.46	730.628
Sphingobacteriaceae	33275	33153	33353	20158	14279	6976	43859	87497	97252	15697	23268	3722	18953	6356	10868	1635	11557	662	2778	8363	13739	132432	10274	4853	38228	62596	46139	94305	21902	51053	208677	103494	133047	31500	139995	38452	25068.1	23403.1	26321.1	19212.9	26779.8	23660	35891.8	71722.5	75143.9	21839.3	47444.4	12284.3	19531.1
Sphingomonadaceae	154910	243702	267055	163385	192778	122513	264038	538908	411379	146962	235654	98769	176496	14754	68949	13829	102163	26502	54223	76159	136004	58142	68409	43820	187295	216680	262858	486517	174241	360114	451090	561036	563749	216449	492640	221173	116703	172032	210751	155725	361549	415518	216074	441750	317861	204469	480508	325984	181880
Spirochaetaceae	58	31	28	58	4	6	13	2	9	18	7	6	17	12	12	31	39	13	56	9	74	5	43	18	23	18	17	25	43	19	10	23	15	2	33	5	43.695	21.8833	22.0967	55.2807	7.50187	20.3498	10.6385	1.63943	6.95405	25.0435	14.2733	19.8028	17.5186
Sporichthyaceae	13	0	5	44	4	4	41	10	4	15	1	0	149	0	6	0	6	0	0	9	8	2	7	0	2	2	4	2	19	3	9	31	4	6	20	1	9.79371	0	3.94584	41.9371	7.50187	13.5665	33.5521	8.19714	3.09069	20.8696	2.03904	0	153.545
Sporolactobacillaceae	0	0	0	0	1	0	2	0	0	0	2	0	1	0	0	0	1	1	2	1	3	4	5	4	0	0	0	3	0	0	1	2	0	0	0	1	0	0	0	0	1.87547	0	1.63669	0	0	0	4.07808	0	1.0305
Staphylococcaceae	726	333	275	746	53	42	5459	99	147	1685	141	82	328	218	289	4092	7361	5020	3177	1623	4285	438	3734	4121	742	674	585	185	2056	208	451	3440	481	60	1464	84	546.941	235.069	217.021	711.024	99.3998	142.448	4467.34	81.1517	113.583	2344.35	287.505	270.638	338.005
Streptococcaceae	578	446	241	1015	161	16	2381	324	474	865	149	173	282	80	373	9587	766	2167	28238	6065	5654	553	6661	369	628	887	997	170	1097	127	917	2244	847	65	1208	91	435.443	314.837	190.19	967.412	301.95	54.266	1948.48	265.587	366.247	1203.48	303.817	570.981	290.602
Streptomycetaceae	1767	1020	1048	1100	623	310	1569	1784	1341	813	273	183	1671	37	136	410	645	246	573	271	1164	919	660	266	787	688	1132	1479	1275	1754	1968	3670	2673	441	2328	481	1331.19	720.031	827.049	1048.43	1168.42	1051.4	1283.98	1462.37	1036.15	1131.13	556.658	603.986	1721.97
Streptosporangiaceae	801	235	267	508	80	55	345	358	231	413	50	29	352	3	15	47	179	38	85	36	277	31	148	61	298	173	207	323	514	393	383	728	534	82	472	89	603.443	165.89	210.708	484.183	150.037	186.539	282.329	293.457	178.487	574.609	101.952	95.7136	362.738
Sulfobacillaceae	24	22	18	17	3	4	18	14	32	11	5	2	43	0	2	7	22	3	10	1	35	7	18	4	8	15	54	29	18	47	25	65	45	7	48	8	18.0807	15.5301	14.205	16.203	5.6264	13.5665	14.7302	11.476	24.7255	15.3044	10.1952	6.60094	44.3117
Sulfolobaceae	0	0	0	0	0	0	0	0	0	0	0	0	0	0	0	0	0	3	0	0	2	0	8	0	0	0	0	0	0	0	0	0	0	0	0	0	0	0	0	0	0	0	0	0	0	0	0	0	0
Symbiobacteriaceae	5	2	0	0	0	0	11	0	1	6	0	1	1	0	0	1	3	0	12	6	7	5	5	3	0	0	0	1	6	4	2	14	3	1	10	0	3.76681	1.41183	0	0	0	0	9.00178	0	0.772672	8.34783	0	3.30047	1.0305
Synechococcaceae	0	0	0	0	0	0	0	0	0	0	0	0	0	0	2	0	0	0	1	0	0	0	0	0	0	0	0	0	0	0	0	0	0	0	0	0	0	0	0	0	0	0	0	0	0	0	0	0	0
Synergistaceae	1	1	0	0	0	0	0	0	1	0	0	1	0	0	0	0	2	0	7	0	0	0	0	0	0	0	0	0	0	0	0	0	2	0	0	0	0.753362	0.705913	0	0	0	0	0	0	0.772672	0	0	3.30047	0
Syntrophaceae	44	75	25	40	13	104	32	37	47	18	10	21	113	5	64	53	20	4	70	10	17	139	38	9	24	85	83	264	24	237	62	80	110	7	43	14	33.1479	52.9435	19.7292	38.1246	24.3811	352.729	26.187	30.3294	36.3156	25.0435	20.3904	69.3098	116.447
Syntrophobacteraceae	17	21	5	4	4	3	8	3	26	6	2	10	8	0	3	12	4	2	17	2	6	15	14	5	5	6	13	7	5	30	7	19	45	1	11	6	12.8072	14.8242	3.94584	3.81246	7.50187	10.1749	6.54675	2.45914	20.0895	8.34783	4.07808	33.0047	8.24403
Syntrophomonadaceae	0	2	0	1	1	0	2	1	7	2	0	1	0	1	0	0	3	0	0	0	4	1	10	1	1	0	4	5	1	3	2	6	8	2	10	1	0	1.41183	0	0.953115	1.87547	0	1.63669	0.819714	5.4087	2.78261	0	3.30047	0
Thermaceae	12	14	3	14	1	6	26	10	16	8	0	1	24	0	4	4	5	0	25	2	19	12	15	9	17	8	15	22	14	32	38	53	29	8	57	10	9.04034	9.88278	2.36751	13.3436	1.87547	20.3498	21.2769	8.19714	12.3628	11.1304	0	3.30047	24.7321
Thermicanaceae	20	15	5	9	2	1	9	4	20	9	1	4	9	1	4	18	14	12	27	3	22	140	91	34	3	3	8	15	19	36	26	45	32	6	30	3	15.0672	10.5887	3.94584	8.57804	3.75094	3.39163	7.3651	3.27885	15.4534	12.5217	2.03904	13.2019	9.27454
Thermoactinomycetaceae	11	21	22	9	6	4	2	21	1	3	3	2	9	2	6	20	16	20	28	64	32	7	34	15	9	20	17	22	8	14	13	24	18	6	21	4	8.28698	14.8242	17.3617	8.57804	11.2528	13.5665	1.63669	17.214	0.772672	4.17392	6.11712	6.60094	9.27454
Thermoanaerobacteraceae	33	15	12	16	5	8	10	26	42	13	2	6	16	5	6	13	11	6	45	30	15	14	53	24	21	38	25	15	24	35	31	37	72	18	38	16	24.8609	10.5887	9.47002	15.2498	9.37734	27.133	8.18344	21.3126	32.4522	18.087	4.07808	19.8028	16.4881
Thermobaculaceae	1	0	0	0	1	1	0	0	1	0	0	0	0	0	0	0	0	0	0	0	1	0	2	0	0	0	0	0	3	2	0	3	5	0	3	0	0.753362	0	0	0	1.87547	3.39163	0	0	0.772672	0	0	0	0
Thermodesulfobacteriaceae	72	31	155	185	33	23	116	13	18	61	22	3	57	1	21	131	316	83	88	51	993	10	224	30	76	17	39	42	165	121	12	169	43	4	135	3	54.2421	21.8833	122.321	176.326	61.8905	78.0074	94.9279	10.6563	13.9081	84.8696	44.8589	9.9014	58.7387
Thermodesulfovibrionaceae	495	443	373	384	122	77	205	145	114	152	203	171	162	41	84	286	373	313	326	424	620	62	301	404	292	278	251	357	401	301	169	443	287	65	422	73	372.914	312.719	294.36	365.996	228.807	261.155	167.761	118.858	88.0846	211.478	413.925	564.38	166.942
Thermogemmatisporaceae	227	330	320	240	108	76	123	65	62	54	95	47	185	51	94	457	574	325	372	292	946	210	677	539	150	216	290	244	190	342	107	377	174	45	315	28	171.013	232.951	252.534	228.748	202.551	257.764	100.656	53.2814	47.9057	75.1305	193.709	155.122	190.643
Thermomonosporaceae	1029	560	433	910	278	253	1008	954	923	421	179	157	1336	8	42	68	339	26	112	27	395	56	254	112	475	434	556	578	764	904	1080	1904	1550	383	1542	435	775.21	395.311	341.71	867.335	521.38	858.081	824.891	782.007	713.176	585.74	364.988	518.174	1376.75
Thermoproteaceae	1	1	0	0	0	0	0	0	0	0	0	0	0	0	0	1	0	0	0	1	0	0	1	0	0	0	0	0	0	3	0	0	1	0	0	0	0.753362	0.705913	0	0	0	0	0	0	0	0	0	0	0
Thermotogaceae	24	14	17	21	4	2	23	8	8	17	6	8	29	0	2	33	16	9	104	15	30	6	13	6	22	16	19	19	25	33	54	50	38	15	73	6	18.0807	9.88278	13.4159	20.0154	7.50187	6.78325	18.8219	6.55771	6.18138	23.6522	12.2342	26.4037	29.8846
Thermovenabulum	0	0	0	0	0	0	0	0	0	0	0	0	0	0	0	3	1	0	2	0	0	1	4	0	0	0	0	0	0	0	0	1	0	0	0	0	0	0	0	0	0	0	0	0	0	0	0	0	0
Thiohalorhabdaceae	27	10	20	6	33	18	64	3	11	22	9	1	20	4	18	5	23	4	14	19	24	3	12	1	31	24	38	172	52	56	208	97	81	20	49	18	20.3408	7.05913	15.7834	5.71869	61.8905	61.0493	52.374	2.45914	8.49939	30.6087	18.3514	3.30047	20.6101
Thiotrichaceae	144	170	150	168	42	25	103	43	64	56	61	32	98	16	39	163	193	123	160	134	468	116	257	182	106	91	118	131	158	153	79	368	152	34	384	29	108.484	120.005	118.375	160.123	78.7697	84.7907	84.2894	35.2477	49.451	77.9131	124.382	105.615	100.989
Tsukamurellaceae	90	37	38	74	22	26	83	98	53	46	14	10	83	1	3	0	36	1	8	2	34	2	19	6	93	36	69	68	91	69	113	211	118	31	168	27	67.8026	26.1188	29.9884	70.5305	41.2603	88.1823	67.9226	80.3319	40.9516	64.0001	28.5466	33.0047	85.5319
Turicibacteraceae	1	0	2	0	0	0	0	0	8	0	0	0	0	0	0	0	3	10	27	10	10	0	2	0	4	4	0	3	0	7	2	0	15	6	3	0	0.753362	0	1.57834	0	0	0	0	0	6.18138	0	0	0	0
Veillonellaceae	129	368	83	92	61	10	238	90	254	123	62	46	55	25	62	6741	111	725	50616	4931	740	375	851	190	95	355	233	85	156	81	634	310	482	78	272	49	97.1837	259.776	65.501	87.6866	114.404	33.9163	194.766	73.7742	196.259	171.131	126.421	151.822	56.6777
Verrucomicrobiaceae	515	410	227	230	396	76	296	580	1573	239	92	68	844	0	86	22	105	3	41	19	87	8	97	2	815	3373	2490	1821	466	4020	10078	823	5465	3213	1408	881	387.981	289.424	179.141	219.216	742.685	257.764	242.23	475.434	1215.41	332.522	187.592	224.432	869.746
Vibrionaceae	25	40	8	9	2	3	25	6	106	26	7	108	7	48	15	49	107	51	44	33	192	1091	883	445	15	8	17	28	16	28	15	117	16	3	65	3	18.8341	28.2365	6.31335	8.57804	3.75094	10.1749	20.4586	4.91828	81.9032	36.1739	14.2733	356.451	7.21353
Waddliaceae	8	12	371	112	1	5	0	80	46	1	0	0	23	0	0	1	0	0	0	0	4	6	3	1	5	87	22	88	8	47	74	11	190	45	89	26	6.0269	8.47095	292.782	106.749	1.87547	16.9581	0	65.5771	35.5429	1.39131	0	0	23.7016
Williamsiaceae	357	1461	1843	1117	455	342	1108	5054	3440	617	732	274	301	0	0	11	358	0	29	10	879	2	366	12	3356	3991	3449	7742	1194	5359	7740	15213	8454	2785	5327	1327	268.95	1031.34	1454.44	1064.63	853.338	1159.94	906.725	4142.83	2657.99	858.436	1492.58	904.328	310.182
Xanthobacteraceae	1588	1184	1516	1335	564	510	1434	1887	2219	833	662	450	2036	239	528	1935	4086	2297	6985	5918	6825	1410	8798	6632	1128	1790	2081	2343	1410	3096	4185	4019	5765	1544	5041	985	1196.34	835.801	1196.38	1272.41	1057.76	1729.73	1173.51	1546.8	1714.56	1158.96	1349.85	1485.21	2098.11
Xanthomonadaceae	2350	2362	1617	1683	1057	324	6614	12523	6000	2425	1674	335	2065	6558	12049	28980	5441	2883	50696	15834	6448	57841	4571	12299	3111	6527	3042	6863	4769	10310	29873	23725	21969	11826	22029	11362	1770.4	1667.37	1276.09	1604.09	1982.37	1098.89	5412.53	10265.3	4636.03	3373.92	3413.35	1105.66	2127.99
Xenococcaceae	0	0	1	0	0	0	3	101	5	0	0	0	0	0	0	7	0	0	6	0	0	0	10	0	0	2	0	0	1	0	0	45	0	0	3	4	0	0	0.789169	0	0	0	2.45503	82.7911	3.86336	0	0	0	0
Yaniellaceae	29	22	8	22	1	8	15	13	128	12	1	4	11	0	1	11	6	0	5	1	9	16	12	2	25	27	18	26	18	40	37	59	100	17	61	5	21.8475	15.5301	6.31335	20.9685	1.87547	27.133	12.2752	10.6563	98.902	16.6957	2.03904	13.2019	11.3355
Totals	755050	1640781	1405234	818310	619429	361173	948823	1621927	1455888	470617	1016819	942862	810737	361950	444060	916257	1001979	914366	1329825	1164782	1701749	1972768	1648236	1740549	846258	1291461	1291868	1680172	806280	1503090	1879172	2097695	2079893	628015	1720313	605088	568826	1.15825e+06	1.10897e+06	779944	1.16172e+06	1.22496e+06	776464	1.32952e+06	1.12492e+06	654772	2.07334e+06	3.11189e+06	835468
[truncated: 23 more columns]

## Sheet: timepoint_comparisons
Family	C_00h_mean	C_01.5h_mean	C_09h_mean	C_16h_mean	P_00h_mean	P_01.5h_mean	P_09h_mean	P_16h_mean	S_00h_mean	S_01.5h_mean	S_09h_mean	S_16h_mean	log2FoldChange_C_1.5h_vs_00h	pvalue_C_1.5h_vs_00h	padj_C_1.5h_vs_00h	log2FoldChange_C_9h_vs_00h	pvalue_C_9h_vs_00h	padj_C_9h_vs_00h	log2FoldChange_C_16h_vs_00h	pvalue_C_16h_vs_00h	padj_C_16h_vs_00h	log2FoldChange_P_1.5h_vs_00h	pvalue_P_1.5h_vs_00h	padj_P_1.5h_vs_00h	log2FoldChange_P_9h_vs_00h	pvalue_P_9h_vs_00h	padj_P_9h_vs_00h	log2FoldChange_P_16h_vs_00h	pvalue_P_16h_vs_00h	padj_P_16h_vs_00h	log2FoldChange_S_1.5h_vs_00h	pvalue_S_1.5h_vs_00h	padj_S_1.5h_vs_00h	log2FoldChange_S_9h_vs_00h	pvalue_S_9h_vs_00h	padj_S_9h_vs_00h	log2FoldChange_S_16h_vs_00h	pvalue_S_16h_vs_00h	padj_S_16h_vs_00h
Acetobacteraceae	723.728	972.528	1372.06	1364.86	404.673	205.642	166.235	188.147	1461.87	1571.54	1881.72	7653.07	0.425234	0.461626	0.993763	0.922938	0.109585	0.365094	0.913709	0.113536	0.516269	-0.984891	0.174627	0.317041	-1.29291	0.0744864	0.176316	-1.1172	0.123239	0.341276	0.104641	0.874135	0.984699	0.364403	0.581102	0.895469	2.38819	0.000298761	0.0100298
Acholeplasmataceae	45.1924	51.7386	49.2036	61.2242	32.2553	23.9806	38.925	45.1851	73.3561	106.955	117.95	124.967	0.192097	0.654226	0.993763	0.118167	0.774651	0.870683	0.444548	0.298098	0.751249	-0.483732	0.543414	0.688774	0.197461	0.80101	0.915122	0.400417	0.609137	0.844532	0.551467	0.100494	0.678457	0.689005	0.0377323	0.369574	0.795652	0.0196771	0.140125
Acidimicrobiaceae	54.6163	45.4201	74.5359	26.8348	40.324	17.0133	10.8927	13.9974	109.58	100.59	132.605	108.025	-0.233503	0.690467	0.993763	0.44991	0.42946	0.680535	-0.979698	0.104696	0.506457	-1.29352	0.0811831	0.202416	-1.89484	0.0104048	0.0529714	-1.58682	0.031231	0.153316	-0.12079	0.763428	0.984699	0.278246	0.483226	0.867295	-0.022843	0.955309	0.97422
Acidobacteriaceae	26.6918	35.4866	43.6441	88.9052	19.0027	13.3239	20.2346	16.2323	196.944	323.559	1227.27	1249.12	0.420287	0.653427	0.993763	0.710691	0.441441	0.687489	1.7406	0.0601491	0.426351	-0.558722	0.562909	0.688774	0.0136003	0.988556	0.988556	-0.284224	0.765436	0.906975	0.715667	0.382981	0.984699	2.63817	0.00128124	0.0653435	2.66452	0.00115169	0.0246043
Actinomycetaceae	273.028	216.159	149.534	279.499	515.281	1660.47	2157.69	452.116	405.094	376.031	261.094	179.768	-0.328227	0.526874	0.993763	-0.87035	0.0917065	0.348485	0.0343753	0.947079	0.984356	1.68829	0.0997224	0.235626	2.06625	0.043907	0.136844	-0.188399	0.854296	0.953431	-0.108288	0.800337	0.984699	-0.632549	0.139345	0.676157	-1.15451	0.00785208	0.0683708
Actinopolysporaceae	38.2823	30.3667	16.9686	22.235	27.7096	36.7136	27.0751	23.258	41.8518	59.2297	28.2738	25.0076	-0.294297	0.686183	0.993763	-1.18	0.10105	0.357026	-0.721209	0.329998	0.776075	0.354716	0.563543	0.688774	-0.075005	0.902315	0.969793	-0.295439	0.63109	0.851971	0.505306	0.378047	0.984699	-0.548581	0.340773	0.849344	-0.663809	0.271217	0.612313
Actinosynnemataceae	580.07	685.773	688.891	370.609	337.02	131.253	92.289	79.7307	1717.8	1439.32	1466.67	1251.48	0.244201	0.598354	0.993763	0.247865	0.591882	0.786417	-0.640764	0.168646	0.659673	-1.36687	0.173273	0.317041	-1.87556	0.0615848	0.164342	-2.08865	0.0375127	0.170987	-0.255054	0.271512	0.939322	-0.227978	0.324834	0.849344	-0.460462	0.0483088	0.231685
Aerococcaceae	47.699	51.5326	39.394	35.643	45.3648	88.9043	95.6719	21.3561	74.9849	117.354	143.433	90.7634	0.123687	0.806115	0.993763	-0.28142	0.567509	0.775392	-0.370196	0.472932	0.869338	0.927355	0.151053	0.291803	1.04521	0.103963	0.22872	-1.10657	0.0926018	0.281718	0.638186	0.13323	0.75836	0.927963	0.0277561	0.340482	0.284898	0.511917	0.802003
Aeromonadaceae	26.4688	24.3014	165.468	926.481	3148.82	198.654	122.077	4872.6	129.118	220.947	108.316	61.2746	-0.123464	0.902597	0.993763	2.64385	0.00731126	0.0731126	5.12768	1.93685e-07	2.3339e-05	-3.98614	0.00363647	0.0377789	-4.68834	0.00062532	0.00730843	0.630794	0.645031	0.854766	0.778964	0.343917	0.97677	-0.248394	0.762926	0.928641	-1.06546	0.201337	0.519937
Alcaligenaceae	202.79	306.484	1396.51	335.852	748.191	66.7796	57.0272	846.25	679.328	509.041	1447.49	3052.47	0.595136	0.348565	0.993763	2.78395	1.05849e-05	0.00100557	0.726266	0.252641	0.720105	-3.47796	0.00895675	0.052341	-3.70728	0.00529234	0.0341264	0.180782	0.89159	0.962917	-0.415614	0.578297	0.984699	1.09168	0.143892	0.67949	2.16768	0.0037136	0.0513351
Alcanivoracaceae	1.5341	0.963292	0	0.383685	7.09415	4.22132	7.27871	5.89061	8.40211	2.15899	6.28929	4.57527	-1.12532	0.641401	0.993763	-6.10978	0.0683783	NA	-1.6884	0.519128	0.879854	-0.648284	0.525548	0.677776	0.115469	0.904604	0.969793	-0.118426	0.903227	0.964808	-1.95386	0.0366653	0.406506	-0.406239	0.610404	0.895469	-0.945072	0.297745	0.636093
Alicyclobacillaceae	0	0	0.57929	0.383685	0	0	1.94507	1.17341	16.2266	1.54237	3.48949	3.05121	1.23467	0.823163	0.993763	4.61112	0.349666	NA	4.1598	0.419641	0.842779	-1.13416	0.795301	NA	4.46963	0.204793	NA	3.8246	0.281396	NA	-3.48395	0.0537505	0.507643	-2.2269	0.192918	0.725809	-2.46534	0.16971	0.46891
Alteromonadaceae	168.171	84.7691	119.565	515.416	219.784	241.057	219.044	668.045	164.243	175.553	235.559	206.369	-0.977439	0.264671	0.993763	-0.492624	0.571342	0.775392	1.6127	0.0636914	0.434152	0.167597	0.792473	0.886329	0.027775	0.965175	0.986272	1.63656	0.00996378	0.074213	0.0976907	0.891443	0.984699	0.524555	0.462752	0.857841	0.342028	0.633583	0.855701
Aminiphilaceae	2.22498	0	0.233662	0	5.90215	2.21727	2.49895	2.02174	2.11005	0.96479	0.858329	0	-5.31159	0.276146	0.993763	-3.29111	0.446612	NA	-5.09519	0.296185	0.751249	-1.54734	0.3878	NA	-1.28693	0.459888	NA	-1.58745	0.367363	0.605729	-1.12521	0.588137	0.984699	-1.23551	0.540925	0.880734	-5.17443	0.111333	0.384753
Amoebophilaceae	287.848	438.641	330.574	286.641	1636.29	10926.9	12178.8	14842.5	884.224	410.54	1046.85	2117.48	0.610863	0.444036	0.993763	0.199854	0.802043	0.875794	-0.0038933	0.996113	0.997675	2.73995	0.0133415	0.065654	2.89646	0.00889893	0.0504272	3.18185	0.00405748	0.0417341	-1.10743	0.213608	0.838003	0.243298	0.784506	0.939197	1.26076	0.156538	0.46891
Anaerobrancaceae	0.425921	1.92658	0	0	0	0.365884	3.99545	0.335261	0.690493	1.28204	0.595506	0.964323	2.0741	0.565527	0.993763	-4.2666	0.331533	NA	-2.71368	0.536837	0.898456	2.05379	0.560834	NA	5.50079	0.090099	NA	2.16744	0.527047	0.765562	0.807488	0.735113	0.984699	-0.301769	0.900809	0.97538	0.360684	0.886779	0.967788
Anaerolinaceae	1.92331	2.73806	3.25181	2.85647	10.2535	2.68385	4.25877	4.65902	1.5724	1.38292	2.9274	17.6718	0.593133	0.688801	0.993763	0.752435	0.58905	0.786417	0.4195	0.781819	0.949991	-1.69883	0.148833	0.291803	-1.22583	0.271327	0.445072	-1.04772	0.346777	0.585186	-0.265305	0.856166	0.984699	0.893496	0.503028	0.880734	3.45138	0.00839485	0.0683708
Anaeroplasmataceae	0	0	0	0	1.14407	0	0	0	0	10.8549	2.40332	0.763578	NA	NA	NA	NA	NA	NA	NA	NA	NA	-5.02116	0.316774	NA	-5.73422	0.252925	NA	-5.55359	0.26818	NA	7.94402	0.032179	0.38334	5.77431	0.120882	0.639836	3.95174	0.314209	0.653444
Anaplasmataceae	101.84	162.063	69.5383	158.115	123.968	411.798	273.257	137.45	187.544	204.258	150.611	147.269	0.669105	0.271563	0.993763	-0.551238	0.364152	0.623323	0.628676	0.302162	0.751249	1.73399	0.00361868	0.0377789	1.14514	0.0546114	0.152423	0.153235	0.797629	0.934869	0.118112	0.678601	0.984699	-0.324472	0.253342	0.77503	-0.34395	0.241837	0.570384
Archaeoglobaceae	0	0	0	0	0.286017	1.74478	0.273343	0.506235	0.345739	0.258687	0.180021	0	NA	NA	NA	NA	NA	NA	NA	NA	NA	1.82576	0.452106	NA	-0.532979	0.838033	NA	-0.0012789	0.9996	NA	-0.403001	0.930676	0.984699	-0.965525	0.834001	0.94631	-2.63575	0.604841	NA
Armatimonadaceae	21.3303	57.8129	27.2035	18.9703	31.4403	5.57557	5.85869	3.00679	86.6131	60.0999	192.187	255.617	1.43762	0.0596742	0.993763	0.352828	0.642456	0.795501	-0.147424	0.852487	0.959816	-2.54214	0.067323	0.179849	-2.46864	0.071254	0.173046	-3.46808	0.0134951	0.0857337	-0.530003	0.43817	0.984699	1.14451	0.0909338	0.594902	1.55024	0.0224696	0.146677
Aurantimonadaceae	5082.6	6502.37	8376.09	6949.89	4367.57	823.527	972.259	808.212	7765.25	7539.34	9944.39	10558.7	0.355213	0.468847	0.993763	0.720735	0.141521	0.398534	0.451274	0.357448	0.805093	-2.40716	0.00450198	0.0420935	-2.16824	0.010481	0.0529714	-2.435	0.00405148	0.0417341	-0.042597	0.913989	0.984699	0.356787	0.365572	0.849344	0.442853	0.26154	0.602568
Bacillaceae	352.809	576.366	330.447	477.299	436.089	1112.63	1069.87	1087.54	584.77	815.105	657.668	905.209	0.704855	0.0471708	0.993763	-0.095498	0.787324	0.874804	0.431289	0.225782	0.719023	1.34298	0.000129401	0.00808695	1.28762	0.000239042	0.00343853	1.31108	0.000183972	0.021793	0.479902	0.126231	0.75836	0.170964	0.585541	0.895469	0.633092	0.0443252	0.217009
Bacteriovoracaceae	17.4588	16.5454	32.7134	3.79674	10.7992	1.74478	5.75429	0.16763	104.187	55.048	110.076	54.8595	-0.0562016	0.956263	0.993763	0.908401	0.361986	0.623323	-2.28996	0.0468307	0.377766	-2.80593	0.0438219	NA	-1.05669	0.400696	NA	-5.77454	0.00301289	0.0382814	-0.921034	0.35019	0.97677	0.0752851	0.938865	0.981191	-0.946352	0.340005	0.672539
Bacteroidaceae	45.1265	104.578	62.0148	100.169	20.6238	32.7795	121.356	8.58971	349.717	309.122	680.441	425.655	1.20367	0.108232	0.993763	0.458598	0.53883	0.752778	1.12705	0.133181	0.573154	0.585023	0.667941	0.771019	2.47386	0.0681588	0.169943	-1.33865	0.331165	0.56395	-0.17837	0.783133	0.984699	0.958608	0.138349	0.676157	0.278266	0.66798	0.864609
Balneolaceae	0.424484	0	0	0	0	0	0	0	0	0.287967	0.514998	0.921819	-2.92505	0.555704	0.993763	-4.26156	0.390634	NA	-2.70865	0.585312	0.909548	NA	NA	NA	NA	NA	NA	NA	NA	NA	2.73463	0.590611	0.984699	3.55862	0.470971	0.857841	4.27376	0.393232	0.71067
Bartonellaceae	207.272	218.015	267.796	246.683	2684.45	11207.3	13571.7	13263.2	1200.79	1187.21	854.385	1259.5	0.0690023	0.889541	0.993763	0.369565	0.45333	0.695626	0.256536	0.60544	0.911944	2.06278	0.033351	0.119935	2.33896	0.0158321	0.0704905	2.30581	0.0173805	0.0987945	-0.0159584	0.966074	0.991549	-0.490292	0.191166	0.725809	0.0713863	0.849354	0.964242
Bdellovibrionaceae	595.254	487.991	725.027	458.912	501.868	81.9491	50.2681	52.1091	1851.09	1317.8	2222.24	1757.97	-0.287319	0.50108	0.993763	0.284764	0.502668	0.723538	-0.375712	0.379484	0.807271	-2.61799	0.00670983	0.0464718	-3.31995	0.000586335	0.00730843	-3.27208	0.000706256	0.021793	-0.49023	0.370497	0.984699	0.263335	0.630291	0.895469	-0.0758407	0.889853	0.967788
Beijerinckiaceae	18.1649	17.7481	29.2477	22.3477	30.0415	7.70763	10.6482	10.1495	69.3938	78.1493	97.3566	110.821	0.0437867	0.930084	0.993763	0.685548	0.130462	0.386602	0.348594	0.481137	0.869338	-1.85567	0.0224956	0.0928931	-1.4433	0.0647978	0.165989	-1.53131	0.0515672	0.206758	0.174511	0.723723	0.984699	0.490775	0.315814	0.849344	0.656204	0.186612	0.504067
Bifidobacteriaceae	309.091	285.082	222.736	316.342	276.062	94.0099	171.829	114.048	503.376	751.525	839.258	708.821	-0.130157	0.696277	0.993763	-0.473743	0.151023	0.398534	0.0310961	0.925666	0.978051	-1.56313	0.119638	0.24858	-0.695103	0.487681	0.685686	-1.28817	0.198816	0.458895	0.577844	0.209083	0.838003	0.736255	0.109163	0.630884	0.489972	0.287922	0.626497
Blattabacteriaceae	0	0	0	0	0	0	0.546687	0.540488	0	0	0	0	NA	NA	NA	NA	NA	NA	NA	NA	NA	-1.13649	0.836922	NA	2.70447	0.584031	NA	2.62384	0.596371	NA	NA	NA	NA	NA	NA	NA	NA	NA	NA
Bogoriellaceae	59.2332	50.185	33.3014	56.0563	34.1532	13.1632	16.8156	19.1371	84.9203	91.5771	66.6355	82.617	-0.25317	0.635975	0.993763	-0.834472	0.111717	0.365094	-0.0751666	0.888128	0.959816	-1.40228	0.12618	0.259292	-1.06736	0.235845	0.412178	-0.904447	0.31503	0.544867	0.115128	0.823934	0.984699	-0.336361	0.514717	0.880734	-0.0468913	0.928883	0.97422
Borreliaceae	0.646982	2.36315	0.619855	1.91619	3.68348	0.786407	1.15074	1.31697	0.690986	5.84894	2.52027	3.33076	1.95418	0.287335	0.993763	-0.0786815	0.966958	NA	1.23749	0.522071	0.879854	-2.63763	0.112294	NA	-1.9741	0.175966	NA	-1.77512	0.222828	0.463095	2.91879	0.0514807	0.504907	1.73057	0.252967	0.77503	2.36228	0.129692	0.438678
Brachyspiraceae	0.610269	0	0.372616	0.940273	0.286017	0	0.692766	0.502891	1.03722	0	2.00527	0.602236	-3.46225	0.351412	0.993763	-0.698905	0.804469	NA	0.696756	0.806942	0.949991	-3.34544	0.512442	NA	0.720967	0.871525	NA	0.378826	0.93277	NA	-4.95371	0.159991	0.792146	0.89272	0.708346	0.915207	-0.432971	0.86952	0.967788
Bradyrhizobiaceae	108.435	143.535	190.639	82.2097	111.906	23.8777	39.1101	43.8899	619.527	518.313	886.362	835.11	0.407012	0.449566	0.993763	0.815296	0.125792	0.385493	-0.407774	0.454535	0.869338	-2.27042	0.00518928	0.0435701	-1.56653	0.0500839	0.14582	-1.39644	0.0806633	0.271698	-0.257266	0.666986	0.984699	0.515984	0.387583	0.849344	0.4283	0.473945	0.773367
Brevibacteriaceae	6.67755	6.27463	8.03398	8.30738	34.7913	31.4156	24.968	32.0768	49.6643	25.0521	12.3332	9.5213	0.0606384	0.937809	0.993763	0.264783	0.708614	0.836252	0.40355	0.599307	0.909548	-0.11301	0.915935	0.95732	-0.44131	0.679416	0.841049	-0.0760693	0.943141	0.96549	-1.01015	0.159585	0.792146	-2.01695	0.00524064	0.167045	-2.34021	0.00270961	0.0426045
Brocadiaceae	108.57	108.262	50.0049	56.0042	128.796	210.882	132.962	99.9576	161.046	147.567	104.541	104.639	0.0180996	0.96597	0.994471	-1.12031	0.0078636	0.0747042	-0.949486	0.0302246	0.369359	0.729011	0.304825	0.463433	0.0652554	0.926807	0.973668	-0.344189	0.628588	0.851971	-0.127861	0.761624	0.984699	-0.620072	0.140535	0.676157	-0.587944	0.171601	0.46891
Brucellaceae	75.3912	58.7455	90.1133	91.411	56.5452	75.2427	103.605	106.113	142.66	162.689	174.235	261.346	-0.34802	0.53814	0.993763	0.256209	0.642356	0.795501	0.293678	0.600075	0.909548	0.337762	0.641016	0.744534	0.797372	0.268313	0.445072	0.835328	0.246349	0.481352	0.2018	0.534493	0.984699	0.299863	0.351953	0.849344	0.891078	0.00627859	0.0657157
Burkholderiaceae	156.901	141.783	392.895	850.852	280.786	69.0033	157.818	264.855	521.814	595.897	808.155	832.331	-0.143571	0.828335	0.993763	1.32471	0.0436094	0.234535	2.43943	0.000204212	0.00984301	-2.01814	0.00406109	0.0399697	-0.838028	0.228836	0.403701	-0.0905984	0.896379	0.963272	0.193343	0.687032	0.984699	0.632875	0.186651	0.725809	0.677737	0.158272	0.46891
Caldicellulosiruptoraceae	2.81043	3.55288	2.92327	5.44868	1.98475	3.03635	4.30734	9.08205	4.37393	4.21544	7.84034	9.59143	0.412257	0.683541	0.993763	0.0718301	0.939005	0.969354	0.984058	0.315696	0.766521	0.180905	0.890095	NA	0.735778	0.556375	NA	1.8077	0.141649	0.377729	0.0235814	0.977673	0.991549	0.854317	0.275186	0.80658	1.16699	0.156989	0.46891
Caldilineaceae	20.4996	17.0071	12.1462	32.1506	20.6071	24.7847	22.3759	58.2514	41.4393	31.2669	29.3932	72.5669	-0.280146	0.689516	0.993763	-0.749292	0.268616	0.534355	0.584963	0.391556	0.813492	0.386251	0.608882	0.720638	0.256276	0.731863	0.870206	1.62108	0.0284136	0.142729	-0.419478	0.313973	0.974957	-0.516474	0.205302	0.725809	0.801209	0.0515445	0.232941
Caldisericaceae	0	0	0	0	0	0	0	0	0	0	0	0.200745	NA	NA	NA	NA	NA	NA	NA	NA	NA	NA	NA	NA	NA	NA	NA	NA	NA	NA	-0.346828	0.949944	0.984699	-1.04609	0.849824	0.94631	2.56605	0.627643	NA
Caldithrixaceae	4.0486	1.3219	2.41153	3.24015	1.69873	10.4799	16.7316	8.19612	3.83776	8.58222	7.18406	7.26129	-1.57124	0.19562	0.993763	-0.755223	0.430715	0.680535	-0.471405	0.661488	0.938476	2.21254	0.0562296	0.162207	2.91409	0.0104588	0.0529714	1.90628	0.0984601	0.292236	1.13122	0.173833	0.820876	0.882997	0.280985	0.814217	0.92261	0.292554	0.630736
Campylobacteraceae	399.838	262.113	472.242	220.469	656.753	556.853	1594.3	100.354	1140.3	862.833	1303.95	819.344	-0.613072	0.151166	0.993763	0.240408	0.569576	0.775392	-0.856883	0.0456042	0.377766	-0.239623	0.854921	0.918794	1.27795	0.329336	0.517528	-2.7123	0.0387115	0.170987	-0.402464	0.539141	0.984699	0.192874	0.768405	0.928641	-0.479209	0.465072	0.773367
Carboxydocellaceae	1.27489	1.04125	1.84582	3.24015	1.1267	3.71348	2.96915	0.940765	2.11005	2.67471	4.11539	4.01553	-0.0551803	0.969712	0.994471	0.511771	0.677923	NA	1.21479	0.351917	0.800113	1.58497	0.369959	NA	1.25821	0.473203	NA	-0.257946	0.889105	0.962917	0.475132	0.70097	0.984699	1.02578	0.385235	0.849344	0.899361	0.477184	0.773367
Cardiobacteriaceae	7.9625	0	1.1854	0	0	34.331	188.429	2.53786	3.45444	0.517375	4.1989	0	-7.15131	0.0356243	0.993763	-2.74562	0.219481	NA	-6.93491	0.0415892	0.377766	8.62284	0.00930531	0.0527301	11.08	0.000823248	0.00855263	4.82863	0.148826	0.384492	-2.66484	0.267883	0.939322	0.253587	0.906797	0.97538	-5.93114	0.0807078	0.327006
Carnobacteriaceae	35.6176	41.4067	26.9037	29.4791	617.318	649.463	1144.55	472.979	174.966	193.183	71.0511	47.9388	0.2323	0.819869	0.993763	-0.408478	0.686999	0.826138	-0.252614	0.805782	0.949991	0.0756949	0.952364	0.979935	0.893567	0.480577	0.685686	-0.381088	0.763596	0.906975	0.142862	0.877926	0.984699	-1.29963	0.162869	0.692194	-1.83857	0.0510434	0.232941
Catenulisporaceae	0	0	0	0	0	0	0	0	0	0	0.180021	0	NA	NA	NA	NA	NA	NA	NA	NA	NA	NA	NA	NA	NA	NA	NA	NA	NA	NA	-0.346842	0.949942	0.984699	2.05057	0.686447	0.912763	0.380328	0.945117	NA
Caulobacteraceae	7932.57	7361.92	13574.1	7282.32	7550.31	966.23	1010.75	2536	13672.4	15850.5	31322.3	30554.8	-0.107866	0.800703	0.993763	0.775011	0.069616	0.314929	-0.12318	0.773146	0.949991	-2.9656	0.00192361	0.0359715	-2.90122	0.00240529	0.0190026	-1.57434	0.0995197	0.292236	0.213252	0.625449	0.984699	1.19587	0.00618864	0.175345	1.16002	0.00792284	0.0683708
Cellulomonadaceae	1181.09	1163.07	1439.76	7542.16	1669.15	397.669	398.098	2117.91	2725.64	1735.53	2690.38	3144.78	-0.0221481	0.98203	0.995457	0.28573	0.771286	0.870683	2.67493	0.00649753	0.173989	-2.06789	0.0228507	0.0928931	-2.06673	0.0228625	0.0929411	0.344665	0.704137	0.865625	-0.651224	0.0453124	0.462186	-0.0189587	0.953478	0.988876	0.20534	0.527983	0.802704
Cerasicoccaceae	32.1924	23.2772	51.587	30.7006	84.7166	21.5378	16.7993	8.68884	58.8687	50.4733	45.6975	30.3545	-0.432539	0.628219	0.993763	0.681432	0.433393	0.680535	-0.0749346	0.932851	0.978051	-1.91553	0.0452234	0.140946	-2.25624	0.0178162	0.0774797	-3.20844	0.000929227	0.0242748	-0.232223	0.648538	0.984699	-0.37386	0.459316	0.857841	-0.850608	0.110188	0.384753
Chitinophagaceae	1089.97	1695.68	3387.33	1202.85	1274.03	206.267	171.071	121.317	3231.82	3407.2	9308.3	10504.9	0.636885	0.292638	0.993763	1.6359	0.00682506	0.0731126	0.142647	0.813758	0.949991	-2.62789	0.0256975	0.09807	-2.89845	0.0138426	0.064714	-3.39417	0.00396863	0.0417341	0.076216	0.900991	0.984699	1.52604	0.0127204	0.231692	1.70038	0.0055059	0.0616136
Chlamydiaceae	0	0.253538	0	0	0	0	0	0	0	0	0	0	3.66979	0.48231	0.993763	-0.101769	0.985304	NA	1.45115	0.792812	0.949991	NA	NA	NA	NA	NA	NA	NA	NA	NA	NA	NA	NA	NA	NA	NA	NA	NA	NA
Chlorobiaceae	6.02338	2.89733	2.76706	1.70764	4.48943	6.56983	5.89256	3.98167	5.40967	6.95036	4.5339	5.22001	-0.961278	0.376162	0.993763	-1.14955	0.247897	0.523339	-1.5757	0.187986	0.670324	0.459451	0.705252	0.799286	0.327073	0.784846	0.909194	-0.209777	0.863355	0.953431	0.382719	0.638488	0.984699	-0.27645	0.733773	0.921734	0.00317536	0.997119	0.997119
Chloroflexaceae	0	0	0	0	0	0	0	0	0	0	0.343332	0	NA	NA	NA	NA	NA	NA	NA	NA	NA	NA	NA	NA	NA	NA	NA	NA	NA	NA	-0.346856	0.94994	0.984699	2.98022	0.549159	0.880734	0.380314	0.945119	NA
Chromatiaceae	100.073	76.269	125.454	358.022	493.47	240.372	259.806	1586.92	150.321	240.23	228.825	281.058	-0.400147	0.567747	0.993763	0.326925	0.636326	0.795501	1.83266	0.00805626	0.184687	-1.02448	0.199899	0.335074	-0.912146	0.253217	0.430469	1.69824	0.0331859	0.159292	0.680962	0.0619106	0.527689	0.6098	0.093318	0.594902	0.910648	0.0131349	0.099571
Chroococcaceae	85.5001	80.8618	26.7433	54.7827	98.3989	134.292	90.2003	53.6985	99.4562	87.5338	63.5676	54.3304	-0.108177	0.867643	0.993763	-1.67806	0.00979264	0.0886001	-0.661761	0.31306	0.766521	0.448784	0.511019	0.677776	-0.123441	0.856458	0.942741	-0.872425	0.203319	0.458895	-0.186127	0.71936	0.984699	-0.647605	0.210189	0.725809	-0.875748	0.100203	0.367935
Chrysiogenaceae	0.868043	3.0458	2.28616	2.10915	2.82543	2.31797	1.04259	0.844839	3.87485	2.25823	2.5894	7.58397	1.82364	0.161366	0.993763	1.38466	0.263148	NA	1.30231	0.34654	0.795391	-0.367662	0.828155	NA	-1.47882	0.390501	NA	-2.02528	0.259033	0.486532	-0.670351	0.552613	0.984699	-0.511106	0.633474	0.895469	0.947599	0.379044	0.706948
Chthoniobacteraceae	21.2248	18.9724	25.5798	28.468	29.057	10.0535	22.7725	11.0215	260.885	126.781	180.65	273.717	-0.0856212	0.898148	0.993763	0.270828	0.671125	0.817396	0.431249	0.513262	0.877278	-1.58868	0.0430965	0.137933	-0.441236	0.556048	0.739288	-1.45492	0.0578057	0.215277	-1.03967	0.205293	0.838003	-0.530815	0.516896	0.880734	0.0672435	0.934685	0.97422
Chthonomonadaceae	0	0	0	0	0	0	2.2256	0	0	0	0.171666	0	NA	NA	NA	NA	NA	NA	NA	NA	NA	-1.13645	0.836928	NA	4.67566	0.33753	NA	-1.66888	0.762459	NA	-0.346841	0.949943	0.984699	1.99636	0.694787	0.913264	0.380329	0.945117	NA
Clostridiaceae	660.619	845.424	807.498	403.648	612.342	256.394	836.024	417.29	1244.16	1376.1	1355.5	1202.37	0.352922	0.40362	0.993763	0.289937	0.491525	0.716156	-0.71061	0.0942955	0.473442	-1.26196	0.108958	0.235626	0.443155	0.572732	0.746441	-0.559691	0.476497	0.729952	0.145287	0.684636	0.984699	0.123073	0.730624	0.921734	-0.0513652	0.886089	0.967788
Comamonadaceae	8121.73	10706	17990.9	13656.4	8952.7	7648.35	5258.28	2385.88	13684	20420.7	21599.9	24552.5	0.39848	0.485227	0.993763	1.14742	0.0444381	0.234535	0.749719	0.189137	0.670324	-0.227901	0.685164	0.783973	-0.768336	0.171669	0.320056	-1.90844	0.000687832	0.021793	0.577568	0.185752	0.829552	0.658524	0.131354	0.669904	0.843252	0.0533779	0.236675
Conexibacteraceae	158.866	115.644	100.205	60.55	98.164	25.2133	18.5375	15.7017	150.266	112.773	158.088	116.985	-0.445258	0.495777	0.993763	-0.664865	0.305634	0.580705	-1.37404	0.0379265	0.377766	-1.99721	0.0713294	0.187867	-2.44106	0.027183	0.0996709	-2.67247	0.0159237	0.0982721	-0.420063	0.352403	0.97677	0.0682972	0.87883	0.96181	-0.377728	0.408779	0.72228
Contubernalisaceae	0.627907	0	0.193097	1.34178	1.7161	0.2266	0.667681	0.335261	0.345246	1.66924	1.69765	3.29446	-3.49624	0.330795	0.993763	-1.68439	0.554327	NA	0.988924	0.708489	0.949991	-2.89177	0.402248	NA	-1.56829	0.616563	NA	-2.43554	0.45292	NA	2.18843	0.292064	0.971907	2.16464	0.289201	0.828611	3.13195	0.13067	0.438678
Coprobacillaceae	0	0	0	0	0	0	0	0	0	0	0	0.602236	NA	NA	NA	NA	NA	NA	NA	NA	NA	NA	NA	NA	NA	NA	NA	NA	NA	NA	-0.346849	0.949941	0.984699	-1.04611	0.849821	0.94631	3.95272	0.432942	NA
Coriobacteriaceae	27.7041	33.7377	30.6585	12.3149	29.4984	95.542	137.574	55.5203	43.8926	51.8351	43.4843	51.9075	0.307508	0.597981	0.993763	0.142072	0.801739	0.875794	-1.12624	0.0764595	0.445909	1.59291	0.0391709	0.133181	2.12077	0.00583486	0.0363706	0.817324	0.290481	0.518544	0.23382	0.583642	0.984699	-0.00852592	0.983897	0.999549	0.296612	0.498306	0.796612
Corynebacteriaceae	546.439	132.987	168.996	144.561	154.493	3454.56	6709.98	264.971	393.72	146.5	191.437	108.135	-2.03445	0.0385704	0.993763	-1.69375	0.0839562	0.329076	-1.91614	0.0513634	0.387303	4.48124	0.000509714	0.0136167	5.43906	2.45741e-05	0.000765893	0.776688	0.547131	0.782651	-1.43024	0.071745	0.538088	-1.04097	0.189123	0.725809	-1.85016	0.0205538	0.142063
Coxiellaceae	45.9264	22.9978	50.6304	31.2464	23.4194	20.5489	23.2501	15.144	184.148	90.3626	79.7358	70.5129	-0.968691	0.221205	0.993763	0.143727	0.851005	0.908376	-0.567636	0.47059	0.869338	-0.162306	0.824341	0.891051	0.010701	0.988133	0.988556	-0.595543	0.41404	0.667408	-1.02499	0.0330724	0.38334	-1.21013	0.0114542	0.228397	-1.37428	0.00518089	0.0608754
Crenotrichaceae	0	0	0	0	0	0	0	0.338605	0	0	0	0	NA	NA	NA	NA	NA	NA	NA	NA	NA	-1.13639	0.836936	NA	-1.84945	0.737659	NA	1.88163	0.707814	NA	NA	NA	NA	NA	NA	NA	NA	NA	NA
Cryomorphaceae	2.6671	3.75221	99.8263	0.556588	0	0	0	0.335261	41.8039	9.42987	74.1558	22.9775	0.5235	0.852821	0.993763	5.22813	0.0588195	0.279392	-2.21988	0.479032	0.869338	-1.1364	0.836936	NA	-1.84945	0.737658	NA	2.02124	0.68635	NA	-2.1397	0.230431	0.890303	0.824582	0.640548	0.895469	-0.879451	0.621346	0.851431
Cryptosporangiaceae	26.2771	23.5624	27.365	15.6353	60.6259	34.8163	5.99413	5.73651	107.086	34.5078	45.3843	19.9046	-0.145602	0.839421	0.993763	0.0607911	0.930283	0.969354	-0.64441	0.381863	0.807271	-0.803564	0.515215	0.677776	-3.36502	0.00749839	0.0438187	-3.41194	0.00690859	0.059459	-1.6382	0.0167417	0.328394	-1.24838	0.0652607	0.504287	-2.49124	0.00051027	0.0149892
Cyanobacteriaceae	26.8636	23.4194	7.39686	19.3674	33.4828	52.0604	32.7686	24.9167	32.6929	23.0606	10.9197	12.5545	-0.195715	0.733891	0.993763	-1.87334	0.00132204	0.0251189	-0.536106	0.365449	0.807271	0.746183	0.197467	0.335074	0.104164	0.857077	0.942741	-0.296022	0.612318	0.844532	-0.506205	0.411178	0.984699	-1.57017	0.0116438	0.228397	-1.39559	0.036329	0.203224
Cystobacteraceae	60.7847	31.1169	64.3736	13.4793	52.484	11.3397	10.378	7.833	113.088	61.6161	85.2312	80.0231	-0.974077	0.232229	0.993763	0.0851381	0.914794	0.960281	-2.24429	0.00842971	0.184687	-2.29176	0.0148518	0.0688193	-2.41901	0.00918907	0.0505399	-2.84168	0.00251817	0.0339953	-0.877846	0.26162	0.939322	-0.412297	0.596207	0.895469	-0.517238	0.510222	0.802003
Deferribacteraceae	9.58596	14.4806	8.09785	19.9418	4.87549	4.17202	7.27274	16.3743	10.5136	16.4095	13.5653	26.6787	0.473447	0.587765	0.993763	-0.254097	0.765981	0.870683	1.01393	0.239454	0.720105	-0.189166	0.860366	0.919362	0.586892	0.565683	0.744948	1.72863	0.0857065	0.273651	0.667982	0.258766	0.939322	0.384716	0.509191	0.880734	1.34949	0.023569	0.149695
Dehalobacteriaceae	0	0	0	0	0	0	0	0	0	0	0.706393	0	NA	NA	NA	NA	NA	NA	NA	NA	NA	NA	NA	NA	NA	NA	NA	NA	NA	NA	-0.346871	0.949938	0.984699	3.98031	0.418161	0.849344	0.380299	0.945121	NA
Deinococcaceae	3117.15	2949.62	1988.61	5118.36	4561.85	217.536	165.259	530.248	4791.41	7932.23	6097.56	7272.32	-0.0797138	0.895272	0.993763	-0.648478	0.284096	0.553966	0.715529	0.237267	0.720105	-4.38881	0.000342824	0.0123155	-4.78648	9.38591e-05	0.00175516	-3.10575	0.0112112	0.0781165	0.727174	0.19449	0.838003	0.347612	0.535112	0.880734	0.601838	0.282991	0.622806
Dermabacteraceae	41.0404	49.9178	49.0277	47.8421	19.9128	22.3483	21.5383	43.0434	184.098	188.315	196.481	130.34	0.318456	0.541965	0.993763	0.253733	0.617745	0.795501	0.24088	0.646805	0.93432	0.0355196	0.963964	0.979935	-0.0188708	0.980652	0.988556	0.958395	0.214352	0.463095	0.03999	0.904329	0.984699	0.0985458	0.765572	0.928641	-0.487179	0.153898	0.46891
Dermacoccaceae	1.49739	4.15757	1.32084	0.556588	0	0.2266	1.60871	3.92319	5.25633	3.88514	5.83278	8.30195	1.37951	0.379282	0.993763	-0.219627	0.889416	NA	-1.40069	0.497871	0.869338	1.75922	0.613356	NA	4.23377	0.178955	NA	5.46563	0.0803711	0.271698	-0.364762	0.722059	0.984699	0.162267	0.86832	0.956269	0.599378	0.556769	0.802704
Desulfobacteraceae	21.6874	35.6873	13.0124	23.2836	30.9376	82.8267	70.6129	41.5894	35.5296	53.3383	27.742	31.4941	0.696043	0.17829	0.993763	-0.752586	0.145613	0.398534	0.0794752	0.882598	0.959816	1.36888	0.0062983	0.0462878	1.14392	0.0217162	0.0902429	0.38811	0.441503	0.691048	0.597032	0.208033	0.838003	-0.347205	0.466204	0.857841	-0.171862	0.731417	0.914271
Desulfohalobiaceae	1.49739	0.760615	1.27021	3.83462	2.31871	0.2266	2.53688	1.62132	2.80153	3.82658	2.82487	4.45643	-0.560773	0.760783	0.993763	-0.204959	0.900283	NA	1.33854	0.414279	0.839001	-2.26067	0.310627	NA	0.794459	0.635098	NA	0.0845893	0.960741	0.978868	0.517957	0.656715	0.984699	0.0326114	0.977479	0.999549	0.763456	0.524685	0.802704
Desulfonatronumaceae	26.0482	23.6614	17.3685	47.6094	29.4215	7.59835	11.9208	87.0954	22.1021	34.6609	29.7975	26.5118	-0.182478	0.848938	0.993763	-0.583964	0.536034	0.752778	0.836383	0.376488	0.807271	-1.89995	0.101989	0.235626	-1.29983	0.252608	0.430469	1.56333	0.163109	0.40496	0.657533	0.371957	0.984699	0.444656	0.543898	0.880734	0.244547	0.746271	0.918187
Desulfovibrionaceae	48.0227	32.9351	32.9311	53.7676	33.9846	51.0656	60.9512	81.2261	56.6137	70.0734	63.7073	60.0394	-0.561133	0.318541	0.993763	-0.550216	0.310182	0.58324	0.146977	0.790256	0.949991	0.48598	0.396706	0.57507	0.750691	0.185338	0.334664	1.16868	0.0387887	0.170987	0.320668	0.548445	0.984699	0.189746	0.721034	0.915207	0.118748	0.827447	0.962624
Desulfurococcaceae	0	0	0	0	0	0	0.22256	0	0	0.258687	0	0	NA	NA	NA	NA	NA	NA	NA	NA	NA	-1.13639	0.836937	NA	1.3599	0.788412	NA	-1.66882	0.762468	NA	2.61311	0.608581	0.984699	-1.0461	0.849822	0.94631	0.38033	0.945117	NA
Desulfuromonadaceae	724.359	751.355	189.163	406.36	762.843	1299.5	1023.54	604.296	990.717	904.597	293.898	261.059	0.0548177	0.929707	0.993763	-1.93848	0.00182743	0.0315646	-0.83196	0.18155	0.662933	0.771563	0.280724	0.437988	0.427446	0.550055	0.739288	-0.332321	0.642303	0.854766	-0.131209	0.843648	0.984699	-1.75232	0.00848541	0.216378	-1.91426	0.00418515	0.0546394
Dethiosulfovibrionaceae	6.6117	4.11082	5.0088	4.4527	4.89286	4.01077	7.83511	5.08672	7.17693	7.76229	6.86582	6.02299	-0.557144	0.714734	0.993763	-0.411594	0.779032	0.870683	-0.541825	0.723648	0.949991	-0.289387	0.798227	0.886329	0.598838	0.578791	0.746441	-0.0275791	0.979964	0.993766	0.0916464	0.925347	0.984699	-0.0556172	0.953974	0.988876	-0.15957	0.876516	0.967788
Dietziaceae	0.424484	1.3219	1.49046	2.64792	1.43008	3.81205	11.9541	1.88487	4.1835	0.93551	3.39302	0.964323	1.69039	0.386536	0.993763	1.82508	0.315619	NA	2.74684	0.140308	0.593234	0.707755	0.645326	NA	2.49266	0.0916017	NA	-0.132556	0.931996	0.965239	-2.18224	0.188682	0.829552	-0.31741	0.829345	0.94631	-2.21623	0.217594	0.531019
Ectothiorhodospiraceae	122.12	57.4188	58.2218	357.955	61.4056	47.5364	56.9789	118.034	120.661	116.263	93.7093	123.661	-1.09694	0.201753	0.993763	-1.06905	0.209161	0.478803	1.54683	0.0685144	0.434422	-0.294356	0.580198	0.69998	-0.0442853	0.932739	0.974426	1.00143	0.0545611	0.206758	-0.0494117	0.93809	0.984699	-0.356086	0.574988	0.895469	0.0421557	0.94747	0.97422
Ekhidnaceae	0	0.507076	0	0	0	0	0	0	6.63534	0.93551	2.39871	4.58147	4.57657	0.3659	0.993763	-0.101782	0.985302	NA	1.45113	0.792814	0.949991	NA	NA	NA	NA	NA	NA	NA	NA	NA	-2.83632	0.162026	0.792146	-1.48658	0.431781	0.857841	-0.590175	0.758646	0.921192
Enterobacteriaceae	1698.49	2763.77	26934.9	118489	341742	38967.7	31050.8	673191	7314.13	10837.5	8878.98	7146.01	0.702268	0.536942	0.993763	3.98715	0.000454656	0.0143975	6.12434	7.22406e-08	1.741e-05	-3.13253	0.00866569	0.0522736	-3.46017	0.00373723	0.0258837	0.978134	0.412413	0.667408	0.567286	0.414247	0.984699	0.279719	0.687257	0.912763	-0.0332977	0.961783	0.97422
Enterococcaceae	16.1619	53.3862	15.522	13.1023	41.7078	59.3642	101.635	35.4264	138.461	128.747	33.6524	22.5235	1.73505	0.0701412	0.993763	-0.0603548	0.9499	0.970328	-0.255443	0.797429	0.949991	0.526054	0.521055	0.677776	1.30528	0.109023	0.231673	-0.204312	0.80341	0.934869	-0.107728	0.891486	0.984699	-2.04023	0.0101825	0.228397	-2.64838	0.00126738	0.0248195
Entomoplasmataceae	9.74863	29.752	3.95614	63.3694	9.91958	3.24366	6.54579	13.7787	12.776	10.5525	14.4129	12.5576	1.64064	0.196395	0.993763	-1.29892	0.316178	0.58324	2.70445	0.0321848	0.369359	-1.56054	0.185479	0.326225	-0.602581	0.587778	0.752839	0.456948	0.676802	0.865625	-0.268734	0.638279	0.984699	0.180631	0.738381	0.922977	-0.0625991	0.916436	0.970101
Erysipelotrichaceae	0.425921	0.507076	0.467324	0.383685	0	0.925692	13.3242	1.00913	3.10919	12.1094	2.90233	1.16507	0.521814	0.870682	0.993763	0.0852174	0.97781	NA	0.0820417	0.980443	0.992801	3.20965	0.305955	NA	7.26223	0.0151136	NA	3.60517	0.239482	0.481352	1.92643	0.187774	0.829552	-0.149637	0.920085	0.97538	-1.41194	0.414749	0.723687
Erythrobacteraceae	26.9349	29.0886	39.8988	40.3453	27.098	20.806	17.6011	13.5801	65.4987	70.6641	81.9419	125.024	0.0655195	0.893192	0.993763	0.566933	0.214851	0.485973	0.547789	0.253979	0.720105	-0.509219	0.562998	0.688774	-0.738937	0.398037	0.590738	-1.11942	0.203929	0.458895	0.102504	0.845623	0.984699	0.320432	0.539444	0.880734	0.928126	0.0783413	0.322986
Eubacteriaceae	12.5674	11.2945	12.7491	14.0225	11.1331	6.55858	11.9716	10.0632	16.6509	20.5469	21.3251	25.0814	0.00693208	0.991326	0.995457	0.01838	0.975316	0.98276	0.212336	0.738779	0.949991	-0.928119	0.312644	0.471487	-0.0533375	0.951453	0.97966	-0.334239	0.705324	0.865625	0.314776	0.500562	0.984699	0.383613	0.396815	0.849344	0.619702	0.197941	0.516846
Euzebyaceae	13.4088	5.83472	10.0771	7.59795	6.30557	3.43758	6.28973	7.49455	14.1229	15.1227	14.2823	17.3792	-1.05285	0.250275	0.993763	-0.411447	0.625202	0.795501	-0.681686	0.451026	0.869338	-0.970301	0.342745	0.508677	-0.192286	0.840267	0.942741	0.0952928	0.920141	0.964808	0.0480378	0.934965	0.984699	0.000324459	0.999549	0.999549	0.246768	0.685305	0.870522
Exiguobacteraceae	14.5294	4.81723	8.57155	6.58191	1.43008	15.5589	27.9913	6.21169	22.0645	10.0417	10.508	6.66215	-1.45841	0.360099	0.993763	-0.766398	0.618479	0.795501	-1.09595	0.489002	0.869338	2.71431	0.0247678	0.0974056	3.58588	0.00268883	0.0201125	1.39556	0.254047	0.481352	-1.19508	0.140749	0.763636	-1.08566	0.170952	0.714636	-1.81444	0.0389389	0.203224
Ferrimonadaceae	1.05383	0.963292	9.09783	10.7142	28.5957	6.99515	4.81234	170.59	5.48385	2.70729	4.62206	4.33759	-0.817106	0.689399	0.993763	3.10698	0.0508438	0.26109	3.28164	0.0422707	0.377766	-1.89073	0.136685	0.276052	-2.41922	0.0558966	0.153716	2.69133	0.028342	0.142729	-1.01747	0.518118	0.984699	-0.205332	0.892671	0.972782	-0.194248	0.902072	0.967788
Fibrobacteraceae	0.203423	0.507076	0.233662	0	0.286017	0	0	0	0	0	0	0	1.4633	0.748689	0.993763	0.14187	0.975111	NA	-1.66223	0.743318	0.949991	-3.33429	0.524499	NA	-4.04734	0.439803	NA	-3.86672	0.460483	NA	NA	NA	NA	NA	NA	NA	NA	NA	NA
Fimbriimonadaceae	41.8375	31.8979	35.5454	28.6231	33.4119	0.453199	2.66697	1.50867	99.9298	88.6725	186.316	304.187	-0.382397	0.630246	0.993763	-0.232752	0.764964	0.870683	-0.538044	0.500922	0.869338	-5.97222	0.00617009	0.0462878	-3.64268	0.0532793	0.150958	-4.42007	0.0217221	0.117299	-0.174325	0.813964	0.984699	0.893293	0.225615	0.747167	1.60028	0.0302684	0.177827
Flammeovirgaceae	16.9378	20.244	15.4047	19.7488	15.9871	4.06274	5.37785	19.6225	26.297	33.2355	32.6482	43.5665	0.155185	0.851995	0.993763	-0.131501	0.871155	0.92469	0.165882	0.842582	0.959816	-1.88018	0.0934256	0.225747	-1.53801	0.153902	0.299623	0.309125	0.76841	0.906975	0.338391	0.636099	0.984699	0.305131	0.667333	0.912763	0.684119	0.343424	0.672539
Flavobacteriaceae	10968.7	6223.63	18855.5	7809.86	20938.6	2759.45	7028.51	41239.4	43954.1	42535.8	42425.5	71955	-0.817487	0.0978609	0.993763	0.781607	0.113371	0.365094	-0.489837	0.321239	0.766521	-2.92355	0.0201749	0.0877372	-1.57478	0.210781	0.375391	0.977947	0.437068	0.689099	-0.0473333	0.926499	0.984699	-0.0510825	0.920695	0.97538	0.711057	0.165807	0.46891
Flexibacteraceae	42515.7	70522.8	59009.6	91303.3	33060.1	7555.23	6193.38	7717.96	74885.6	69897.9	59723.2	68868.7	0.730068	0.14389	0.993763	0.472955	0.343748	0.616153	1.10267	0.0272902	0.369359	-2.12952	0.0418432	0.137275	-2.41632	0.0209336	0.088968	-2.09887	0.0448761	0.191988	-0.0994347	0.801936	0.984699	-0.326396	0.41028	0.849344	-0.120851	0.760474	0.921192
Francisellaceae	12.451	15.9896	6.24631	10.3787	119.956	511.398	490.556	328.553	11.2017	9.53078	19.2887	11.4375	0.377602	0.610465	0.993763	-0.98341	0.183066	0.434783	-0.218267	0.777409	0.949991	2.11551	0.0349165	0.123196	2.05544	0.0403632	0.130136	1.47801	0.140579	0.377729	-0.238422	0.729728	0.984699	0.798468	0.221852	0.74437	0.163175	0.817516	0.955802
Frankiaceae	44.5175	45.1258	52.7173	25.5523	22.5432	14.0723	11.376	2.78804	97.2092	56.89	75.7388	50.0102	0.0284275	0.940057	0.993763	0.244845	0.490784	0.716156	-0.728762	0.0721032	0.434422	-0.790644	0.479886	0.659843	-1.1075	0.31982	0.506834	-3.0592	0.00910518	0.07024	-0.782103	0.018164	0.330844	-0.370734	0.248791	0.77503	-0.935185	0.00717976	0.0683708
Fusobacteriaceae	35.6761	15.4499	16.7649	10.8795	15.5109	455.172	3036.47	45.7487	156.523	18.8044	46.7689	8.0618	-1.17524	0.209171	0.993763	-1.09116	0.230187	0.508553	-1.67478	0.080142	0.448032	4.96322	0.00107047	0.022242	7.70126	3.81915e-07	5.10079e-05	1.64639	0.278898	0.510525	-3.06088	0.0032966	0.140105	-1.74761	0.0893325	0.594902	-4.3882	6.75493e-05	0.00317482
Gallionellaceae	9.67703	15.7828	18.9423	49.9383	20.8626	28.135	28.7735	29.2059	33.0619	40.9767	32.8882	37.0585	0.650682	0.404242	0.993763	0.960655	0.197541	0.463368	2.37047	0.00152813	0.0526113	0.474915	0.423523	0.59548	0.517919	0.375058	0.563846	0.541028	0.35519	0.590162	0.319724	0.653995	0.984699	0.00720528	0.991909	0.999549	0.235937	0.744786	0.918187
Gemellaceae	5.93376	2.30895	27.8416	20.2408	4.22078	86.6893	370.888	29.7387	13.6931	15.9394	21.3343	13.4844	-1.07864	0.366785	0.993763	2.22238	0.0309791	0.196201	1.79882	0.0875641	0.45876	4.26474	0.00643573	0.0462878	6.36465	4.64293e-05	0.00114503	2.73151	0.0815035	0.271698	0.208046	0.843433	0.984699	0.650975	0.532226	0.880734	0.0615523	0.954342	0.97422
Gemmataceae	1.52979	0	0	1.11318	5.61613	0.453199	1.03915	3.17777	11.4317	7.10168	4.76257	9.27557	-4.7712	0.255386	0.993763	-6.10772	0.145402	NA	-0.432117	0.899864	0.963855	-3.43146	0.153732	NA	-2.61966	0.235736	NA	-0.880427	0.679655	0.865625	-0.678075	0.681637	0.984699	-1.26387	0.443833	0.857841	-0.349474	0.833997	0.963277
Gemmatimonadaceae	0.203423	1.04125	1.25664	0	0	0.679799	1.73191	0.335261	1.57339	2.86344	1.71666	10.328	2.41484	0.480555	0.993763	2.61098	0.431297	NA	-1.67286	0.690186	0.949991	3.05191	0.498658	NA	4.28206	0.332792	NA	2.04232	0.65382	NA	0.88309	0.635669	0.984699	0.15283	0.934683	0.98084	2.69139	0.142694	0.46891
Geobacteraceae	251.944	1978.45	637.543	333.665	921.756	126.065	60.7872	334.364	504.003	2207.32	446.868	390.159	2.97262	0.00191732	0.300322	1.33952	0.162075	0.410589	0.404187	0.673669	0.948794	-2.87412	0.00492205	0.0435701	-3.92316	0.000125363	0.00213117	-1.46666	0.150358	0.384492	2.13166	0.000227863	0.0290525	-0.172922	0.765142	0.928641	-0.364087	0.530836	0.802704
Geodermatophilaceae	5170.67	6217.23	7210.33	4902.78	3347.07	773.248	522.444	623.88	6769.92	7692.34	10210.5	8359.54	0.265637	0.376598	0.993763	0.479754	0.110023	0.365094	-0.0765806	0.79888	0.949991	-2.11422	0.0809012	0.202416	-2.67996	0.0269234	0.0996709	-2.42427	0.0453306	0.191988	0.184222	0.59073	0.984699	0.592727	0.0835192	0.594902	0.303816	0.375278	0.705523
Glycomycetaceae	88.6781	67.4735	49.3661	107.073	136.483	102.755	95.4316	359.422	98.4422	173.157	131.023	106.402	-0.381499	0.290402	0.993763	-0.846017	0.0154111	0.118507	0.274676	0.437954	0.865139	-0.350739	0.553476	0.688774	-0.456207	0.439137	0.646603	1.4542	0.0131767	0.0857337	0.824625	0.0211393	0.336908	0.424035	0.234432	0.766412	0.138486	0.706965	0.888433
Gomphosphaeriaceae	7.1492	9.76585	3.88876	1.34178	5.66823	8.37996	4.78038	1.81986	8.90366	12.9376	13.5926	6.62275	0.46072	0.612085	0.993763	-0.865886	0.33813	0.6154	-2.64933	0.0451083	0.377766	0.210404	0.814259	0.886329	-0.592488	0.509837	0.711489	-1.91831	0.0531247	0.206758	0.550082	0.410216	0.984699	0.603237	0.355107	0.849344	-0.692536	0.366913	0.699383
Gordoniaceae	52.7638	71.2699	85.1763	49.6821	26.8161	18.1018	16.331	16.5325	227.5	219.389	274.873	168.233	0.45262	0.390542	0.993763	0.689517	0.181643	0.434783	-0.0447372	0.93341	0.978051	-0.649531	0.573294	0.696142	-0.80116	0.484989	0.685686	-0.794312	0.489204	0.734542	-0.0475702	0.931238	0.984699	0.277632	0.61363	0.895469	-0.424711	0.444502	0.751495
Hahellaceae	0	0	0.193097	0	0	0	0.22256	0	0	0	0	0	1.23474	0.823154	0.993763	3.03371	0.549869	NA	1.45114	0.792814	0.949991	-1.13639	0.836937	NA	1.3599	0.788412	NA	-1.66882	0.762468	NA	NA	NA	NA	NA	NA	NA	NA	NA	NA
Halanaerobiaceae	153.649	127.983	93.0831	144.356	131.538	152.98	292.502	62.7566	225.3	317.58	322.847	263.919	-0.258852	0.617326	0.993763	-0.725635	0.157579	0.404595	-0.0822105	0.873845	0.959816	0.191077	0.815233	0.886329	1.12725	0.166892	0.315241	-1.09282	0.182482	0.437957	0.49452	0.347003	0.97677	0.517658	0.32417	0.849344	0.227837	0.666403	0.864609
Haliangiaceae	14.9199	8.52937	48.3826	0.556588	14.8555	2.21727	1.49712	1.14934	29.6114	29.9846	46.9019	46.8429	-0.743077	0.613949	0.993763	1.69815	0.235192	0.513637	-4.71426	0.0205157	0.329619	-2.93523	0.0729577	0.189487	-3.47566	0.0324123	0.110202	-3.86319	0.0206915	0.114599	0.0233073	0.985921	0.991549	0.666922	0.612206	0.895469	0.653329	0.621407	0.851431
Halobacteriaceae	0	0	0	0	0	0	0	0	2.07444	0.258687	0	1.52716	NA	NA	NA	NA	NA	NA	NA	NA	NA	NA	NA	NA	NA	NA	NA	NA	NA	NA	-2.94307	0.466429	0.984699	-6.61227	0.14746	0.683679	-0.49448	0.89757	0.967788
Halobacteroidaceae	2.31108	1.52123	1.12774	2.28206	1.98475	6.44126	7.11381	1.64888	2.11054	5.37554	2.59776	0.200745	-0.289147	0.858061	0.993763	-1.09308	0.482537	NA	-0.0503427	0.975065	0.991522	1.26547	0.273242	NA	1.46573	0.194772	NA	-0.568424	0.643072	0.854766	1.34649	0.425333	0.984699	0.336578	0.842832	0.94631	-2.59601	0.273587	0.612313
Halomonadaceae	152.858	39.9507	61.0891	483.736	73.1025	58.0537	74.7289	224.965	112.561	129.898	98.9169	92.9062	-1.92736	0.0266106	0.993763	-1.32388	0.121999	0.385493	1.65855	0.0520304	0.387303	-0.258381	0.634354	0.741401	0.0932569	0.862079	0.942741	1.68383	0.00158035	0.0262581	0.213757	0.711634	0.984699	-0.175527	0.76111	0.928641	-0.266826	0.648688	0.864609
Halothiobacillaceae	0	0	0	0	0	0	0	0	0.536661	0	0	0	NA	NA	NA	NA	NA	NA	NA	NA	NA	NA	NA	NA	NA	NA	NA	NA	NA	NA	-3.87465	0.440619	0.984699	-4.57391	0.362655	0.849344	-3.14748	0.531037	NA
Helicobacteraceae	1.93951	1.54833	3.88474	4.87427	3.73142	8.26263	6.64675	11.5038	6.13774	11.8735	9.53498	10.9572	-0.017067	0.989275	0.995457	0.994677	0.359647	0.623323	1.42248	0.214078	0.70675	1.35872	0.200686	0.335074	1.08375	0.302053	0.482769	1.8862	0.0691177	0.248824	1.00404	0.135129	0.75836	0.679822	0.304777	0.849344	0.90899	0.197412	0.516846
Heliobacteriaceae	2602.23	2963.66	785.495	1625.78	3062.48	5046.88	3796.22	2236.36	3725.18	3377.06	1224.85	967.504	0.18805	0.770276	0.993763	-1.72841	0.00728425	0.0731126	-0.678562	0.29225	0.751249	0.721128	0.286825	0.443275	0.310363	0.646648	0.806154	-0.452885	0.503587	0.745033	-0.141557	0.846309	0.984699	-1.6045	0.0280397	0.340482	-1.94259	0.0078822	0.0683708
Herpetosiphonaceae	0	0	0	0	0	0	0	0	0	1.81081	0	0	NA	NA	NA	NA	NA	NA	NA	NA	NA	NA	NA	NA	NA	NA	NA	NA	NA	NA	5.36943	0.272587	0.939322	-1.04614	0.849816	0.94631	0.380288	0.945123	0.97422
Holophagaceae	7.97178	2.67089	11.5337	6.12246	0.572034	0	1.62438	0.844839	40.5361	32.4348	19.8357	18.5449	-1.56584	0.462694	0.993763	0.535438	0.792699	0.875656	-0.364986	0.860677	0.959816	-4.38902	0.226793	NA	1.01252	0.692072	NA	-0.0362778	0.988982	NA	-0.311938	0.769056	0.984699	-1.02368	0.33527	0.849344	-1.16415	0.283575	0.622806
Hydrogenophilaceae	1.9028	2.6872	2.66229	0.940273	3.39747	0.679799	3.52586	3.92319	15.6097	11.0829	20.2752	10.8784	0.313289	0.817082	0.993763	0.492359	0.691326	NA	-0.849542	0.591815	0.909548	-2.24314	0.240899	NA	-0.120871	0.943144	NA	-0.014683	0.993092	0.997711	-0.483531	0.565963	0.984699	0.379767	0.642631	0.895469	-0.551153	0.528277	0.802704
Hyphomicrobiaceae	2557.3	2376.77	5575.98	2211.2	2962.95	838.36	631.752	522.035	5812.12	5129.28	8583.47	7889.24	-0.105588	0.786091	0.993763	1.12466	0.00379329	0.0481887	-0.209561	0.590246	0.909548	-1.82235	0.0178479	0.0794657	-2.23071	0.00373169	0.0258837	-2.50628	0.00112383	0.0242748	-0.180328	0.688818	0.984699	0.562385	0.211606	0.725809	0.440341	0.328176	0.666615
Hyphomonadaceae	60.3361	55.48	48.957	71.143	44.5936	135.55	129.371	168.739	112.317	137.094	138.784	160.084	-0.118773	0.733344	0.993763	-0.302002	0.362434	0.623323	0.203495	0.556212	0.909548	1.54346	0.0114435	0.061141	1.4812	0.014942	0.0681499	1.86592	0.00215231	0.0332071	0.283972	0.424958	0.984699	0.301026	0.394058	0.849344	0.500918	0.164365	0.46891
Iamiaceae	0	0	0.193097	1.11318	9.81954	1.4855	2.51401	1.7891	0	0.418135	0	8.5576	1.23468	0.823163	0.993763	3.03365	0.549877	NA	5.56685	0.262995	0.720248	-2.94328	0.0863839	NA	-2.03469	0.203371	NA	-2.50206	0.125107	0.342064	3.09028	0.428733	0.984699	-1.04615	0.816985	0.94631	7.58187	0.0401568	0.203224
Idiomarinaceae	10.6775	4.39146	7.81004	28.5624	12.3863	9.64366	9.64977	69.1876	14.4973	13.5591	10.8954	8.43193	-1.12181	0.342777	0.993763	-0.454132	0.681311	0.824517	1.38395	0.209407	0.700931	-0.0976557	0.916365	0.95732	-0.0980572	0.914524	0.969793	2.70724	0.00237637	0.0339953	-0.0555135	0.944021	0.984699	-0.369017	0.637486	0.895469	-0.575519	0.491973	0.791874
Intrasporangiaceae	304.017	284.88	398.951	212.455	268.131	155.971	131.737	126.949	955.542	644.305	825.59	652.827	-0.086648	0.809547	0.993763	0.392511	0.269076	0.534355	-0.508288	0.160474	0.655367	-0.8003	0.162747	0.304338	-1.04938	0.0666236	0.16836	-1.10075	0.054549	0.206758	-0.569077	0.149428	0.777634	-0.211819	0.590917	0.895469	-0.55362	0.162081	0.46891
Isosphaeraceae	7.00627	4.03285	20.9797	17.9244	15.7564	11.1217	9.478	8.7945	89.4008	66.1356	123.326	180.92	-0.693801	0.577781	0.993763	1.58486	0.166816	0.41704	1.38181	0.236971	0.720105	-0.596798	0.603602	0.71894	-0.826519	0.468665	0.674156	-0.90333	0.429884	0.687815	-0.435775	0.535174	0.984699	0.458854	0.510864	0.880734	1.00591	0.151109	0.46891
Kiloniellaceae	56.8433	91.6863	56.5268	86.2662	96.2154	27.0459	42.5553	109.03	139.062	241.711	154.148	130.71	0.682962	0.106229	0.993763	-0.00899678	0.98276	0.98276	0.573339	0.17792	0.659673	-1.90769	0.0024541	0.0377789	-1.22655	0.0462093	0.138514	0.125094	0.837523	0.953431	0.804551	0.012015	0.298661	0.153559	0.631463	0.895469	-0.0915977	0.781885	0.932706
Kineosporiaceae	6033.85	6642.3	7104.95	5383.27	4864.26	1348.35	823.098	925.587	4900.89	8626.9	6130.2	5375.76	0.138224	0.705499	0.993763	0.235745	0.519037	0.73817	-0.164662	0.65265	0.936241	-1.85147	0.0142136	0.0681524	-2.56347	0.000687066	0.00755773	-2.3947	0.00151792	0.0262581	0.815934	0.0156868	0.328394	0.323044	0.338751	0.849344	0.133235	0.693399	0.876069
Koribacteraceae	0	0	0	0	0	0	0.667681	0.670521	1.03574	0	0.514998	0	NA	NA	NA	NA	NA	NA	NA	NA	NA	-1.1365	0.83692	NA	2.9418	0.550428	NA	2.98632	0.544842	NA	-4.91801	0.319384	0.974957	-1.01245	0.812604	0.94631	-4.19084	0.396161	0.71067
Kouleothrixaceae	0.444996	0	0	0	10.0882	10.2099	0	0	0	0	0	0.763578	-2.98585	0.547164	0.993763	-4.32237	0.383488	NA	-2.76945	0.576582	0.909548	0.00644885	0.99875	0.99875	-8.71039	0.074193	0.176316	-8.52977	0.080395	0.271698	-0.34685	0.949941	0.984699	-1.04611	0.84982	0.94631	4.04643	0.421109	NA
Lachnospiraceae	23.4472	18.4816	43.9636	25.5879	26.406	269.226	486.179	27.615	104.337	43.3257	50.5627	45.6369	-0.260471	0.642845	0.993763	0.910197	0.0787538	0.329076	0.152342	0.783372	0.949991	3.38691	0.00985983	0.0542291	4.23997	0.00122692	0.0120754	0.101863	0.938427	0.965239	-1.2714	0.0265109	0.363395	-1.05116	0.0635864	0.504287	-1.21533	0.0373737	0.203224
Lactobacillaceae	26.531	41.5506	34.4661	25.7082	32.209	39.5154	29.2762	45.1192	238.474	272.679	177.869	131.389	0.669245	0.488123	0.993763	0.37342	0.696366	0.832136	-0.00284337	0.997675	0.997675	0.329613	0.687549	0.783973	-0.0925329	0.909865	0.969793	0.513937	0.528096	0.765562	0.193929	0.707708	0.984699	-0.421985	0.414442	0.849344	-0.865726	0.0987044	0.367935
Legionellaceae	26.2508	51.9566	68.0353	69.6572	33.1488	45.8228	58.143	29.3725	125.961	171.188	180.285	223.162	0.978252	0.221851	0.993763	1.37532	0.0817596	0.329076	1.40791	0.0777102	0.445909	0.5144	0.530421	0.679375	0.85735	0.292508	0.471543	-0.135546	0.868799	0.953431	0.444911	0.454704	0.984699	0.51493	0.385801	0.849344	0.824434	0.167099	0.46891
Leptospiraceae	0.425921	0.253538	0.426759	0	0.840683	0	0.445121	0.16763	0.691479	0.546655	3.2016	0.200745	-0.359817	0.915382	0.993763	-0.0211627	0.994451	NA	-2.71477	0.486211	0.869338	-4.43866	0.360879	NA	-0.943417	0.822754	NA	-2.21424	0.616122	NA	-0.343246	0.879788	0.984699	2.11534	0.29894	0.846997	-1.14433	0.666526	0.864609
Leptotrichiaceae	94.7942	46.1723	44.186	38.0378	81.0422	1667.06	9049.23	115.689	205.158	59.3189	108.995	37.2425	-1.02757	0.168293	0.993763	-1.10067	0.134274	0.386602	-1.30768	0.0817984	0.448032	4.37582	0.00276439	0.0377789	6.81632	3.12531e-06	0.000122901	0.526139	0.719224	0.867891	-1.79403	0.0253053	0.363395	-0.916555	0.250363	0.77503	-2.4463	0.00271943	0.0426045
Leuconostocaceae	4317	3849	5253.26	4055.33	4927.94	1661.65	8248.43	802.681	20983.3	11559.4	22312.6	16069	-0.166262	0.645658	0.993763	0.283169	0.433147	0.680535	-0.090066	0.803305	0.949991	-1.56862	0.116585	0.247743	0.74306	0.457164	0.667164	-2.61798	0.00882347	0.07024	-0.860179	0.0641504	0.527689	0.0885695	0.848822	0.94631	-0.385033	0.407354	0.72228
Listeriaceae	17.6398	6.3147	22.0275	16.3033	163.877	95.7753	26.7403	74.2144	224.285	79.4232	75.4451	46.9299	-1.42491	0.405947	0.993763	0.317258	0.849081	0.908376	-0.0963524	0.954403	0.986248	-0.778965	0.56007	0.688774	-2.61941	0.0506863	0.14582	-1.14026	0.393501	0.64391	-1.50072	0.0206667	0.336908	-1.57342	0.0148969	0.253247	-2.27042	0.000614735	0.0160514
Litoricolaceae	7.09916	6.42311	8.6845	10.7824	37.0645	16.0887	15.7078	43.5992	14.2411	20.0084	24.4302	60.3698	-0.0196896	0.977759	0.995457	0.294613	0.639888	0.795501	0.716563	0.287834	0.751249	-1.09345	0.267104	0.430591	-1.09918	0.259845	0.437756	0.374121	0.698528	0.865625	0.467404	0.501402	0.984699	0.749283	0.272831	0.80658	2.04239	0.00293783	0.0431494
Methanobacteriaceae	0	0	0	0	0	0	0	0	0	0	0.180021	0	NA	NA	NA	NA	NA	NA	NA	NA	NA	NA	NA	NA	NA	NA	NA	NA	NA	NA	-0.346842	0.949942	0.984699	2.05057	0.686447	0.912763	0.380328	0.945117	NA
Methanocellaceae	0	0	0	0	0	0	0	0	0	0	0.180021	0	NA	NA	NA	NA	NA	NA	NA	NA	NA	NA	NA	NA	NA	NA	NA	NA	NA	NA	-0.346842	0.949942	0.984699	2.05057	0.686447	0.912763	0.380328	0.945117	NA
Methanocorpusculaceae	0.221061	0	0	0	1.1267	0.2266	0.136672	0	0	0	0.343332	0.200745	-1.97434	0.696531	0.993763	-3.31086	0.513098	NA	-1.75794	0.728396	0.949991	-2.1672	0.52524	NA	-2.89005	0.397292	NA	-5.46976	0.16859	NA	-0.346889	0.949936	0.984699	2.98019	0.549164	0.880734	2.56599	0.627651	NA
Methanosarcinaceae	0	0	0	0	0	0	0.667681	0	0	0	0	0	NA	NA	NA	NA	NA	NA	NA	NA	NA	-1.13642	0.836933	NA	2.94189	0.550417	NA	-1.66885	0.762463	NA	NA	NA	NA	NA	NA	NA	NA	NA	NA
Methylacidiphilaceae	6.7532	4.64499	5.37872	14.1019	4.57627	2.6185	6.30319	4.81662	27.2031	13.2988	14.3454	35.029	-0.341893	0.732733	0.993763	-0.322818	0.729821	0.850711	1.08576	0.248503	0.720105	-1.14352	0.426115	NA	0.121708	0.928645	NA	-0.244085	0.858696	0.953431	-1.03227	0.148025	0.777634	-0.925148	0.185292	0.725809	0.349632	0.619481	0.851431
Methylobacteriaceae	26592.8	33140.6	43610.3	36510.3	22887.7	9149.09	8200.01	10746.4	82115.5	93201.4	90128.1	106862	0.317544	0.443279	0.993763	0.713637	0.0848671	0.329076	0.457276	0.269579	0.729983	-1.32306	0.049374	0.148918	-1.48108	0.0277964	0.0999601	-1.09096	0.105094	0.30267	0.182705	0.627654	0.984699	0.134322	0.721398	0.915207	0.379997	0.313086	0.653444
Methylococcaceae	0	0	0	0	0	0	0	0	0	0	0.775527	0.763578	NA	NA	NA	NA	NA	NA	NA	NA	NA	NA	NA	NA	NA	NA	NA	NA	NA	NA	-0.34693	0.94993	0.984699	4.13365	0.399882	0.849344	4.04635	0.421118	NA
Methylocystaceae	425.117	575.68	677.394	330.559	299.442	65.9604	55.3194	36.9633	1421.95	943.76	1836.89	1485.08	0.435647	0.287567	0.993763	0.672453	0.0991819	0.357026	-0.357301	0.385684	0.808261	-2.18339	0.210878	0.348974	-2.43968	0.161884	0.308901	-3.02003	0.0836514	0.273651	-0.591851	0.244712	0.91767	0.368827	0.468073	0.857841	0.0608816	0.904781	0.967788
Methylophilaceae	118.875	89.27	262.445	109.048	57.4769	15.8171	22.5812	28.8147	1808.08	632.924	589.88	619.027	-0.414015	0.587874	0.993763	1.14308	0.130621	0.386602	-0.117044	0.87808	0.959816	-1.90877	0.0321815	0.117999	-1.41144	0.106894	0.229761	-1.07195	0.219941	0.463095	-1.51405	0.0695256	0.537243	-1.6163	0.0526136	0.443956	-1.5469	0.063887	0.278027
Microbacteriaceae	49498	62201.3	59901.9	43681.6	47829.1	20771.6	19342.4	58565.3	88794.2	87127.8	84014.8	101960	0.329529	0.400342	0.993763	0.275233	0.482388	0.716045	-0.180351	0.645323	0.93432	-1.20325	0.137288	0.276052	-1.30611	0.106744	0.229761	0.292162	0.718238	0.867891	-0.0273223	0.935193	0.984699	-0.0798182	0.812233	0.94631	0.19944	0.552825	0.802704
Micrococcaceae	142.958	171.526	156.134	154.091	1105.24	404.639	809.422	865.993	270.255	241.227	224.226	254.914	0.27537	0.662662	0.993763	0.125837	0.841148	0.908057	0.112357	0.858991	0.959816	-1.44723	0.105138	0.235626	-0.446564	0.616765	0.77406	-0.349306	0.695469	0.865625	-0.165506	0.783741	0.984699	-0.268727	0.655453	0.908373	-0.071424	0.906014	0.967788
Microcystaceae	4.23151	4.66464	0.799375	0.383685	3.73142	7.54158	3.71614	2.66135	2.60913	4.72635	2.01061	4.25258	0.0675394	0.956382	0.993763	-2.40806	0.0723486	NA	-3.04065	0.106805	0.506457	1.26026	0.24667	NA	0.30788	0.77883	NA	-0.189494	0.866522	0.953431	0.779198	0.541332	0.984699	-0.38419	0.766979	0.928641	0.778815	0.555303	0.802704
Micromonosporaceae	433.909	347.694	1382.91	277.776	371.577	189.455	187.598	306.449	658.738	729.207	1641.43	849.589	-0.316543	0.654184	0.993763	1.67228	0.0175921	0.128558	-0.638924	0.366495	0.807271	-0.983797	0.180042	0.32373	-0.998767	0.172864	0.320056	-0.290187	0.691851	0.865625	0.146701	0.813626	0.984699	1.31757	0.0340741	0.367266	0.366719	0.555959	0.802704
Microviridae	22.8927	8.70161	5.20207	41.3756	4.58947	5.02111	5.5653	8.54127	13.5328	34.1763	6.55588	6.50328	-1.30469	0.329145	0.993763	-2.15005	0.10335	0.357026	0.867224	0.505009	0.869338	0.237371	0.81445	0.886329	0.32358	0.7416	0.872197	0.907664	0.349627	0.585422	1.35393	0.31602	0.974957	-1.02413	0.453412	0.857841	-0.924587	0.511348	0.802003
Moraxellaceae	65.5622	61.2572	64.6114	96.25	71.5864	128.839	144.776	229.007	709.397	132.471	133.78	133.223	-0.0803988	0.863393	0.993763	-0.0205573	0.96388	0.979343	0.519403	0.260785	0.720248	0.934172	0.0618593	0.170113	1.10857	0.0258469	0.0996709	1.76952	0.000364548	0.021793	-2.42182	1.68396e-08	4.2941e-06	-2.40687	1.72488e-08	4.39845e-06	-2.40345	3.16418e-08	3.71791e-06
Moritellaceae	0.666057	0	0.592701	0.383685	10.3015	26.545	37.7763	23.5589	0.345739	0.418135	0.703374	0.401491	-3.56501	0.33639	0.993763	-0.158718	0.953851	NA	-0.529793	0.863509	0.959816	1.59456	0.168631	0.312218	2.09008	0.069395	0.170748	1.42126	0.218602	0.463095	0.0714788	0.983771	0.991549	0.96761	0.77241	0.929078	0.512497	0.886459	0.967788
Mycobacteriaceae	1176.44	1506.75	2718.72	1411.74	674.332	430.725	455.84	473.564	3848.63	4138.39	5533.76	6989.73	0.357092	0.367356	0.993763	1.20858	0.00223385	0.0353693	0.264387	0.504679	0.869338	-0.651832	0.524605	0.677776	-0.570183	0.577683	0.746441	-0.515117	0.614974	0.844532	0.104877	0.80286	0.984699	0.523907	0.212249	0.725809	0.861442	0.0403249	0.203224
Mycoplasmataceae	2059.35	2441.64	2042.85	2105.68	1281.6	678.549	591.14	410.675	9504.48	9469.53	10340.2	10443.1	0.244837	0.609807	0.993763	-0.0116204	0.980663	0.98276	0.0315407	0.947596	0.984356	-0.920525	0.27465	0.437988	-1.11921	0.184004	0.334664	-1.64432	0.0510349	0.206758	-0.00535464	0.991549	0.991549	0.121508	0.81004	0.94631	0.135653	0.78846	0.935799
Myxococcaceae	0.663182	0.507076	0	0	0.286017	0	0	0	0	0	0.40713	0	-0.221904	0.959779	0.993763	-4.90023	0.319847	NA	-3.34731	0.496807	0.869338	-3.33429	0.524499	NA	-4.04734	0.439803	NA	-3.86672	0.460483	NA	-0.346859	0.94994	0.984699	3.19446	0.519462	0.880734	0.380311	0.945119	NA
Nannocystaceae	26.5555	15.6548	12.295	19.2502	16.2293	9.14707	9.07173	16.8332	38.567	36.0877	31.8847	50.9267	-0.722558	0.249435	0.993763	-1.11006	0.0636626	0.295022	-0.529157	0.398373	0.82058	-1.03268	0.151363	0.291803	-0.99868	0.151461	0.298139	-0.144917	0.831776	0.953431	-0.100749	0.849196	0.984699	-0.27795	0.596123	0.895469	0.384432	0.473045	0.773367
Neisseriaceae	106.894	106.672	496.467	351.849	189.771	405.372	2898.29	176.598	212.317	391.476	345.562	190.343	0.00563058	0.995833	0.995833	2.21505	0.0390277	0.231727	1.72089	0.109277	0.506457	1.08852	0.26432	0.429807	3.92633	5.57439e-05	0.00115823	-0.109777	0.91042	0.964808	0.883538	0.293478	0.971907	0.705141	0.401624	0.849344	-0.147739	0.861055	0.967788
Nitriliruptoraceae	0	0	0	0	0	0	0	0	4.14887	0.287967	0	18.4841	NA	NA	NA	NA	NA	NA	NA	NA	NA	NA	NA	NA	NA	NA	NA	NA	NA	NA	-3.80821	0.186871	0.829552	-7.61392	0.0351758	0.367266	2.13352	0.391524	0.71067
Nitrosomonadaceae	0	0.253538	1.09069	0	0	5.03827	0	2.23031	1.03673	0	0	0	3.69546	0.45645	0.993763	5.5264	0.232329	NA	1.45108	0.783769	0.949991	5.82702	0.127378	NA	-1.84786	0.689463	NA	4.67084	0.222972	0.463095	-4.91922	0.319258	0.974957	-5.61848	0.255304	0.77503	-4.19205	0.396018	NA
Nocardiaceae	24941.4	26290.9	30972.9	14758.9	13773.2	4754.54	3503.36	2206.53	32892.1	29872.3	33781.3	21481.3	0.0760389	0.828809	0.993763	0.312471	0.374175	0.634761	-0.756848	0.0314096	0.369359	-1.53461	0.0941619	0.225747	-1.97518	0.031207	0.110108	-2.64215	0.00395481	0.0417341	-0.138897	0.688283	0.984699	0.0385103	0.911428	0.97538	-0.614715	0.0758575	0.31833
Nocardioidaceae	23499.2	18748.6	21542.7	12334.2	8316.76	2966.06	2425.59	2390.14	36077.1	26093.7	26817.4	22296.1	-0.325821	0.368832	0.993763	-0.125405	0.729384	0.850711	-0.929735	0.0103491	0.201291	-1.48777	0.118951	0.24858	-1.77803	0.0623974	0.164342	-1.79938	0.0593207	0.217174	-0.467359	0.0666276	0.530938	-0.427906	0.0930584	0.594902	-0.694501	0.00643174	0.0657157
Nocardiopsaceae	11.8492	2.02831	4.02403	4.98791	3.11145	4.73987	0.855136	9.84501	8.40359	18.3652	6.90455	9.43319	-2.29807	0.15912	0.993763	-1.56041	0.303899	0.580705	-1.14761	0.462408	0.869338	0.411988	0.741086	NA	-1.97201	0.150329	NA	1.40958	0.242138	0.481352	1.11353	0.113259	0.704417	-0.270931	0.706107	0.915207	0.216447	0.775589	0.929915
Nostocaceae	2135.24	2174.66	579.517	1147.29	3023.7	4591.98	3174.3	1740.1	3028.22	2332.15	964.689	727.665	0.0267625	0.959885	0.993763	-1.88197	0.000406328	0.0143975	-0.896554	0.0923278	0.473426	0.603716	0.381718	0.562057	0.0711125	0.917932	0.969793	-0.795943	0.248872	0.481352	-0.376897	0.491334	0.984699	-1.65002	0.00259418	0.110253	-2.05416	0.000183007	0.00716779
Oceanospirillaceae	397.962	98.0232	134.88	1347.52	1508.62	141.473	125.974	682.981	454.098	313.889	210.749	214.44	-2.01791	0.0486414	0.993763	-1.56152	0.125398	0.385493	1.75859	0.0840423	0.450093	-3.41016	0.00273394	0.0377789	-3.57854	0.00165387	0.0147273	-1.14073	0.315316	0.544867	-0.53208	0.496492	0.984699	-1.10532	0.157691	0.686286	-1.07835	0.169512	0.46891
Odoribacteraceae	1.09054	0	1.18557	3.0316	4.90606	46.6637	32.0025	37.0305	3.14529	2.37864	1.81388	0.401491	-4.27783	0.152358	0.993763	0.132848	0.930905	NA	1.61114	0.295756	0.751249	4.07189	0.000395149	0.0123155	3.52042	0.00217344	0.0184742	3.7446	0.00110744	0.0242748	-0.485977	0.760289	0.984699	-0.776602	0.620725	0.895469	-2.29743	0.242716	0.570384
Opitutaceae	1.33211	0.760615	2.96735	0	3.3801	1.09765	0	0.335261	17.5754	0.258687	8.55507	33.0346	-0.506935	0.833452	0.993763	1.16846	0.592685	NA	-4.35053	0.200847	0.690419	-1.69399	0.494369	NA	-7.20378	0.0406034	NA	-3.22649	0.216466	0.463095	-5.91249	0.00494407	0.157592	-1.04464	0.486233	0.867295	0.895819	0.549712	0.802704
Oscillochloridaceae	0	0	0.772387	0	0	0	0	0.502891	0	0	0	0	1.23471	0.823159	0.993763	5.02504	0.306315	NA	1.45111	0.792818	0.949991	-1.13641	0.836934	NA	-1.84946	0.737657	NA	2.58378	0.602198	NA	NA	NA	NA	NA	NA	NA	NA	NA	NA
Oxalobacteraceae	4900.54	6439.82	18361.6	109456	17926.2	1797.38	10841	23498.8	28594.6	42418.9	36575.4	38623.9	0.394069	0.692316	0.993763	1.90568	0.0556456	0.278228	4.48128	6.78292e-06	0.000544895	-3.31789	0.00361341	0.0377789	-0.725576	0.524457	0.72647	0.390543	0.731903	0.878284	0.568984	0.235605	0.896706	0.355134	0.459129	0.857841	0.433674	0.366019	0.699383
Paenibacillaceae	896.013	953.958	998.512	861.719	948.057	241.789	1220.62	843.046	2535.27	2716.07	3805.16	2914.75	0.0882881	0.791626	0.993763	0.156216	0.638889	0.795501	-0.0583381	0.861571	0.959816	-1.97425	0.0610994	0.170113	0.361101	0.731607	0.870206	-0.172902	0.869564	0.953431	0.0992963	0.807343	0.984699	0.585514	0.150284	0.684328	0.200199	0.623175	0.851431
Parachlamydiaceae	11.9996	7.28133	43.4859	7.36487	2.57415	9.40691	3.83431	3.60561	44.6346	29.8285	137.089	78.3352	-0.725369	0.546927	0.993763	1.85926	0.103093	0.357026	-0.73327	0.54505	0.905911	1.57908	0.44446	0.61566	0.30214	0.884223	0.961335	0.215648	0.917429	0.964808	-0.581571	0.580234	0.984699	1.6116	0.122078	0.639836	0.804131	0.44328	0.751495
Paraprevotellaceae	2.47635	0.787717	1.47321	0	0	13.2522	7.24766	4.18021	0.690493	2.47788	1.95818	0.401491	-1.54636	0.489506	0.993763	-0.766421	0.702294	NA	-5.25645	0.107589	0.506457	7.20714	0.0126956	0.064164	6.39579	0.0270331	0.0996709	5.59515	0.0539429	0.206758	1.69973	0.37449	0.984699	1.39788	0.460989	0.857841	-0.240004	0.915075	0.970101
Pasteurellaceae	564.975	311.656	293.574	269.064	8327.14	31185.6	35376.9	21510.2	356.599	98.6477	202.064	75.6718	-0.861048	0.331057	0.993763	-0.944205	0.28573	0.553966	-1.0715	0.226746	0.719023	1.90525	0.109623	0.235626	2.08718	0.0796591	0.183904	1.3694	0.250176	0.481352	-1.85675	0.00462325	0.157592	-0.820132	0.208399	0.725809	-2.20591	0.000877975	0.0206324
Pasteuriaceae	0	0	0	0	0	0	0	0	0	0.517375	6.87571	14.2744	NA	NA	NA	NA	NA	NA	NA	NA	NA	NA	NA	NA	NA	NA	NA	NA	NA	NA	3.67061	0.268368	0.939322	7.28598	0.0205175	0.299903	8.29797	0.00843724	0.0683708
Patulibacteraceae	397.746	343.746	520.533	193.099	121.446	126.245	167.095	131.239	1213.21	576.143	609.365	484.534	-0.204068	0.670249	0.993763	0.38843	0.414918	0.680535	-1.03902	0.0313358	0.369359	0.0397961	0.962375	0.979935	0.444763	0.597167	0.759662	0.092995	0.912087	0.964808	-1.07401	0.0128834	0.298661	-0.994089	0.0211696	0.299903	-1.33019	0.00215784	0.039007
Pedosphaeraceae	0	0	0.386193	0	1.41272	0	0	0.335261	0	0	0.470928	0.200745	1.23472	0.823156	0.993763	4.02836	0.417326	NA	1.45112	0.792816	0.949991	-5.27343	0.206438	NA	-5.98649	0.151499	NA	-2.07143	0.548744	NA	-0.346896	0.949935	0.984699	3.38647	0.493572	0.874034	2.56598	0.627652	NA
Pelagicoccaceae	32.5762	23.572	50.0868	27.628	20.0087	41.3662	294.267	28.4905	40.3155	168.376	56.415	52.1421	-0.440963	0.613681	0.993763	0.620471	0.465374	0.707369	-0.202855	0.815967	0.949991	1.03056	0.395402	0.57507	3.85986	0.0013635	0.0127487	0.490714	0.685682	0.865625	2.07018	0.00151463	0.0965576	0.488808	0.455615	0.857841	0.394557	0.554708	0.802704
Pelobacteraceae	0.850405	0.534179	1.17199	0.940273	0.286017	0	0.718464	0.338605	1.72673	1.41056	1.3019	0.964323	-0.796191	0.696993	0.993763	0.466217	0.768959	NA	0.297198	0.870382	0.959816	-3.42927	0.433484	NA	0.784571	0.826988	NA	-0.466171	0.900623	NA	-0.304615	0.878976	0.984699	-0.488787	0.803604	0.94631	-0.949354	0.663672	0.864609
Peptococcaceae	152.799	149.332	56.3145	97.2273	145.495	228.765	195.154	148.952	206.993	278.432	119.96	116.819	-0.0245599	0.960775	0.993763	-1.44379	0.00380437	0.0481887	-0.641879	0.203401	0.690419	0.649982	0.14916	0.291803	0.424217	0.345292	0.538081	0.037262	0.934112	0.965239	0.430817	0.343384	0.97677	-0.781121	0.0865581	0.594902	-0.799116	0.0848866	0.338108
Peptostreptococcaceae	2.36687	2.56583	2.48294	5.86801	19.3531	3.06903	13.6687	9.86522	5.02979	1.28204	5.10434	3.09061	-0.0956228	0.939018	0.993763	0.0877131	0.937555	0.969354	1.23165	0.282352	0.751249	-2.67868	0.0563823	0.162207	-0.539933	0.683634	0.841049	-1.01086	0.447928	0.696062	-2.03656	0.105649	0.678457	-0.022628	0.983128	0.999549	-0.648293	0.585061	0.81839
Phormidiaceae	1744.04	1408.3	329.896	957.52	2253.58	3224.28	2064.95	1346.82	2080.61	1772.38	727.426	592.294	-0.308825	0.516549	0.993763	-2.40289	4.59319e-07	8.72707e-05	-0.866629	0.0690237	0.434422	0.517864	0.423387	0.59548	-0.124929	0.846858	0.942741	-0.741346	0.251866	0.481352	-0.231383	0.586697	0.984699	-1.51573	0.000371725	0.0236975	-1.81306	2.25014e-05	0.00132196
Phyllobacteriaceae	2440.42	2936.03	3884.26	3099.2	3642.12	7506.68	8999.91	7251.57	5175.49	4842.82	5953.49	6479.01	0.266078	0.385812	0.993763	0.670504	0.0286011	0.187386	0.344877	0.261013	0.720248	1.04302	0.182192	0.324475	1.30477	0.095138	0.214347	0.99321	0.203954	0.458895	-0.0958942	0.684224	0.984699	0.20212	0.39102	0.849344	0.32312	0.170802	0.46891
Pirellulaceae	0.667494	0	0	2.22635	0	0	0	0.502891	0	0	0	0	-3.57237	0.468286	0.993763	-4.90889	0.318952	NA	1.75192	0.678859	0.948794	-1.13641	0.836934	NA	-1.84946	0.737657	NA	2.58378	0.602198	NA	NA	NA	NA	NA	NA	NA	NA	NA	NA
Piscirickettsiaceae	19.7958	8.04195	7.60354	55.5843	125.873	38.2773	42.545	122.807	14.0066	17.1613	19.7817	22.3498	-1.28204	0.201336	0.993763	-1.38503	0.149263	0.398534	1.46145	0.12154	0.542429	-1.67528	0.107425	0.235626	-1.52469	0.141163	0.290083	0.00192995	0.998509	0.998509	0.291764	0.668376	0.984699	0.514043	0.441147	0.857841	0.676208	0.329053	0.666615
Planctomycetaceae	0.888555	0	0.57929	0	0	0.453199	0.273343	0.335261	1.03574	1.09331	0.858329	3.81789	-3.98588	0.408549	0.993763	-0.609226	0.882689	NA	-3.76948	0.434461	0.865139	2.47412	0.621871	NA	1.74775	0.727636	NA	2.02111	0.686368	NA	0.0684911	0.981787	0.991549	-0.289566	0.922555	0.97538	1.81606	0.539184	0.802704
Planococcaceae	21.8278	25.8476	17.5893	19.8349	34.0969	54.0184	73.6599	67.7787	45.8464	52.7591	56.1097	75.5152	0.251873	0.574968	0.993763	-0.30643	0.474171	0.709389	-0.109461	0.815649	0.949991	0.637924	0.402472	0.57894	1.08946	0.149878	0.298139	0.976055	0.197525	0.458895	0.209927	0.597993	0.984699	0.293586	0.453189	0.857841	0.72513	0.0718748	0.307101
Polyangiaceae	175.898	102.937	112.619	79.5756	141.391	46.9595	21.9743	18.1368	333.385	243.234	227.262	398.544	-0.773841	0.164708	0.993763	-0.64184	0.243093	0.522268	-1.14777	0.0408394	0.377766	-1.6246	0.083545	0.205565	-2.71202	0.00397063	0.0265181	-2.99047	0.00156158	0.0262581	-0.455075	0.471563	0.984699	-0.553319	0.380805	0.849344	0.259083	0.682092	0.870522
Porphyromonadaceae	16.4352	11.4843	9.86605	3.0316	14.7355	490.879	4444.35	36.0774	56.1608	15.4838	33.9611	10.9911	-0.481655	0.633893	0.993763	-0.736275	0.453988	0.695626	-2.2626	0.0459429	0.377766	5.1563	0.00350077	0.0377789	8.33487	2.34576e-06	0.000122901	1.38625	0.433423	0.688378	-1.87343	0.0638276	0.527689	-0.735473	0.459902	0.857841	-2.39335	0.0221232	0.146677
Prevotellaceae	38.7141	10.5035	27.4215	21.1597	22.1504	447.389	2531.53	19.5467	38.5983	24.8212	38.3121	11.2005	-1.77709	0.111253	0.993763	-0.500975	0.641421	0.795501	-0.835209	0.446113	0.869338	4.39149	0.003045	0.0377789	6.89201	3.28611e-06	0.000122901	-0.1196	0.936052	0.965239	-0.656435	0.539652	0.984699	-0.0156773	0.988228	0.999549	-1.76479	0.111277	0.384753
Procabacteriaceae	2.36112	0.253538	10.7108	2.78294	0	1.46354	0.619726	2.37023	0	5.55439	6.37137	2.2082	-2.71673	0.295004	0.993763	2.18365	0.26999	0.534355	0.263886	0.899097	0.963855	4.07628	0.297117	NA	2.81417	0.475164	NA	4.74131	0.220559	0.463095	6.98378	0.0417597	0.443696	7.1758	0.0360065	0.367266	5.82218	0.0948148	0.359379
Promicromonosporaceae	8.87771	4.89853	7.66774	8.1523	3.46277	9.69028	18.0854	16.7084	12.8146	11.706	11.6155	12.4844	-0.616443	0.478009	0.993763	-0.227006	0.77366	0.870683	-0.076968	0.927535	0.978051	1.59018	0.281062	0.437988	2.47812	0.0889327	0.20281	2.35214	0.106853	0.303686	-0.117702	0.866634	0.984699	-0.112647	0.869358	0.956269	-0.00910242	0.990009	0.99424
Propionibacteriaceae	458.278	347.699	810.907	427.394	231.531	267.552	184.232	450.194	941.796	773.881	854.626	686.28	-0.399953	0.391076	0.993763	0.823216	0.0754985	0.329076	-0.0948274	0.838711	0.959816	0.19888	0.761956	0.858348	-0.337336	0.607257	0.767277	0.948355	0.147775	0.384492	-0.285024	0.43808	0.984699	-0.140903	0.701056	0.915207	-0.457922	0.214565	0.531019
Pseudanabaenaceae	65.426	58.6757	26.6568	25.2354	69.9579	79.0458	63.946	40.1636	69.6163	79.1289	81.7887	61.2501	-0.175639	0.744626	0.993763	-1.29379	0.0155931	0.118507	-1.43083	0.0117618	0.202471	0.165107	0.811571	0.886329	-0.138515	0.841077	0.942741	-0.804909	0.246741	0.481352	0.184579	0.707586	0.984699	0.228439	0.640099	0.895469	-0.233271	0.644019	0.864609
Pseudoalteromonadaceae	22.2758	16.578	14.3031	27.9747	50.5643	20.4835	32.8821	119.21	63.3965	80.2139	74.4049	67.368	-0.428956	0.472517	0.993763	-0.644692	0.253626	0.529548	0.265411	0.647433	0.93432	-1.18942	0.155488	0.2937	-0.509024	0.536353	0.733602	1.34335	0.100118	0.292236	0.335747	0.401127	0.984699	0.227984	0.565114	0.895469	0.0952612	0.817177	0.955802
Pseudomonadaceae	139376	10797.9	19406.8	639317	54852	9852.09	5000.18	24051.1	58262.7	34680.9	21714.5	25899.7	-3.69011	0.0024923	0.300322	-2.84433	0.0197441	0.13894	2.19756	0.0716864	0.434422	-2.47695	0.0298107	0.111492	-3.45543	0.00243884	0.0190026	-1.18939	0.296826	0.525528	-0.748425	0.278256	0.946071	-1.4239	0.0391313	0.369574	-1.16965	0.0901855	0.34801
Pseudonocardiaceae	2333.18	2280.5	3051.25	1774.6	2003.87	489.158	329.063	360.702	3582.86	3716.75	3584.56	5625.07	-0.0330219	0.940323	0.993763	0.38707	0.379721	0.63847	-0.393976	0.37202	0.807271	-2.03535	0.0487323	0.148918	-2.60724	0.0115735	0.0569539	-2.47542	0.01652	0.0987945	0.0528363	0.907073	0.984699	0.0005694	0.998996	0.999549	0.650006	0.151037	0.46891
Psychromonadaceae	0.848967	0	1.19898	1.34178	4.35139	2.80975	3.55316	10.2831	0.8824	0.805342	7.13552	1.00373	-3.92919	0.209558	0.993763	0.490684	0.784437	NA	0.495386	0.801729	0.949991	-0.0666647	0.965144	0.979935	0.27389	0.852899	0.942741	1.8818	0.193385	0.458895	0.031676	0.987819	0.991549	3.10172	0.10165	0.617159	0.692495	0.740915	0.918187
Puniceicoccaceae	3.06964	0.760615	21.2616	1.72547	2.00212	2.3919	2.25352	1.65223	27.2007	6.63146	31.4209	9.70716	-1.56297	0.358506	0.993763	2.79896	0.0427177	0.234535	-0.881897	0.586551	0.909548	-0.339897	0.804603	NA	-0.447428	0.737355	NA	-0.842504	0.538863	0.775962	-2.0204	0.102742	0.678457	0.196866	0.870017	0.956269	-1.50153	0.229943	0.551395
Rhabdochlamydiaceae	1.68317	3.39695	1.66982	1.49686	0.85805	0.453199	3.96317	2.29853	2.61011	2.34607	5.07092	2.57029	0.826775	0.621579	0.993763	0.00198339	0.999032	NA	-0.083863	0.962633	0.986248	-1.21031	0.552235	NA	1.53557	0.374848	NA	0.72156	0.682429	0.865625	-0.155225	0.897896	0.984699	0.920395	0.413977	0.849344	0.244013	0.844404	0.963277
Rhizobiaceae	14061	15782.7	25055.2	19229.6	36853.2	84341.6	137571	110707	35333.9	31680.2	39722.2	50852.1	0.166495	0.743399	0.993763	0.833426	0.101247	0.357026	0.451634	0.374541	0.807271	1.19449	0.190152	0.326225	1.90036	0.0371301	0.121813	1.58693	0.081761	0.271698	-0.157456	0.703808	0.984699	0.168878	0.683437	0.912763	0.52521	0.204752	0.523007
Rhodobacteraceae	515.535	743.769	912.522	668.748	606.612	1518.97	1289.35	1032.78	1283.43	1128.82	784.805	1121.32	0.527775	0.0318853	0.993763	0.824203	0.000715821	0.0161689	0.371108	0.132431	0.573154	1.31769	0.00706475	0.0465227	1.08189	0.0269388	0.0996709	0.761978	0.119296	0.334648	-0.184471	0.688048	0.984699	-0.708582	0.122949	0.639836	-0.195478	0.670919	0.864609
Rhodobiaceae	0	0	0	0	0	0	0.410015	0	0	0	0	0	NA	NA	NA	NA	NA	NA	NA	NA	NA	-1.13641	0.836935	NA	2.3051	0.642563	NA	-1.66884	0.762465	NA	NA	NA	NA	NA	NA	NA	NA	NA	NA
Rhodocyclaceae	74.6812	68.4328	206.717	914.552	159.684	48.8236	165.158	204.01	443.399	507.664	317.362	355.554	-0.110731	0.895678	0.993763	1.46892	0.0786744	0.329076	3.61489	1.49655e-05	0.00090167	-1.6943	0.05307	0.157525	0.0506709	0.953466	0.97966	0.357676	0.680337	0.865625	0.197928	0.691821	0.984699	-0.479651	0.336726	0.849344	-0.315926	0.528855	0.802704
Rhodospirillaceae	1169.04	2907.11	1807.36	2048.05	2061.16	1297.89	1705.78	2372.66	2171.75	5949.35	2747	3257.84	1.31366	0.0462366	0.993763	0.628603	0.340089	0.6154	0.808813	0.219859	0.716029	-0.669898	0.153873	0.293614	-0.275396	0.557431	0.739288	0.200747	0.668871	0.865625	1.45418	0.000468965	0.039862	0.339198	0.414601	0.849344	0.585029	0.159708	0.46891
Rhodothermaceae	13.0161	14.3058	17.6149	14.5992	5.98898	7.383	13.2092	6.47859	12.1256	28.0375	18.1593	16.019	0.165296	0.837991	0.993763	0.427704	0.580606	0.782377	0.221752	0.784718	0.949991	-0.0407229	0.969454	0.979935	0.761679	0.460236	0.667164	-0.260024	0.805026	0.934869	1.22767	0.0892734	0.650421	0.613474	0.395101	0.849344	0.457129	0.545693	0.802704
Rickettsiaceae	23071	49749.4	11934	27225	41264.5	152860	92780.4	28872.3	36766.8	43150.2	19431.1	13342.5	1.1086	0.116731	0.993763	-0.951006	0.17842	0.434612	0.238854	0.73539	0.949991	1.88925	0.0150887	0.0688193	1.16893	0.132669	0.275657	-0.515196	0.507512	0.745731	0.230966	0.678636	0.984699	-0.920026	0.0988605	0.614864	-1.46207	0.00873069	0.0683904
Rivulariaceae	218865	209926	54294.5	125392	403949	546372	349383	197207	322366	162409	86241.4	53783.2	-0.0601573	0.919244	0.993763	-2.01116	0.000700181	0.0161689	-0.803596	0.17563	0.659673	0.435727	0.602788	0.71894	-0.209347	0.802567	0.915122	-1.03445	0.216662	0.463095	-0.989066	0.0119046	0.298661	-1.90224	1.31855e-06	0.000168115	-2.58339	5.08184e-11	1.19423e-08
Rubrobacteraceae	0.406846	0	0	0	0	0.559808	0	0.16763	0.536661	1.87102	2.59472	0	-2.87104	0.563342	0.993763	-4.20756	0.397051	NA	-2.65465	0.593115	0.909548	2.57901	0.606379	NA	-1.8495	0.737651	NA	1.07453	0.834425	NA	1.98081	0.465535	0.984699	2.45955	0.358245	0.849344	-3.03949	0.415735	0.723687
Ruminococcaceae	128.624	75.0496	59.3181	76.1474	209.595	12.7652	13.1183	16.0024	135.417	114.269	187.841	141.055	-0.776598	0.301516	0.993763	-1.11665	0.134293	0.386602	-0.776208	0.30237	0.751249	-4.07063	0.000133345	0.00808695	-3.99738	0.000147605	0.00230017	-3.72275	0.000401071	0.021793	-0.245056	0.673896	0.984699	0.469169	0.417911	0.849344	0.041121	0.943987	0.97422
Saccharospirillaceae	28.7131	12.737	6.12665	80.4392	6.8255	21.0353	13.6872	31.1277	23.2461	21.3246	9.92545	15.5781	-1.21369	0.276527	0.993763	-2.23726	0.042682	0.234535	1.47009	0.173365	0.659673	1.70958	0.0435189	0.137933	1.11745	0.186124	0.334664	2.26671	0.00663779	0.059459	-0.110361	0.880181	0.984699	-1.19255	0.106278	0.630251	-0.554007	0.467977	0.773367
Sanguibacteraceae	37.6694	50.0534	36.3722	40.4567	5734.78	50.0687	34.1047	10893.7	78.6437	47.143	51.2776	65.0143	0.373678	0.627384	0.993763	-0.0536357	0.943845	0.969354	0.0851208	0.912546	0.973114	-6.84261	0.000172983	0.00808695	-7.39633	4.89853e-05	0.00114503	0.926025	0.610425	0.844532	-0.746418	0.135428	0.75836	-0.614077	0.213473	0.725809	-0.279888	0.579513	0.815483
Saprospiraceae	33.254	50.1197	62.439	62.5036	26.0282	9.96024	21.7396	72.7405	180.584	163.641	175.377	235.309	0.594341	0.18836	0.993763	0.910238	0.0357954	0.219391	0.892623	0.0470248	0.377766	-1.37608	0.189406	0.326225	-0.292348	0.77488	0.90564	1.45614	0.151305	0.384492	-0.143759	0.777499	0.984699	-0.0473109	0.925655	0.97538	0.377777	0.458971	0.770415
Scytonemataceae	0	0	6.42951	0.958097	0.572034	0.365884	0	2.43205	0.345246	0.706102	3.94831	0.602236	1.23472	0.779036	0.993763	8.08063	0.0222477	NA	5.04667	0.17767	0.659673	-1.26825	0.632442	NA	-5.16458	0.134544	NA	1.46815	0.519528	NA	0.90909	0.778214	0.984699	3.43892	0.265914	0.797742	1.04234	0.753731	0.921192
Shewanellaceae	13.286	16.2811	23.4559	47.8478	42.5021	28.2164	22.8847	138.681	37.8231	55.4061	50.3317	43.0567	0.315746	0.645477	0.993763	0.822895	0.204487	0.47381	1.86523	0.00442179	0.133206	-0.44739	0.514117	0.677776	-0.752532	0.269004	0.445072	1.84724	0.00568837	0.0534212	0.557339	0.207957	0.838003	0.418502	0.339491	0.849344	0.19866	0.666157	0.864609
Sinobacteraceae	64.0598	27.4556	35.0952	244.154	15.1374	17.947	17.3971	31.7117	100.62	76.7439	64.7539	85.6635	-1.22701	0.165647	0.993763	-0.869453	0.31609	0.58324	1.92265	0.0259688	0.369359	0.07105	0.932018	0.968263	0.0286309	0.972258	0.98811	0.87001	0.286871	0.517797	-0.393147	0.327918	0.974957	-0.627858	0.115394	0.639685	-0.231506	0.571524	0.809086
Solibacteraceae	0	0	0.772387	0	0.840683	2.11066	0.445121	0.605505	0	2.79678	1.12188	0.763578	1.23471	0.823159	0.993763	5.02504	0.306315	NA	1.45111	0.792818	0.949991	1.43081	0.523795	NA	-0.812997	0.733573	NA	-0.271968	0.907487	NA	5.95811	0.10525	0.678457	4.6432	0.208896	0.725809	3.94206	0.30898	0.653444
Solirubrobacteraceae	777.685	416.213	3119.03	282.381	231.168	63.0367	51.4033	33.3636	2204.61	1634.04	3302.14	2697.91	-0.90012	0.25538	0.993763	2.00393	0.0111565	0.0963516	-1.46318	0.0648525	0.434152	-1.88021	0.10934	0.235626	-2.17604	0.0635685	0.165101	-2.79849	0.017304	0.0987945	-0.431962	0.531068	0.984699	0.582792	0.397919	0.849344	0.290792	0.673291	0.864609
Sphingobacteriaceae	21518.7	19458.3	44602.2	22539.4	27477.2	3587.63	5392.8	47875.8	58078.6	49521.5	90606.7	87601.8	-0.14524	0.757718	0.993763	1.05153	0.0255072	0.173084	0.066932	0.886954	0.959816	-2.93696	0.0126495	0.064164	-2.34909	0.0460992	0.138514	0.801107	0.496382	0.739437	-0.229939	0.633137	0.984699	0.641611	0.182891	0.725809	0.592952	0.218371	0.531019
Sphingomonadaceae	144804	262418	239607	282180	138435	43045.9	57036	42996.7	266202	306114	303990	468052	0.857754	0.0846907	0.993763	0.726569	0.144174	0.398534	0.962507	0.0530332	0.387303	-1.68527	0.00721475	0.0465227	-1.27929	0.0413952	0.131202	-1.68693	0.0071571	0.059459	0.201551	0.563108	0.984699	0.191505	0.582724	0.895469	0.814141	0.0195076	0.140125
Spirochaetaceae	24.8814	22.6217	5.03947	16.551	39.3427	27.4573	25.6945	13.7655	24.4352	30.094	9.07011	12.7608	-0.0894454	0.910103	0.993763	-2.32282	0.00430315	0.0510999	-0.583636	0.470645	0.869338	-0.406954	0.614734	0.722989	-0.494782	0.537452	0.733602	-1.3845	0.0891163	0.278973	0.299879	0.660968	0.984699	-1.40835	0.0441649	0.402216	-0.836102	0.252351	0.587153
Sporichthyaceae	3.75699	17.1456	12.2292	6.31187	47.6606	1.3596	4.21082	1.85062	3.14677	9.29656	8.38649	9.51819	2.20953	0.115137	0.993763	1.6916	0.223707	0.500052	0.83643	0.562789	0.909548	-5.00934	0.00816188	0.0508757	-3.55325	0.0466651	0.138514	-4.68793	0.010493	0.0755493	1.52635	0.212037	0.838003	1.41716	0.242585	0.77503	1.63565	0.188896	0.504439
Sporolactobacillaceae	0	0.534179	0.467324	1.11318	0.286017	0.786407	1.20152	3.27355	0	0.863902	0.595506	0.921819	4.4985	0.355822	0.993763	4.27116	0.368106	NA	5.56856	0.243016	0.720105	0.411901	0.849216	NA	1.20506	0.548219	NA	2.6201	0.179496	0.437957	4.3071	0.322307	0.974957	3.74808	0.388128	0.849344	4.22445	0.340859	0.672539
Staphylococcaceae	282.485	257.909	1321.07	803.553	779.897	5975.43	1854.89	1887.92	833.156	966.766	808.038	417.139	-0.128688	0.919845	0.993763	2.22533	0.081429	0.329076	1.50898	0.237576	0.720105	2.94294	0.000106282	0.00808695	1.2553	0.098327	0.218895	1.28085	0.0916757	0.281718	0.214309	0.837264	0.984699	-0.0439119	0.966428	0.997729	-0.994815	0.340909	0.672539
Streptococcaceae	269.794	358.757	704.004	580.57	556.846	4894.41	9158.21	1403.55	987.959	540.502	765.289	376.018	0.415276	0.666165	0.993763	1.38348	0.150032	0.398534	1.10624	0.250173	0.720105	3.13623	0.00535888	0.0435701	4.04018	0.000333999	0.00446128	1.33442	0.236132	0.481174	-0.871261	0.311453	0.974957	-0.368412	0.668503	0.912763	-1.3895	0.107	0.384753
Streptomycetaceae	818.108	910.306	951.835	639.216	667.476	433.882	380.483	493.699	1051.26	1412.76	1582.93	1247.47	0.153703	0.680657	0.993763	0.218173	0.557833	0.773637	-0.352748	0.34613	0.795391	-0.628422	0.416032	0.593878	-0.817499	0.289815	0.471265	-0.442823	0.566322	0.804774	0.426917	0.164642	0.792146	0.591349	0.0539711	0.443956	0.248687	0.419635	0.725105
Streptosporangiaceae	274.298	224.513	191.211	214.076	119.386	79.0306	69.2455	51.7909	291.221	409.599	312.908	239.407	-0.284153	0.709753	0.993763	-0.521036	0.493771	0.716156	-0.350593	0.646289	0.93432	-0.626544	0.498643	0.677776	-0.81677	0.376902	0.563846	-1.23636	0.181891	0.437957	0.49405	0.299467	0.974957	0.107541	0.821187	0.94631	-0.275217	0.566462	0.80678
Sulfobacillaceae	13.7505	9.76585	12.6539	8.91967	13.9801	9.2258	7.35549	6.46855	28.1419	28.0358	25.3129	22.3554	-0.468921	0.459383	0.993763	-0.117996	0.836489	0.908057	-0.544955	0.402499	0.822054	-0.751169	0.514171	0.677776	-1.06738	0.350341	0.540753	-1.28343	0.264741	0.492967	-0.0165742	0.979225	0.991549	-0.166731	0.79143	0.943059	-0.314667	0.633277	0.855701
Sulfolobaceae	0	0	0	0	0	1.67942	0.273343	1.34104	0	0	0	0	NA	NA	NA	NA	NA	NA	NA	NA	NA	4.21595	0.332104	NA	1.78018	0.690542	NA	3.97613	0.359095	NA	NA	NA	NA	NA	NA	NA	NA	NA	NA
Symbiobacteriaceae	1.45924	0	2.7498	3.26021	0.286017	1.04568	5.70572	3.34191	0	3.83153	3.50622	2.77103	-4.71044	0.159276	0.993763	0.893436	0.670748	NA	1.18546	0.582425	0.909548	1.18807	0.548386	NA	3.3948	0.0654726	NA	2.61183	0.161053	0.404504	6.40665	0.0316793	0.38334	6.31873	0.0334721	0.367266	6.17246	0.0406448	0.203224
Synechococcaceae	0	0	0	0	1.68137	0	0.22256	0	0	0	0	0	NA	NA	NA	NA	NA	NA	NA	NA	NA	-5.43292	0.2751	NA	-2.93665	0.511087	NA	-5.96535	0.230781	NA	NA	NA	NA	NA	NA	NA	NA	NA	NA
Synergistaceae	0.424484	0	0.179519	0.958097	0	0.453199	1.55792	0	0	0	0.343332	0	-2.92648	0.486485	0.993763	-1.19484	0.740351	NA	0.988741	0.777591	0.949991	2.47414	0.621868	NA	4.16173	0.394229	NA	-1.66894	0.76245	NA	-0.346856	0.94994	0.984699	2.98022	0.549159	0.880734	0.380314	0.945119	NA
Syntrophaceae	31.0926	117.268	23.0592	32.5922	96.287	26.1631	21.3665	55.8682	70.9222	147.368	47.8837	26.8826	1.89667	0.0360355	0.993763	-0.430839	0.635511	0.795501	0.0395144	0.965787	0.986248	-1.8878	0.106581	0.235626	-2.18377	0.0612219	0.164342	-0.801989	0.489694	0.734542	1.05309	0.106425	0.678457	-0.57168	0.383007	0.849344	-1.41756	0.0381718	0.203224
Syntrophobacteraceae	9.21296	6.04074	7.11609	12.9963	4.81018	6.41662	5.29632	8.77711	9.2494	11.8671	12.7936	8.50269	-0.703297	0.499852	0.993763	-0.366928	0.706321	0.836252	0.409751	0.681085	0.948794	0.185491	0.873575	0.928174	-0.0834439	0.942266	0.97891	0.623115	0.584581	0.825291	0.372268	0.681702	0.984699	0.47054	0.598859	0.895469	-0.19394	0.8394	0.963277
Syntrophomonadaceae	0.442121	0.787717	1.91706	1.72547	2.03269	0.679799	0.546687	2.28515	1.91962	2.63403	2.92438	4.45643	0.980115	0.64163	0.993763	2.14382	0.247326	NA	1.93217	0.331684	0.776075	-0.712474	0.775142	NA	-1.05447	0.666978	NA	0.86974	0.709966	0.866399	0.471085	0.712667	0.984699	0.608747	0.622415	0.895469	1.27619	0.319264	0.658132
Thermaceae	6.20342	9.86347	10.8785	4.02758	10.2271	2.59653	8.85354	9.00991	17.0713	20.4672	23.4671	26.7693	0.620101	0.555596	0.993763	0.803473	0.427459	0.680535	-0.516594	0.647094	0.93432	-2.08786	0.0670582	0.179849	-0.403595	0.697914	0.853006	-0.405592	0.697268	0.865625	0.307981	0.591315	0.984699	0.494363	0.377759	0.849344	0.724934	0.214393	0.531019
Thermicanaceae	8.49686	4.31349	6.46573	7.84214	7.96957	16.476	10.0551	71.8473	5.41164	21.5768	19.7163	13.3693	-0.867337	0.373785	0.993763	-0.392765	0.65715	0.805539	-0.143735	0.878311	0.959816	0.994885	0.29224	0.447941	0.319221	0.735254	0.870206	3.13253	0.000687088	0.021793	1.98241	0.0030956	0.140105	1.85422	0.00513057	0.167045	1.37945	0.0511052	0.232941
Thermoactinomycetaceae	11.7749	9.34008	4.70187	4.73701	11.6836	22.1394	32.7737	12.1233	17.6124	13.302	10.4715	12.4844	-0.369325	0.707058	0.993763	-1.31616	0.172165	0.424823	-1.35392	0.198862	0.690419	0.955538	0.278495	0.437988	1.52751	0.079006	0.183904	0.12803	0.885083	0.962917	-0.405283	0.457357	0.984699	-0.758526	0.156648	0.686286	-0.500327	0.388935	0.71067
Thermoanaerobacteraceae	12.6988	14.4338	14.8969	11.8497	19.7838	10.6079	22.4568	20.1107	33.0327	23.4088	26.3201	36.1218	0.117387	0.876484	0.993763	0.234477	0.744218	0.862204	-0.130343	0.865979	0.959816	-0.794373	0.325916	0.487571	0.27947	0.718715	0.870206	0.149635	0.847648	0.953431	-0.505647	0.328809	0.974957	-0.322837	0.522624	0.880734	0.0767526	0.88356	0.967788
Thermobaculaceae	0.203423	1.49747	0.179519	0	0	0	0.136672	0.335261	0	1.77178	1.39839	0.602236	2.75584	0.41798	0.993763	-0.153363	0.966062	NA	-1.6727	0.690798	0.949991	-1.13645	0.836929	NA	0.812014	0.874966	NA	2.02119	0.686357	NA	5.29836	0.136802	0.75836	4.99943	0.158788	0.686286	4.14732	0.264168	0.602713
Thermodesulfobacteriaceae	55.9865	86.6882	32.8464	38.524	35.99	166	172.966	49.0426	60.1393	112.388	40.6308	32.9204	0.63767	0.510324	0.993763	-0.773653	0.424204	0.680535	-0.515888	0.59808	0.909548	2.15499	0.0409835	0.136856	2.21568	0.0354543	0.118392	0.402179	0.703674	0.865625	0.906206	0.387386	0.984699	-0.557982	0.59525	0.895469	-0.814997	0.44347	0.751495
Thermodesulfovibrionaceae	281.616	236.702	96.3649	335.142	200.292	364.384	304.157	180.629	339.464	348.341	168.811	201.64	-0.247095	0.592181	0.993763	-1.5496	0.000765896	0.0161689	0.243433	0.596706	0.909548	0.872134	0.188768	0.326225	0.612059	0.356041	0.541298	-0.137961	0.835455	0.953431	0.0374728	0.931	0.984699	-1.00459	0.0204353	0.299903	-0.741578	0.0903344	0.34801
Thermogemmatisporaceae	190.326	191.751	52.4219	118.625	235.604	479.215	313.228	330.254	255.337	238.181	122.932	123.407	0.00777166	0.987323	0.995457	-1.86482	0.000145515	0.00691197	-0.691266	0.161683	0.655367	1.04462	0.0250025	0.0974056	0.432954	0.352791	0.540753	0.509361	0.274395	0.506575	-0.100589	0.827499	0.984699	-1.05346	0.0226382	0.303829	-1.02363	0.0292464	0.176228
Thermomonosporaceae	429.458	622.934	585.442	411.582	433.689	116.252	88.2644	91.8073	596.982	719.754	863.143	1002.99	0.535457	0.177065	0.993763	0.446523	0.258458	0.533027	-0.0617993	0.87668	0.959816	-1.90338	0.0766375	0.196318	-2.30151	0.0321854	0.110202	-2.24654	0.0365604	0.170987	0.270319	0.420853	0.984699	0.533622	0.111332	0.630884	0.748843	0.0259984	0.16078
Thermoproteaceae	0.424484	0	0	0	0	0.365884	0.346383	0.16763	0	0.776062	0.171666	0	-2.92505	0.555704	0.993763	-4.26156	0.390634	NA	-2.70865	0.585312	0.909548	2.07549	0.682054	NA	1.88373	0.706582	NA	1.07447	0.834434	NA	4.16093	0.399878	0.984699	1.99629	0.694797	0.913264	0.38026	0.945127	NA
Thermotogaceae	11.7595	9.3876	8.35515	17.527	9.97585	20.738	32.4422	5.83229	23.8995	24.4614	28.2394	31.639	-0.217791	0.773782	0.993763	-0.514793	0.473392	0.709389	0.55619	0.448249	0.869338	0.799865	0.437644	0.610742	1.44793	0.155419	0.299623	-1.02511	0.331582	0.56395	0.0484865	0.929815	0.984699	0.259412	0.630115	0.895469	0.486935	0.384018	0.710584
Thermovenabulum	0	0	0	0	0	1.32425	0.445121	1.00913	0	0	0.180021	0	NA	NA	NA	NA	NA	NA	NA	NA	NA	3.95135	0.268082	NA	2.36063	0.515891	NA	3.56757	0.316119	NA	-0.346842	0.949942	0.984699	2.05057	0.686447	0.912763	0.380328	0.945117	NA
Thiohalorhabdaceae	12.153	36.4884	17.5084	14.4085	28.9834	9.28044	12.9772	3.29762	38.0605	85.7599	80.3435	41.7008	1.56641	0.165876	0.993763	0.519332	0.644774	0.795501	0.287537	0.803246	0.949991	-1.58765	0.0586381	0.166141	-1.1688	0.150698	0.298139	-3.05934	0.000513643	0.021793	1.18051	0.0616537	0.527689	1.08211	0.0856413	0.594902	0.116107	0.858141	0.967788
Thiotrichaceae	100.248	89.1122	43.8596	86.0973	93.3393	172.229	145.987	131.544	129.101	143.368	110.943	129.781	-0.150703	0.753834	0.993763	-1.19812	0.0120051	0.0991727	-0.226282	0.639202	0.93432	0.890774	0.0369096	0.127817	0.66013	0.120667	0.253537	0.507527	0.233756	0.480869	0.151734	0.798634	0.984699	-0.214717	0.717708	0.915207	0.0314822	0.958089	0.97422
Tsukamurellaceae	34.9422	55.5594	47.8319	35.0227	28.2941	8.7174	7.12008	5.48365	86.1944	75.4815	84.8485	82.2852	0.651362	0.23948	0.993763	0.448928	0.40777	0.679616	0.0277509	0.960941	0.986248	-1.71367	0.220767	0.362136	-2.02732	0.145288	0.295313	-2.40669	0.0861494	0.273651	-0.187201	0.731223	0.984699	-0.0116354	0.982848	0.999549	-0.0443869	0.935784	0.97422
Turicibacteraceae	0.648419	0	1.43615	0	0	6.27788	10.8397	0.335261	3.52763	2.67471	3.04592	5.18371	-3.53346	0.43954	0.993763	1.15454	0.759727	NA	-3.31707	0.468065	0.869338	6.11564	0.0435237	NA	6.95706	0.0210451	NA	2.22446	0.488575	0.734542	-0.342219	0.856393	0.984699	-0.178478	0.923621	0.97538	0.552943	0.770129	0.928105
Veillonellaceae	126.059	65.5433	118.588	125.774	118.67	2897.44	13074.3	320.976	254.103	110.66	287.834	159.331	-0.927296	0.16733	0.993763	-0.0884856	0.893464	0.943101	-0.00298014	0.996429	0.997675	4.6159	0.000660601	0.0154416	6.78979	5.45539e-07	5.10079e-05	1.44175	0.287665	0.517797	-1.20806	0.0270765	0.363395	0.177048	0.744047	0.925522	-0.673799	0.219187	0.531019
Verrucomicrobiaceae	245.905	343.059	463.544	208.057	313.697	33.5218	27.5967	19.5095	2462.79	1759.16	3459.32	3548.15	0.480443	0.456161	0.993763	0.914852	0.154604	0.402394	-0.239393	0.711326	0.949991	-3.2228	0.0216198	0.0918842	-3.51079	0.0122096	0.0585432	-4.0034	0.00436339	0.0428405	-0.485335	0.593117	0.984699	0.490071	0.589456	0.895469	0.526432	0.562201	0.805594
Vibrionaceae	15.708	6.24008	26.0292	117.346	112.181	70.7247	47.4642	637.694	16.6895	21.9965	27.3411	18.1046	-1.35462	0.262662	0.993763	0.730357	0.520604	0.73817	2.89049	0.010858	0.201291	-0.624921	0.545733	0.688774	-1.1957	0.24746	0.428473	2.54839	0.0132919	0.0857337	0.411595	0.650752	0.984699	0.726797	0.419676	0.849344	0.218681	0.813747	0.955802
Waddliaceae	86.8269	33.7469	23.7056	0.383685	6.57839	0.365884	0.546687	2.80476	40.326	40.8445	52.0211	76.1946	-1.34917	0.41914	0.993763	-1.87148	0.260902	0.533027	-7.47255	0.00106234	0.0426706	-4.34057	0.0692841	NA	-3.55473	0.0903046	NA	-1.40724	0.472945	0.729687	0.0155231	0.987474	0.991549	0.360033	0.714578	0.915207	0.905981	0.35971	0.698611
Williamsiaceae	805.656	855.699	1852.35	906.675	86.091	85.1474	130.052	65.2728	4371.37	4115	6012.42	4419.19	0.0866299	0.891346	0.993763	1.20127	0.0578248	0.279392	0.170589	0.787945	0.949991	-0.0248274	0.990882	0.996209	0.584869	0.787644	0.909194	-0.408892	0.850694	0.953431	-0.0869647	0.867213	0.984699	0.459941	0.376456	0.849344	0.0155611	0.976138	0.984517
Xanthobacteraceae	922.079	1131.03	1097.8	1119.21	1512.02	2919.75	4537.26	3744.5	1942.83	2065.17	2698.58	3098.91	0.291066	0.295022	0.993763	0.25174	0.362962	0.623323	0.277508	0.318415	0.766521	0.948717	0.102112	0.235626	1.58473	0.00630907	0.0380579	1.30788	0.024196	0.127471	0.0882817	0.710645	0.984699	0.473756	0.0461593	0.405884	0.673464	0.00468822	0.0579859
Xanthomonadaceae	1359.97	1303.44	5040.71	2183.13	24050.4	13450.2	17648.8	23675.2	4974.72	6637.47	15076.3	23926	-0.0605253	0.901838	0.993763	1.89004	0.000114152	0.00691197	0.683851	0.163162	0.655367	-0.838353	0.512188	0.677776	-0.446414	0.727078	0.870206	-0.022614	0.985894	0.995108	0.416054	0.333205	0.976635	1.59959	0.000198323	0.0168575	2.26576	1.36069e-07	1.06587e-05
Xenococcaceae	0.222498	0	21.1014	0	0	2.56119	1.33536	1.6763	0.690493	0.418135	8.10095	4.28951	-1.96282	0.566302	0.993763	6.59635	0.00259412	0.0379141	-1.74642	0.609857	0.912892	4.88035	0.253064	NA	3.94172	0.356645	NA	4.29314	0.314757	0.544867	-0.933899	0.761121	0.984699	3.49741	0.208549	0.725809	2.53927	0.369036	0.699383
Yaniellaceae	12.5426	13.8184	28.9937	8.9932	3.98687	5.38432	2.68923	7.96972	28.9615	25.3611	36.5	29.8354	0.114005	0.915498	0.993763	1.21063	0.244641	0.522268	-0.480906	0.661995	0.938476	0.149379	0.912875	0.95732	-0.839988	0.541595	0.733901	0.667617	0.617759	0.844532	-0.16751	0.750133	0.984699	0.356115	0.486366	0.867295	0.106527	0.843189	0.963277
Totals	828969	886274	796253	1.64987e+06	1.34093e+06	1.07416e+06	932008	1.41466e+06	1.34668e+06	1.2098e+06	1.17715e+06	1.38266e+06	-56.4667	129.598	238.122	20.4388	95.362	100.636	5.33869	107.333	179.694	-83.5473	83.8254	69.9244	-6.08	87.2414	75.26	-38.7482	97.3552	110.017	5.84158	131.216	222.065	55.8608	114.492	197.957	30.2822	106.133	138.511

## Sheet: hayType_comparisons
Family	C_00h_mean	C_01.5h_mean	C_09h_mean	C_16h_mean	P_00h_mean	P_01.5h_mean	P_09h_mean	P_16h_mean	S_00h_mean	S_01.5h_mean	S_09h_mean	S_16h_mean	log2FoldChange_00h_P_vs_C	pvalue_00h_P_vs_C	padj_00h_P_vs_C	log2FoldChange_00h_S_vs_C	pvalue_00h_S_vs_C	padj_00h_S_vs_C	log2FoldChange_00h_S_vs_P	pvalue_00h_S_vs_P	padj_00h_S_vs_P	log2FoldChange_1.5h_P_vs_C	pvalue_1.5h_P_vs_C	padj_1.5h_P_vs_C	log2FoldChange_1.5h_S_vs_C	pvalue_1.5h_S_vs_C	padj_1.5h_S_vs_C	log2FoldChange_1.5h_S_vs_P	pvalue_1.5h_S_vs_P	padj_1.5h_S_vs_P	log2FoldChange_9h_P_vs_C	pvalue_9h_P_vs_C	padj_9h_P_vs_C	log2FoldChange_9h_S_vs_C	pvalue_9h_S_vs_C	padj_9h_S_vs_C	log2FoldChange_9h_S_vs_P	pvalue_9h_S_vs_P	padj_9h_S_vs_P	log2FoldChange_16h_P_vs_C	pvalue_16h_P_vs_C	padj_16h_P_vs_C	log2FoldChange_16h_S_vs_C	pvalue_16h_S_vs_C	padj_16h_S_vs_C	log2FoldChange_16h_S_vs_P	pvalue_16h_S_vs_P	padj_16h_S_vs_P
Acetobacteraceae	723.728	972.528	1372.06	1364.86	404.673	205.642	166.235	188.147	1461.87	1571.54	1881.72	7653.07	-0.888874	0.168258	0.634203	-0.0378281	0.952983	0.9973	0.851047	0.187081	0.469828	-2.01615	0.000662776	0.0026511	-0.508777	0.387906	0.725415	1.50737	0.010822	0.0279095	-2.96897	3.73256e-06	3.31623e-05	-0.682021	0.286496	0.970122	2.28695	0.00036596	0.00150958	-2.54255	0.00217128	0.0100712	1.65764	0.045213	0.184195	4.20019	4.0321e-07	4.45547e-06
Acholeplasmataceae	45.1924	51.7386	49.2036	61.2242	32.2553	23.9806	38.925	45.1851	73.3561	106.955	117.95	124.967	-0.509643	0.44832	0.872147	-0.406091	0.524934	0.847796	0.103554	0.87781	0.974637	-0.805193	0.114597	0.174316	-0.141134	0.771191	NA	0.664059	0.178849	0.279095	-0.351549	0.500596	0.642432	0.155761	0.761467	0.979575	0.50731	0.326519	0.424766	-0.19127	0.731771	0.798296	0.1614	0.77165	0.902569	0.352671	0.520135	0.61801
Acidimicrobiaceae	54.6163	45.4201	74.5359	26.8348	40.324	17.0133	10.8927	13.9974	109.58	100.59	132.605	108.025	-0.450268	0.396268	0.853199	-0.0736823	0.881896	0.9973	0.376586	0.477678	0.826137	-1.17449	0.0132963	0.0293062	-0.0732364	0.865741	NA	1.10125	0.0154737	0.0382935	-2.54648	0.00162823	0.00515233	-0.262206	0.738796	0.978677	2.28428	0.00462635	0.0123509	-0.650707	0.366476	0.481941	1.1018	0.11684	0.304671	1.75251	0.011854	0.0272889
Acidobacteriaceae	26.6918	35.4866	43.6441	88.9052	19.0027	13.3239	20.2346	16.2323	196.944	323.559	1227.27	1249.12	-0.440612	0.590974	0.9403	1.87554	0.0140919	0.48389	2.31615	0.00433285	0.0455981	-1.13288	0.164522	0.235343	1.9945	0.0106433	0.0957897	3.12738	8.48185e-05	0.000460918	-1.06524	0.223017	0.328134	3.70908	1.65912e-05	0.00424736	4.77432	3.93046e-08	7.14337e-07	-1.94591	0.0787254	0.169799	2.95523	0.00691673	0.0619499	4.90114	8.46471e-06	5.84594e-05
Actinomycetaceae	273.028	216.159	149.534	279.499	515.281	1660.47	2157.69	452.116	405.094	376.031	261.094	179.768	0.82772	0.254809	0.717566	-0.493835	0.496052	0.847796	-1.32155	0.0691589	0.268932	3.1508	9.35661e-05	0.00059442	-0.396962	0.622925	0.818213	-3.54775	1.02352e-05	6.59904e-05	3.71807	2.56799e-07	4.23718e-06	-0.238177	0.741653	0.978677	-3.95624	4.02008e-08	7.14337e-07	1.06033	0.0322358	0.0923771	-1.49726	0.00280965	0.0385858	-2.55759	2.75019e-07	3.1989e-06
Actinopolysporaceae	38.2823	30.3667	16.9686	22.235	27.7096	36.7136	27.0751	23.258	41.8518	59.2297	28.2738	25.0076	-0.554192	0.421598	0.853199	-0.998314	0.127766	0.727971	-0.444121	0.523496	0.882043	0.499297	0.40902	0.488113	-0.276821	0.642554	NA	-0.776117	0.182841	0.283519	0.785961	0.185597	0.280215	-0.336745	0.569236	0.970122	-1.1227	0.0547922	0.0998437	0.394984	0.64925	0.728983	-0.735985	0.405227	0.64213	-1.13097	0.191133	0.29294
Actinosynnemataceae	580.07	685.773	688.891	370.609	337.02	131.253	92.289	79.7307	1717.8	1439.32	1466.67	1251.48	-0.87061	0.311742	0.763767	0.487147	0.56989	0.855177	1.35776	0.114591	0.356684	-2.11374	0.00102971	0.00364618	-0.103683	0.871231	0.93742	2.01006	0.00176988	0.00619459	-2.76843	9.14315e-05	0.000440014	-0.0152929	0.982679	0.995988	2.75313	9.94469e-05	0.000468821	-1.84345	0.00204425	0.00981242	0.86532	0.144744	0.335026	2.70877	5.44864e-06	4.01383e-05
Aerococcaceae	47.699	51.5326	39.394	35.643	45.3648	88.9043	95.6719	21.3561	74.9849	117.354	143.433	90.7634	-0.148597	0.79109	0.950461	-0.42213	0.429111	0.824951	-0.273531	0.626859	0.947586	1.0099	0.0384779	0.0742074	-0.0184479	0.969629	0.992889	-1.02835	0.0287832	0.0649451	1.28161	0.0252128	0.0514035	0.763025	0.181164	0.970122	-0.518586	0.359291	0.456023	-0.362327	0.604106	0.686322	0.443665	0.52159	0.762039	0.805993	0.238448	0.34669
Aeromonadaceae	26.4688	24.3014	165.468	926.481	3148.82	198.654	122.077	4872.6	129.118	220.947	108.316	61.2746	6.69849	5.43187e-07	4.43603e-05	1.13278	0.397621	0.811551	-5.56569	2.98763e-05	0.000943237	3.29502	5.77022e-07	1.55796e-05	2.00455	0.00233038	0.0436982	-1.29046	0.0385667	0.0828845	-0.401325	0.674923	0.783453	-1.72225	0.0718677	0.970122	-1.32092	0.167749	0.251558	2.59145	0.0164325	0.05008	-4.78331	1.13877e-05	0.000781955	-7.37475	1.2833e-11	5.6722e-10
Alcaligenaceae	202.79	306.484	1396.51	335.852	748.191	66.7796	57.0272	846.25	679.328	509.041	1447.49	3052.47	1.7422	0.0460895	0.332115	0.672119	0.441096	0.824951	-1.07008	0.22025	0.499317	-1.9468	0.00918817	0.0218093	-0.473419	0.522525	0.777012	1.47338	0.0481361	0.0966669	-4.40466	7.02859e-06	5.41201e-05	-1.0913	0.263892	0.970122	3.31336	0.000725657	0.00261917	1.45096	0.201771	0.31496	2.32575	0.0407192	0.182351	0.874795	0.440907	0.553639
Alcanivoracaceae	1.5341	0.963292	0	0.383685	7.09415	4.22132	7.27871	5.89061	8.40211	2.15899	6.28929	4.57527	2.04788	0.0704419	0.410911	1.41008	0.183217	0.770576	-0.637796	0.540085	0.897434	3.27053	0.0574302	0.0992394	0.889002	0.612571	NA	-2.38152	0.0444882	0.0915933	8.32336	0.00272065	0.00757193	7.06534	0.0109206	0.73598	-1.25801	0.168795	0.251558	3.93113	0.0349676	0.0977045	2.21593	0.246722	0.470599	-1.71519	0.158656	0.257816
Alicyclobacillaceae	0	0	0.57929	0.383685	0	0	1.94507	1.17341	16.2266	1.54237	3.48949	3.05121	1.76664	0.70445	0.950461	8.3775	0.0294605	0.54271	6.61076	0.0857779	0.316011	-0.246014	0.962751	NA	3.53993	0.442646	NA	3.78583	0.411611	0.518737	1.7172	0.289266	0.415034	1.39102	0.379882	0.970122	-0.326169	0.820803	0.86975	1.89489	0.476734	NA	1.76955	0.507771	NA	-0.125339	0.95519	0.968334
Alteromonadaceae	168.171	84.7691	119.565	515.416	219.784	241.057	219.044	668.045	164.243	175.553	235.559	206.369	0.290942	0.731879	0.950461	-1.08156	0.201293	0.770576	-1.3725	0.106631	0.34655	1.77281	0.00211627	0.00662485	-0.152562	0.791573	0.909158	-1.92537	0.000695417	0.00274802	0.96394	0.134649	0.211591	-0.0408686	0.949396	0.995988	-1.00481	0.118023	0.190652	0.711049	0.396409	0.510809	-2.16146	0.0102303	0.0810551	-2.87251	0.000633142	0.00218632
Aminiphilaceae	2.22498	0	0.233662	0	5.90215	2.21727	2.49895	2.02174	2.11005	0.96479	0.858329	0	1.39062	0.443427	0.872147	-1.16686	0.525846	0.847796	-2.55747	0.171436	0.45104	5.46329	0.078613	0.125416	2.89489	0.359221	NA	-2.56838	0.163975	0.262575	3.37964	0.208751	0.311107	1.05493	0.699041	0.970122	-2.32469	0.327309	0.424766	5.39351	0.168224	NA	-1.04877	0.823133	NA	-6.44219	0.0997991	NA
Amoebophilaceae	287.848	438.641	330.574	286.641	1636.29	10926.9	12178.8	14842.5	884.224	410.54	1046.85	2117.48	2.40979	0.0014438	0.0321573	0.588907	0.436101	0.824951	-1.82088	0.0160167	0.11799	4.94725	4.70953e-09	1.69543e-07	-1.25929	0.136417	0.433325	-6.20653	1.91846e-13	7.83371e-12	5.22512	1.17342e-08	2.46419e-07	0.468199	0.609378	0.970122	-4.75691	2.04786e-07	2.36528e-06	6.1063	2.25476e-07	7.21523e-06	2.02277	0.0864237	0.247268	-4.08352	0.000526346	0.0019139
Anaerobrancaceae	0.425921	1.92658	0	0	0	0.365884	3.99545	0.335261	0.690493	1.28204	0.595506	0.964323	-2.44408	0.593945	0.9403	-0.361254	0.926302	0.9973	2.08273	0.650802	NA	-2.01961	0.483207	0.561143	-1.60873	0.5338	NA	0.410868	0.885448	0.909477	7.36131	0.0148916	0.0337251	3.60734	0.246858	0.970122	-3.75395	0.0274701	0.0547033	2.97665	0.526629	NA	3.03504	0.51849	NA	0.0584098	0.988509	NA
Anaerolinaceae	1.92331	2.73806	3.25181	2.85647	10.2535	2.68385	4.25877	4.65902	1.5724	1.38292	2.9274	17.6718	2.19144	0.0633319	0.397854	-1.37707	0.294846	0.776745	-3.5685	0.00609772	0.0612258	0.269023	0.85179	0.893139	-2.30445	0.129221	NA	-2.57347	0.081619	0.147034	0.338855	0.783354	0.861827	-1.3115	0.291387	0.970122	-1.65035	0.182657	0.2663	1.21308	0.373997	0.488486	1.91728	0.155485	0.348152	0.704198	0.558128	0.656097
Anaeroplasmataceae	0	0	0	0	1.14407	0	0	0	0	10.8549	2.40332	0.763578	5.70204	0.227255	0.693283	-0.170658	0.974156	0.9973	-5.87257	0.213663	NA	-0.246015	0.956149	0.974189	6.43642	0.0757992	NA	6.68232	0.0652656	0.12792	0.140727	0.978687	0.980124	5.73498	0.210462	0.970122	5.59411	0.221883	0.310636	-0.907377	0.86324	NA	2.63598	0.578283	NA	3.54323	0.45493	NA
Anaplasmataceae	101.84	162.063	69.5383	158.115	123.968	411.798	273.257	137.45	187.544	204.258	150.611	147.269	0.194403	0.75421	0.950461	-0.151597	0.80403	0.975185	-0.345999	0.577362	0.910033	1.58151	0.00477463	0.0124255	-0.864359	0.123788	0.417785	-2.44587	1.11565e-05	6.83336e-05	2.09622	9.95337e-05	0.000459846	0.0249409	0.963134	0.995988	-2.07127	0.00010972	0.000496967	0.160525	0.778523	0.840254	-0.949755	0.0986179	0.274531	-1.11028	0.051887	0.0988536
Archaeoglobaceae	0	0	0	0	0.286017	1.74478	0.273343	0.506235	0.345739	0.258687	0.180021	0	4.0046	0.419482	0.853199	2.89748	0.546396	0.849186	-1.10709	0.804155	NA	5.1963	0.0989573	NA	1.20582	0.724322	NA	-3.99046	0.080122	0.146492	4.02514	0.392327	NA	1.92256	0.688883	0.970122	-2.10254	0.614756	NA	3.22589	0.490594	NA	-1.04876	0.842191	NA	-4.27458	0.361003	NA
Armatimonadaceae	21.3303	57.8129	27.2035	18.9703	31.4403	5.57557	5.85869	3.00679	86.6131	60.0999	192.187	255.617	0.594341	0.54735	0.9403	0.99695	0.30009	0.78182	0.402611	0.681748	0.947586	-3.19574	0.00403155	0.0111045	-1.15924	0.269679	NA	2.0365	0.0658144	0.127972	-2.26096	0.0068832	0.0176669	1.6727	0.0339084	0.970122	3.93366	2.088e-06	1.7226e-05	-2.40746	0.0114681	0.0366978	2.86336	0.000814664	0.0186467	5.27082	9.95734e-09	1.51607e-07
Aurantimonadaceae	5082.6	6502.37	8376.09	6949.89	4367.57	823.527	972.259	808.212	7765.25	7539.34	9944.39	10558.7	-0.301045	0.703916	0.950461	-0.444063	0.574964	0.855177	-0.143015	0.856729	0.974637	-2.74134	1.00772e-05	0.000120926	-0.988028	0.111105	0.417785	1.75331	0.00473626	0.014151	-3.14319	9.05493e-09	2.09169e-07	-0.894318	0.101717	0.970122	2.24887	3.91783e-05	0.00021047	-2.73194	6.10187e-06	9.763e-05	-0.263448	0.662507	0.849604	2.4685	4.36896e-05	0.000238733
Bacillaceae	352.809	576.366	330.447	477.299	436.089	1112.63	1069.87	1087.54	584.77	815.105	657.668	905.209	0.209209	0.571523	0.9403	-0.344251	0.345942	0.792495	-0.553459	0.134693	0.396894	1.19652	0.000200118	0.00110834	-0.693851	0.0311222	0.20541	-1.89037	3.37214e-09	8.94212e-08	1.80279	0.000409799	0.00163213	-0.0844375	0.86859	0.98525	-1.88722	0.000212239	0.000907913	1.55285	0.000216274	0.00173019	0.0606831	0.885368	0.953629	-1.49217	0.000359826	0.00137106
Bacteriovoracaceae	17.4588	16.5454	32.7134	3.79674	10.7992	1.74478	5.75429	0.16763	104.187	55.048	110.076	54.8595	-0.603014	0.56232	0.9403	1.51365	0.118497	0.708093	2.11666	0.0403513	0.205673	-3.07552	0.00450277	0.0120074	0.512367	0.554268	NA	3.58789	0.000681517	0.00274802	-2.68357	0.0303641	0.0599497	0.626057	0.602661	0.970122	3.30962	0.00740091	0.0181873	-3.58231	0.0539537	0.131823	3.04986	0.00753201	0.0646497	6.63214	0.00017863	0.000759177
Bacteroidaceae	45.1265	104.578	62.0148	100.169	20.6238	32.7795	121.356	8.58971	349.717	309.122	680.441	425.655	-1.1012	0.295365	0.746025	1.89792	0.0604561	0.565908	2.99912	0.00424198	0.0455981	-1.4802	0.0602403	0.103269	0.373751	0.628812	0.818213	1.85395	0.0177148	0.0425502	0.691129	0.453576	0.588629	2.32462	0.0114997	0.73598	1.6335	0.075447	0.130062	-3.07799	0.00122542	0.0065356	1.25714	0.173296	0.379776	4.33513	4.6643e-06	3.63345e-05
Balneolaceae	0.424484	0	0	0	0	0	0	0	0	0.287967	0.514998	0.921819	-2.39528	0.608487	0.9403	-4.33259	0.354171	0.792495	-1.93736	0.713039	NA	-0.245981	0.962756	NA	1.22455	0.798591	NA	1.47045	0.759291	0.823125	0.140758	0.978683	NA	3.52055	0.448285	0.970122	3.37968	0.466652	NA	-0.90738	0.86324	NA	2.7831	0.555888	NA	3.69036	0.434831	NA
Bartonellaceae	207.272	218.015	267.796	246.683	2684.45	11207.3	13571.7	13263.2	1200.79	1187.21	854.385	1259.5	3.54638	4.36641e-05	0.00178295	1.43405	0.0983605	0.651306	-2.11232	0.0148206	0.115204	5.95262	1.00516e-33	1.08557e-31	1.2611	0.0104157	0.0957897	-4.69153	5.37691e-22	4.39114e-20	5.62778	1.32712e-19	3.06565e-17	0.565416	0.363062	0.970122	-5.06236	3.36709e-16	3.88899e-14	6.14363	6.28781e-17	1.20726e-14	1.4765	0.044724	0.184195	-4.66713	1.82268e-10	5.75445e-09
Bdellovibrionaceae	595.254	487.991	725.027	458.912	501.868	81.9491	50.2681	52.1091	1851.09	1317.8	2222.24	1757.97	-0.324664	0.712682	0.950461	0.578007	0.511057	0.847796	0.902674	0.305801	0.620151	-2.3114	2.27085e-06	4.45912e-05	0.246402	0.607405	0.818213	2.55781	1.49136e-07	1.82691e-06	-3.77804	4.89863e-06	4.19105e-05	0.465967	0.570597	0.970122	4.24401	2.83613e-07	2.84846e-06	-2.72899	3.67447e-05	0.000470332	1.06778	0.102824	0.282424	3.79677	8.62999e-09	1.4671e-07
Beijerinckiaceae	18.1649	17.7481	29.2477	22.3477	30.0415	7.70763	10.6482	10.1495	69.3938	78.1493	97.3566	110.821	0.58022	0.369526	0.846111	0.853395	0.158628	0.765706	0.273177	0.668027	0.947586	-0.884474	0.188278	0.254557	0.906801	0.135794	NA	1.79128	0.0045584	0.0137877	-1.33239	0.0396525	0.0726962	0.638722	0.301863	0.970122	1.97111	0.00206438	0.00647517	-0.782368	0.298629	0.433717	1.39447	0.0551408	0.192526	2.17683	0.00260351	0.00747242
Bifidobacteriaceae	309.091	285.082	222.736	316.342	276.062	94.0099	171.829	114.048	503.376	751.525	839.258	708.821	-0.222715	0.788242	0.950461	-0.337148	0.683021	0.894867	-0.114429	0.890255	0.974637	-1.36546	0.0171494	0.036676	0.217322	0.701096	0.860436	1.58278	0.00548219	0.0158016	-0.506344	0.446323	0.582489	0.82911	0.211011	0.970122	1.33546	0.0442416	0.0837689	-1.19187	0.0384307	0.101078	0.285754	0.618085	0.832193	1.47762	0.0100112	0.0235371
Blattabacteriaceae	0	0	0	0	0	0	0.546687	0.540488	0	0	0	0	NA	NA	NA	NA	NA	NA	NA	NA	NA	NA	NA	NA	NA	NA	NA	NA	NA	NA	4.99971	0.280865	NA	-1.15193	0.826902	0.984399	-6.15153	0.184577	NA	3.40459	0.4656	NA	-1.04877	0.842191	NA	-4.45328	0.339884	NA
Bogoriellaceae	59.2332	50.185	33.3014	56.0563	34.1532	13.1632	16.8156	19.1371	84.9203	91.5771	66.6355	82.617	-0.853753	0.232038	0.693283	-0.614687	0.367973	0.804941	0.239067	0.73857	0.954526	-1.62778	0.00406386	0.0111045	-0.315132	0.545218	NA	1.31265	0.0173736	0.0421438	-0.995542	0.0441865	0.0791247	-0.0912011	0.846603	0.98525	0.904341	0.0639	0.114426	-1.3856	0.0899963	0.187818	-0.339465	0.674442	0.849604	1.04613	0.198109	0.297838
Borreliaceae	0.646982	2.36315	0.619855	1.91619	3.68348	0.786407	1.15074	1.31697	0.690986	5.84894	2.52027	3.33076	2.65583	0.101706	0.541693	-0.829543	0.648623	0.882848	-3.48537	0.0453256	0.213127	-1.60913	0.313188	0.394641	-0.0378882	0.97628	NA	1.57124	0.293731	0.404293	0.764144	0.621913	0.734499	0.922295	0.526473	0.970122	0.158153	0.908355	0.928452	0.0509614	0.980552	NA	0.30771	0.882238	NA	0.25675	0.89689	0.926227
Brachyspiraceae	0.610269	0	0.372616	0.940273	0.286017	0	0.692766	0.502891	1.03722	0	2.00527	0.602236	-0.749176	0.847224	0.966028	-0.327138	0.925466	0.9973	0.422021	0.913819	NA	NA	NA	NA	NA	NA	NA	NA	NA	NA	0.562023	0.791207	0.861827	1.21013	0.540914	0.970122	0.648109	0.734814	0.80529	-0.371699	0.904735	NA	-1.2845	0.690191	NA	-0.912803	0.77256	NA
Bradyrhizobiaceae	108.435	143.535	190.639	82.2097	111.906	23.8777	39.1101	43.8899	619.527	518.313	886.362	835.11	0.00417951	0.995721	0.996298	1.46413	0.0567976	0.565908	1.45995	0.0604333	0.254162	-2.32393	6.61225e-06	8.40145e-05	0.677589	0.162255	0.461145	3.00152	3.64985e-09	8.94212e-08	-2.33504	0.00275738	0.0075828	1.05684	0.171213	0.970122	3.39188	1.33465e-05	9.34254e-05	-0.600504	0.347365	0.474773	2.49129	7.79058e-05	0.00334791	3.09179	8.43464e-07	8.47298e-06
Brevibacteriaceae	6.67755	6.27463	8.03398	8.30738	34.7913	31.4156	24.968	32.0768	49.6643	25.0521	12.3332	9.5213	2.18446	0.0139943	0.201682	1.83918	0.0332271	0.54271	-0.345281	0.688195	0.95057	2.47305	0.0116156	0.0264103	0.673525	0.49232	NA	-1.79952	0.0468944	0.0949515	1.66607	0.0264004	0.0525733	-0.486621	0.521813	0.970122	-2.15269	0.00350952	0.0102757	2.08721	0.0491994	0.122679	-0.684804	0.537446	0.763253	-2.77201	0.00836035	0.02076
Brocadiaceae	108.57	108.262	50.0049	56.0042	128.796	210.882	132.962	99.9576	161.046	147.567	104.541	104.639	0.0908026	0.852199	0.966028	-0.513456	0.280734	0.776745	-0.604258	0.216154	0.499317	1.21574	0.0035298	0.0100321	-0.752948	0.0714184	0.38016	-1.96869	1.47452e-06	1.2042e-05	1.57444	0.00961104	0.0238726	-0.00578419	0.992415	0.995988	-1.58023	0.00890767	0.0214341	1.265	0.101316	0.196734	0.035583	0.963463	0.982118	-1.22941	0.108055	0.187053
Brucellaceae	75.3912	58.7455	90.1133	91.411	56.5452	75.2427	103.605	106.113	142.66	162.689	174.235	261.346	-0.490104	0.549058	0.9403	-0.211178	0.791885	0.967679	0.278928	0.733149	0.954526	0.615709	0.15528	0.225103	0.27759	0.514583	0.777012	-0.338119	0.41499	0.518737	0.199796	0.603842	0.722733	-0.160649	0.674086	0.970122	-0.360444	0.345473	0.443357	0.598346	0.354743	0.475867	0.624399	0.334319	0.578738	0.0260547	0.967505	0.973779
Burkholderiaceae	156.901	141.783	392.895	850.852	280.786	69.0033	157.818	264.855	521.814	595.897	808.155	832.331	0.786713	0.20056	0.664017	0.684397	0.261793	0.776745	-0.102313	0.867571	0.974637	-0.75642	0.137972	0.203168	0.893352	0.07392	0.38016	1.64977	0.00102836	0.00376042	-1.27632	0.0437785	0.0790066	-0.0329619	0.958341	0.995988	1.24336	0.0493508	0.0926832	-1.41317	0.0490433	0.122679	-0.897209	0.211214	0.42577	0.515961	0.472389	0.583229
Caldicellulosiruptoraceae	2.81043	3.55288	2.92327	5.44868	1.98475	3.03635	4.30734	9.08205	4.37393	4.21544	7.84034	9.59143	-0.201699	0.87137	0.966028	-0.428701	0.689451	0.898486	-0.227001	0.856862	0.974637	-0.102872	0.924884	0.946801	-0.926344	0.372379	NA	-0.823471	0.421516	0.524221	0.422282	0.639901	0.75034	0.26803	0.757075	0.978844	-0.15425	0.856645	0.899477	1.04923	0.321178	0.450118	-0.0699397	0.948828	0.982118	-1.11916	0.267787	0.376948
Caldilineaceae	20.4996	17.0071	12.1462	32.1506	20.6071	24.7847	22.3759	58.2514	41.4393	31.2669	29.3932	72.5669	-0.198038	0.784051	0.950461	0.00347857	0.995839	0.9973	0.201518	0.779874	0.974637	0.806071	0.0850594	0.133136	-0.265085	0.561764	NA	-1.07116	0.0107492	0.0279095	0.841142	0.14758	0.227814	0.158408	0.78251	0.984399	-0.682734	0.225339	0.313574	1.17407	0.104515	0.196734	0.379326	0.60271	0.816831	-0.794739	0.260453	0.372447
Caldisericaceae	0	0	0	0	0	0	0	0	0	0	0	0.200745	NA	NA	NA	NA	NA	NA	NA	NA	NA	NA	NA	NA	NA	NA	NA	NA	NA	NA	NA	NA	NA	NA	NA	NA	NA	NA	NA	-0.907357	0.863243	NA	1.16922	0.81562	NA	2.07647	0.678788	NA
Caldithrixaceae	4.0486	1.3219	2.41153	3.24015	1.69873	10.4799	16.7316	8.19612	3.83776	8.58222	7.18406	7.26129	-1.01685	0.425313	0.853199	-1.1392	0.286691	0.776745	-0.122345	0.925935	0.990383	3.16418	0.00558398	0.0141899	1.46707	0.199079	NA	-1.69711	0.0367152	0.0796037	2.74137	0.000676774	0.00256287	0.490851	0.550676	0.970122	-2.25051	0.00202978	0.00647517	1.83886	0.10396	0.196734	0.426626	0.716623	0.85828	-1.41223	0.164093	0.262787
Campylobacteraceae	399.838	262.113	472.242	220.469	656.753	556.853	1594.3	100.354	1140.3	862.833	1303.95	819.344	0.625495	0.492485	0.915712	0.462832	0.61101	0.865303	-0.162659	0.858308	0.974637	1.28291	0.150052	0.218995	0.54223	0.54277	0.777393	-0.740671	0.404817	0.513887	1.39376	0.203974	0.305961	0.305127	0.780929	0.984399	-1.08863	0.32099	0.423707	-0.834691	0.107434	0.200265	1.0101	0.0497795	0.1899	1.84479	0.000334993	0.00129883
Carboxydocellaceae	1.27489	1.04125	1.84582	3.24015	1.1267	3.71348	2.96915	0.940765	2.11005	2.67471	4.11539	4.01553	-0.158684	0.928115	0.966987	-0.402479	0.789379	0.967679	-0.243794	0.890844	0.974637	1.85105	0.271661	0.347211	0.0628189	0.970334	NA	-1.78822	0.225637	0.335036	0.582346	0.597455	0.720783	0.11702	0.912628	0.995988	-0.465325	0.654204	0.74444	-1.10734	0.482503	NA	-0.507896	0.73927	0.880287	0.599443	0.697772	0.778826
Cardiobacteriaceae	7.9625	0	1.1854	0	0	34.331	188.429	2.53786	3.45444	0.517375	4.1989	0	-6.52237	0.043728	0.332115	-2.10968	0.276346	0.776745	4.41261	0.175987	0.457567	9.45697	0.00337432	0.00985886	2.15323	0.52622	NA	-7.30369	0.000687199	0.00274802	7.03191	5.37697e-05	0.000276018	0.755414	0.669181	0.970122	-6.27647	0.000160495	0.000699517	5.40434	0.178696	NA	-1.04878	0.826327	NA	-6.45302	0.108339	0.187053
Carnobacteriaceae	35.6176	41.4067	26.9037	29.4791	617.318	649.463	1144.55	472.979	174.966	193.183	71.0511	47.9388	4.01825	0.000506139	0.0155005	1.26544	0.273686	0.776745	-2.75281	0.0168689	0.120259	4.19921	0.000286645	0.00140717	1.02417	0.376746	0.725415	-3.17503	0.00562269	0.0160181	5.37226	2.00428e-09	7.57498e-08	0.419554	0.640584	0.970122	-4.9527	2.58499e-08	5.42849e-07	4.37941	1.09463e-05	0.00015012	-0.177675	0.860142	0.942496	-4.55708	3.94676e-06	3.35475e-05
Catenulisporaceae	0	0	0	0	0	0	0	0	0	0	0.180021	0	NA	NA	NA	NA	NA	NA	NA	NA	NA	NA	NA	NA	NA	NA	NA	NA	NA	NA	0.14078	0.978679	NA	1.92261	0.688875	0.970122	1.78175	0.710602	NA	NA	NA	NA	NA	NA	NA	NA	NA	NA
Caulobacteraceae	7932.57	7361.92	13574.1	7282.32	7550.31	966.23	1010.75	2536	13672.4	15850.5	31322.3	30554.8	-0.181379	0.765773	0.950461	-0.287126	0.637117	0.873079	-0.105744	0.862118	0.974637	-2.66015	0.00060532	0.00251441	-0.0714887	0.926526	0.971503	2.58867	0.000845622	0.00318735	-3.65048	2.49544e-07	4.23718e-06	0.0714247	0.919579	0.995988	3.72191	1.44797e-07	1.96754e-06	-1.32602	0.0560088	0.132762	1.19	0.0862946	0.247268	2.51602	0.000287368	0.00113408
Cellulomonadaceae	1181.09	1163.07	1439.76	7542.16	1669.15	397.669	398.098	2117.91	2725.64	1735.53	2690.38	3144.78	0.374258	0.497563	0.916564	0.143911	0.793892	0.967679	-0.230345	0.676283	0.947586	-1.28889	0.00113226	0.0037626	-0.612123	0.120174	0.417785	0.67677	0.086711	0.153943	-1.83899	0.00024318	0.00104027	-0.22356	0.654878	0.970122	1.61543	0.00126355	0.00423016	-1.68034	0.161592	0.269789	-2.12336	0.0769443	0.233096	-0.443015	0.712124	0.786897
Cerasicoccaceae	32.1924	23.2772	51.587	30.7006	84.7166	21.5378	16.7993	8.68884	58.8687	50.4733	45.6975	30.3545	1.18695	0.184271	0.663918	-0.17759	0.841319	0.995765	-1.36454	0.126977	0.384411	0.146688	0.851674	0.893139	-0.0772168	0.920082	NA	-0.223903	0.768388	0.827495	-1.46583	0.0887727	0.146475	-1.24953	0.142018	0.970122	0.216298	0.801791	0.861459	-1.38932	0.0981649	0.19633	-0.821583	0.322332	0.567525	0.567742	0.498522	0.605349
Chitinophagaceae	1089.97	1695.68	3387.33	1202.85	1274.03	206.267	171.071	121.317	3231.82	3407.2	9308.3	10504.9	0.133758	0.9097	0.966987	0.505599	0.667975	0.886305	0.371848	0.75252	0.9669	-2.77582	2.75877e-05	0.000248289	-0.178332	0.786802	0.909158	2.59749	8.65397e-05	0.000460918	-4.19319	2.08943e-06	2.1939e-05	0.366346	0.677994	0.970122	4.55954	2.47799e-07	2.72579e-06	-2.91231	2.52387e-06	4.84583e-05	2.25686	0.000246152	0.0063384	5.16917	6.08032e-17	6.71875e-15
Chlamydiaceae	0	0.253538	0	0	0	0	0	0	0	0	0	0	NA	NA	NA	NA	NA	NA	NA	NA	NA	-2.65072	0.592782	NA	-4.27996	0.38785	NA	-1.62931	0.757095	0.823125	NA	NA	NA	NA	NA	NA	NA	NA	NA	NA	NA	NA	NA	NA	NA	NA	NA	NA
Chlorobiaceae	6.02338	2.89733	2.76706	1.70764	4.48943	6.56983	5.89256	3.98167	5.40967	6.95036	4.5339	5.22001	-0.489333	0.675743	0.950461	-1.20547	0.261369	0.776745	-0.716131	0.551743	0.906584	1.27679	0.255609	0.33081	0.00946731	0.993194	NA	-1.26732	0.207028	0.313098	1.12083	0.227357	0.332402	-0.345426	0.711101	0.973486	-1.46625	0.100045	0.165074	1.31533	0.322705	NA	0.553095	0.684977	0.849604	-0.762237	0.517068	0.61801
Chloroflexaceae	0	0	0	0	0	0	0	0	0	0	0.343332	0	NA	NA	NA	NA	NA	NA	NA	NA	NA	NA	NA	NA	NA	NA	NA	NA	NA	NA	0.140766	0.978681	NA	2.93992	0.53008	0.970122	2.79906	0.549974	NA	NA	NA	NA	NA	NA	NA	NA	NA	NA
Chromatiaceae	100.073	76.269	125.454	358.022	493.47	240.372	259.806	1586.92	150.321	240.23	228.825	281.058	2.17249	0.00820417	0.134001	-0.459646	0.576273	0.855177	-2.63213	0.00137289	0.0202273	1.93416	4.50395e-06	7.48348e-05	0.493978	0.240717	0.542255	-1.44018	0.000391241	0.00168165	1.08774	0.0629506	0.109335	-0.232607	0.690859	0.970122	-1.32034	0.0236744	0.0496394	2.45321	0.00032214	0.00238878	-1.19417	0.081359	0.242898	-3.64738	9.17049e-08	1.12593e-06
Chroococcaceae	85.5001	80.8618	26.7433	54.7827	98.3989	134.292	90.2003	53.6985	99.4562	87.5338	63.5676	54.3304	0.143139	0.849307	0.966028	-0.783751	0.292687	0.776745	-0.926888	0.219765	0.499317	0.979719	0.136568	0.203168	-1.04464	0.113066	0.417785	-2.02435	0.00191286	0.0064914	1.74712	0.000568711	0.00222665	0.194374	0.701851	0.970122	-1.55274	0.00179649	0.0058449	0.357812	0.543779	0.644478	-0.858912	0.152872	0.346061	-1.21672	0.0387982	0.0756861
Chrysiogenaceae	0.868043	3.0458	2.28616	2.10915	2.82543	2.31797	1.04259	0.844839	3.87485	2.25823	2.5894	7.58397	1.85038	0.221114	0.693283	1.06462	0.451402	0.836555	-0.785762	0.577238	0.910033	0.0142202	0.99134	0.995951	-1.55614	0.232782	NA	-1.57035	0.219615	0.330096	-0.742825	0.565819	0.699774	-0.865648	0.47632	0.970122	-0.122823	0.923593	0.935745	-1.16759	0.497277	NA	0.913905	0.558416	0.780924	2.08149	0.192201	0.29294
Chthoniobacteraceae	21.2248	18.9724	25.5798	28.468	29.057	10.0535	22.7725	11.0215	260.885	126.781	180.65	273.717	0.392955	0.596311	0.9403	2.53563	0.000292176	0.023861	2.14268	0.00333153	0.0418365	-0.696286	0.434533	0.512892	1.526	0.0725821	NA	2.22228	0.00972921	0.0256307	-0.202545	0.814673	0.86793	1.72753	0.0428008	0.970122	1.93008	0.0241489	0.0496394	-1.00816	0.191434	0.306294	2.40563	0.00122734	0.0235635	3.41378	4.64261e-06	3.63345e-05
Chthonomonadaceae	0	0	0	0	0	0	2.2256	0	0	0	0.171666	0	NA	NA	NA	NA	NA	NA	NA	NA	NA	NA	NA	NA	NA	NA	NA	NA	NA	NA	6.31602	0.118916	0.189908	1.95855	0.647244	0.970122	-4.3574	0.201884	0.289659	NA	NA	NA	NA	NA	NA	NA	NA	NA
Clostridiaceae	660.619	845.424	807.498	403.648	612.342	256.394	836.024	417.29	1244.16	1376.1	1355.5	1202.37	-0.186171	0.772365	0.950461	-0.140377	0.826763	0.983286	0.0457954	0.943271	0.995764	-1.48469	0.000887872	0.00336457	-0.492785	0.266761	0.564029	0.991902	0.0260176	0.0595729	-0.161552	0.806977	0.867032	-0.382094	0.563189	0.970122	-0.220539	0.738668	0.80529	0.360684	0.446327	0.564482	0.709223	0.134098	0.324991	0.34854	0.459632	0.570667
Comamonadaceae	8121.73	10706	17990.9	13656.4	8952.7	7648.35	5258.28	2385.88	13684	20420.7	21599.9	24552.5	0.0590271	0.917931	0.966987	-0.30351	0.596138	0.855177	-0.362535	0.526831	0.882043	-0.256502	0.657494	0.739681	-0.267101	0.644263	0.823411	-0.0105968	0.985384	0.985384	-1.77764	0.00192736	0.00593627	-0.86742	0.130169	0.970122	0.910218	0.112299	0.182683	-2.16569	0.000197361	0.00164754	-0.0170973	0.97655	0.982118	2.14859	0.000221432	0.000889754
Conexibacteraceae	158.866	115.644	100.205	60.55	98.164	25.2133	18.5375	15.7017	150.266	112.773	158.088	116.985	-0.786214	0.493155	0.915712	-1.17446	0.303155	0.78182	-0.388244	0.735327	0.954526	-1.96744	6.62269e-05	0.000461452	-1.22925	0.00846867	0.0957897	0.738192	0.130845	0.213713	-2.45465	8.78121e-07	1.12692e-05	-0.453341	0.340262	0.970122	2.00131	5.77767e-05	0.00029014	-1.55415	0.0673922	0.155895	0.0525768	0.94995	0.982118	1.60673	0.0568991	0.106565
Contubernalisaceae	0.627907	0	0.193097	1.34178	1.7161	0.2266	0.667681	0.335261	0.345246	1.66924	1.69765	3.29446	1.62094	0.526215	0.9403	-1.85493	0.508981	0.847796	-3.47584	0.221416	0.499317	2.53706	0.545505	NA	3.75085	0.336481	NA	1.21378	0.715176	0.800083	1.44338	0.566484	0.699774	1.9446	0.417135	0.970122	0.501231	0.814454	0.86871	-1.19798	0.631808	NA	0.579976	0.802936	NA	1.77795	0.452774	0.565328
Coprobacillaceae	0	0	0	0	0	0	0	0	0	0	0	0.602236	NA	NA	NA	NA	NA	NA	NA	NA	NA	NA	NA	NA	NA	NA	NA	NA	NA	NA	NA	NA	NA	NA	NA	NA	NA	NA	NA	-0.907376	0.86324	NA	2.55593	0.590628	NA	3.46318	0.466082	NA
Coriobacteriaceae	27.7041	33.7377	30.6585	12.3149	29.4984	95.542	137.574	55.5203	43.8926	51.8351	43.4843	51.9075	0.0675321	0.928177	0.966987	-0.444245	0.537726	0.849186	-0.511775	0.495889	0.849546	1.73677	0.000442414	0.00191123	-0.605802	0.224757	0.53531	-2.34257	7.36564e-07	6.94069e-06	2.11608	4.38911e-05	0.000240634	-0.569619	0.276341	0.970122	-2.6857	1.68694e-07	2.05096e-06	2.56705	0.000988834	0.00558401	1.18742	0.132412	0.324724	-1.37963	0.0586119	0.108851
Corynebacteriaceae	546.439	132.987	168.996	144.561	154.493	3454.56	6709.98	264.971	393.72	146.5	191.437	108.135	-1.84389	0.0353792	0.298893	-1.44715	0.0961542	0.651306	0.396743	0.651025	0.947586	4.8754	6.94998e-05	0.000469124	-1.09755	0.371206	0.725415	-5.97294	1.05676e-06	9.24665e-06	5.13483	3.4608e-06	3.19778e-05	-0.834213	0.451202	0.970122	-5.96903	6.7929e-08	9.9242e-07	1.20311	0.0928027	0.189113	-1.28475	0.0754135	0.233096	-2.48786	0.00052827	0.0019139
Coxiellaceae	45.9264	22.9978	50.6304	31.2464	23.4194	20.5489	23.2501	15.144	184.148	90.3626	79.7358	70.5129	-1.06592	0.127273	0.566953	0.969809	0.131429	0.731819	2.03573	0.00340749	0.0418365	0.0826846	0.889882	0.927862	0.765478	0.180626	NA	0.682794	0.224121	0.334815	-1.18797	0.119207	0.189908	-0.507541	0.499728	0.970122	0.680425	0.370996	0.465761	-0.576211	0.489253	0.590797	0.343809	0.676801	0.849604	0.920021	0.261219	0.372447
Crenotrichaceae	0	0	0	0	0	0	0	0.338605	0	0	0	0	NA	NA	NA	NA	NA	NA	NA	NA	NA	NA	NA	NA	NA	NA	NA	NA	NA	NA	NA	NA	NA	NA	NA	NA	NA	NA	NA	2.42784	0.61032	NA	-1.04875	0.842193	NA	-3.47654	0.46555	NA
Cryomorphaceae	2.6671	3.75221	99.8263	0.556588	0	0	0	0.335261	41.8039	9.42987	74.1558	22.9775	-5.01866	0.113789	0.566953	2.97566	0.0938012	0.651306	7.99422	0.0111429	0.098503	-6.31513	0.0560235	0.0975893	0.18269	0.927695	NA	6.49772	0.0467348	0.0949515	-23.7318	2.29545e-09	7.57498e-08	-1.46992	0.621055	0.970122	20.4104	2.76213e-07	2.84846e-06	-0.0562756	0.981891	0.981891	4.47357	0.0456017	0.184195	4.52983	0.024909	0.0524275
Cryptosporangiaceae	26.2771	23.5624	27.365	15.6353	60.6259	34.8163	5.99413	5.73651	107.086	34.5078	45.3843	19.9046	1.15362	0.216953	0.693283	1.02364	0.265998	0.776745	-0.12998	0.888744	0.974637	0.739137	0.503451	0.578433	-0.647132	0.557267	NA	-1.38626	0.203601	0.311763	-2.18313	0.0103874	0.0255266	-0.430357	0.595525	0.970122	1.75277	0.0388428	0.0751129	-1.20559	0.219057	0.339185	-0.656614	0.497323	0.747799	0.548979	0.573367	0.670445
Cyanobacteriaceae	26.8636	23.4194	7.39686	19.3674	33.4828	52.0604	32.7686	24.9167	32.6929	23.0606	10.9197	12.5545	0.105433	0.855984	0.966028	-0.760985	0.167005	0.765823	-0.866416	0.140909	0.407062	1.39846	0.0109991	0.0252744	-1.20258	0.0323951	NA	-2.60103	9.87746e-07	8.96288e-06	2.24969	0.000707748	0.00258719	-0.471713	0.488483	0.970122	-2.7214	2.64145e-05	0.000148823	0.782482	0.305079	0.437129	-1.47401	0.0694085	0.223408	-2.25649	0.00391378	0.0105481
Cystobacteraceae	60.7847	31.1169	64.3736	13.4793	52.484	11.3397	10.378	7.833	113.088	61.6161	85.2312	80.0231	-0.193895	0.856241	0.966028	-0.0967181	0.927022	0.9973	0.0971799	0.927644	0.990383	-1.21468	0.0264992	0.0542812	-0.162929	0.740564	NA	1.05175	0.0441886	0.0915933	-2.64097	0.00219321	0.00649528	-0.703515	0.401208	0.970122	1.93745	0.0244856	0.0496394	-0.443854	0.624836	0.705697	1.77637	0.0428796	0.184195	2.22023	0.00988329	0.0234861
Deferribacteraceae	9.58596	14.4806	8.09785	19.9418	4.87549	4.17202	7.27274	16.3743	10.5136	16.4095	13.5653	26.6787	-1.06587	0.27748	0.738941	-0.950596	0.261239	0.776745	0.115275	0.9081	0.978976	-1.40171	0.188436	0.254557	-0.918385	0.358224	NA	0.483321	0.643415	0.73662	-0.0189885	0.978902	0.980124	-0.297426	0.668828	0.970122	-0.278437	0.691267	0.775159	0.0559264	0.939404	0.949292	-0.409299	0.582807	0.800389	-0.465224	0.519692	0.61801
Dehalobacteriaceae	0	0	0	0	0	0	0	0	0	0	0.706393	0	NA	NA	NA	NA	NA	NA	NA	NA	NA	NA	NA	NA	NA	NA	NA	NA	NA	NA	0.140754	0.978683	NA	3.83426	0.407306	0.970122	3.6934	0.424754	NA	NA	NA	NA	NA	NA	NA	NA	NA	NA
Deinococcaceae	3117.15	2949.62	1988.61	5118.36	4561.85	217.536	165.259	530.248	4791.41	7932.23	6097.56	7272.32	0.451366	0.671857	0.950461	-0.436713	0.681878	0.894867	-0.888071	0.404601	0.764246	-3.50046	3.28118e-05	0.00027259	0.234368	0.780435	0.909158	3.73483	9.3317e-06	6.1791e-05	-3.43791	3.76502e-05	0.000212127	0.479817	0.564436	0.970122	3.91772	2.63842e-06	2.09719e-05	-3.05094	6.74208e-05	0.000761459	-0.355123	0.642487	0.843008	2.69582	0.000428994	0.00160691
Dermabacteraceae	41.0404	49.9178	49.0277	47.8421	19.9128	22.3483	21.5383	43.0434	184.098	188.315	196.481	130.34	-0.939815	0.121697	0.566953	1.0892	0.0451542	0.565908	2.02901	0.000751164	0.0138339	-0.910636	0.091387	0.140997	0.70664	0.166168	NA	1.61728	0.00190742	0.0064914	-1.10104	0.0711602	0.121763	0.90301	0.128715	0.970122	2.00405	0.00092232	0.00313318	0.0577251	0.925894	0.945594	0.560396	0.364502	0.595932	0.502671	0.407656	0.52379
Dermacoccaceae	1.49739	4.15757	1.32084	0.556588	0	0.2266	1.60871	3.92319	5.25633	3.88514	5.83278	8.30195	-4.22349	0.148954	0.608229	0.721698	0.589309	0.855177	4.94512	0.088496	0.320617	-3.45735	0.130711	0.196067	-1.15345	0.502402	NA	2.30388	0.307671	0.418775	0.271638	0.846773	0.897269	1.11871	0.395443	0.970122	0.847075	0.517099	0.619804	2.94612	0.137851	NA	2.94144	0.138774	0.332413	-0.00468184	0.997356	0.997356
Desulfobacteraceae	21.6874	35.6873	13.0124	23.2836	30.9376	82.8267	70.6129	41.5894	35.5296	53.3383	27.742	31.4941	0.469816	0.421357	0.853199	-0.34875	0.52944	0.847796	-0.818565	0.16304	0.434119	1.49017	0.000324471	0.00155746	-0.558769	0.181088	NA	-2.04894	1.47382e-07	1.82691e-06	2.55153	2.13405e-05	0.000126402	0.0323872	0.957446	0.995988	-2.51914	1.64444e-05	0.000107226	1.23801	0.0553035	0.132728	-0.429134	0.519948	0.762039	-1.66714	0.00854686	0.0209873
Desulfohalobiaceae	1.49739	0.760615	1.27021	3.83462	2.31871	0.2266	2.53688	1.62132	2.80153	3.82658	2.82487	4.45643	-0.185197	0.909589	0.966987	-0.178051	0.896924	0.9973	0.00714669	0.996506	0.999038	-1.39444	0.620893	NA	0.941148	0.689289	NA	2.33557	0.37361	0.476742	0.816548	0.543307	0.680152	-0.00991214	0.994013	0.995988	-0.826457	0.517845	0.619804	-1.00254	0.490826	NA	-0.581079	0.683489	0.849604	0.421459	0.768357	0.816379
Desulfonatronumaceae	26.0482	23.6614	17.3685	47.6094	29.4215	7.59835	11.9208	87.0954	22.1021	34.6609	29.7975	26.5118	0.0938327	0.898583	0.966987	-1.29506	0.0710907	0.60626	-1.38889	0.0641586	0.257801	-1.27744	0.187091	0.254557	-0.592023	0.522923	NA	0.685416	0.471165	0.574305	-0.596879	0.393846	0.535167	-0.284016	0.675797	0.970122	0.312864	0.651252	0.74444	1.05974	0.355122	0.475867	-1.70105	0.144061	0.335026	-2.76078	0.0168592	0.0372589
Desulfovibrionaceae	48.0227	32.9351	32.9311	53.7676	33.9846	51.0656	60.9512	81.2261	56.6137	70.0734	63.7073	60.0394	-0.551024	0.452093	0.872147	-0.885462	0.209211	0.776745	-0.334437	0.649967	0.947586	0.913511	0.0692146	0.112409	-0.0854656	0.863453	NA	-0.998976	0.0359852	0.0792431	0.98293	0.0637567	0.109909	-0.122799	0.816442	0.984399	-1.10573	0.0348243	0.0687556	1.00238	0.10344	0.196734	-0.691058	0.270741	0.49797	-1.69344	0.00573731	0.0150062
Desulfurococcaceae	0	0	0	0	0	0	0.22256	0	0	0.258687	0	0	NA	NA	NA	NA	NA	NA	NA	NA	NA	-0.24598	0.962756	NA	1.11927	0.816232	NA	1.36517	0.776832	0.827495	3.06697	0.525711	NA	-1.15191	0.826906	0.984399	-4.21881	0.382729	NA	NA	NA	NA	NA	NA	NA	NA	NA	NA
Desulfuromonadaceae	724.359	751.355	189.163	406.36	762.843	1299.5	1023.54	604.296	990.717	904.597	293.898	261.059	-0.0644763	0.904647	0.966987	-0.657696	0.22015	0.776745	-0.593218	0.2706	0.592105	1.07088	0.0522633	0.0932965	-0.91863	0.0959836	0.414649	-1.9895	0.000304565	0.00140789	2.63865	0.000784056	0.0027442	-0.398545	0.612253	0.970122	-3.03719	0.000109476	0.000496967	0.999385	0.22206	0.341084	-1.5058	0.0666273	0.217861	-2.50518	0.00223633	0.00677026
Dethiosulfovibrionaceae	6.6117	4.11082	5.0088	4.4527	4.89286	4.01077	7.83511	5.08672	7.17693	7.76229	6.86582	6.02299	-0.448134	0.70662	0.950461	-0.94946	0.385902	0.811551	-0.501323	0.678924	0.947586	0.160223	0.897743	0.927862	-0.454137	0.707123	NA	-0.614358	0.602869	0.700013	0.903216	0.376899	0.518236	-0.543385	0.595658	0.970122	-1.4466	0.150819	0.230723	0.580214	0.687925	0.759089	-0.401714	0.785883	0.904424	-0.981924	0.488004	0.59585
Dietziaceae	0.424484	1.3219	1.49046	2.64792	1.43008	3.81205	11.9541	1.88487	4.1835	0.93551	3.39302	0.964323	2.15768	0.27549	0.738941	2.24908	0.214518	0.776745	0.0914013	0.958359	0.995764	1.65584	0.368461	0.447121	-1.77134	0.3688	NA	-3.42717	0.0596231	0.117804	3.08932	0.0193479	0.0417699	-0.0435511	0.974328	0.995988	-3.13287	0.013373	0.0298939	-0.168357	0.917192	NA	-2.53716	0.177792	NA	-2.3688	0.196779	0.297838
Ectothiorhodospiraceae	122.12	57.4188	58.2218	357.955	61.4056	47.5364	56.9789	118.034	120.661	116.263	93.7093	123.661	-1.0696	0.198246	0.664017	-1.06069	0.193007	0.770576	0.00891248	0.991467	0.999038	0.021779	0.963785	0.977359	-0.15878	0.734693	NA	-0.180558	0.697	0.786935	0.034623	0.947992	0.977617	-0.388451	0.461098	0.970122	-0.423073	0.422948	0.522465	-1.28271	0.116117	0.213033	-2.38439	0.00363877	0.0416437	-1.10168	0.179375	0.280812
Ekhidnaceae	0	0.507076	0	0	0	0	0	0	6.63534	0.93551	2.39871	4.58147	1.76668	0.672706	0.950461	7.05381	0.0308969	0.54271	5.28705	0.105709	0.34655	-3.60839	0.393443	NA	-0.49286	0.885199	NA	3.11543	0.444867	0.54692	0.140751	0.97679	NA	5.63681	0.167006	0.970122	5.49594	0.177866	NA	-0.907414	0.863235	NA	5.29362	0.249022	NA	6.20087	0.176923	NA
Enterobacteriaceae	1698.49	2763.77	26934.9	118489	341742	38967.7	31050.8	673191	7314.13	10837.5	8878.98	7146.01	7.50963	6.45173e-10	7.90338e-08	1.0483	0.388402	0.811551	-6.4613	1.05678e-07	2.33549e-05	4.05418	4.00936e-11	1.73204e-09	0.77573	0.206411	0.52842	-3.27844	9.14937e-08	1.31859e-06	0.301538	0.776861	0.861827	-2.72444	0.0104481	0.73598	-3.02597	0.00445461	0.0121061	2.78678	0.00645251	0.0225251	-4.89239	1.73979e-06	0.000222978	-7.67915	6.1356e-14	4.51989e-12
Enterococcaceae	16.1619	53.3862	15.522	13.1023	41.7078	59.3642	101.635	35.4264	138.461	128.747	33.6524	22.5235	1.25499	0.0748574	0.426513	2.06475	0.00218803	0.0893445	0.809759	0.239676	0.535034	0.346198	0.751287	0.815467	0.0325794	0.976121	0.992889	-0.313614	0.772443	0.827495	2.58873	0.000737933	0.0026225	0.0514769	0.946795	0.995988	-2.53725	0.000799305	0.00284061	1.81623	0.0359218	0.0977045	-0.180082	0.839669	0.934983	-1.99631	0.0181364	0.0396847
Entomoplasmataceae	9.74863	29.752	3.95614	63.3694	9.91958	3.24366	6.54579	13.7787	12.776	10.5525	14.4129	12.5576	-0.0756209	0.925825	0.966987	-0.682483	0.359049	0.792495	-0.606861	0.461717	0.816316	-2.87354	0.00411279	0.0111045	-2.68649	0.00343941	NA	0.187054	0.853452	0.893572	0.58136	0.483316	0.62372	0.742149	0.352322	0.970122	0.160791	0.837077	0.882944	-1.8625	0.153803	0.263663	-3.22281	0.01541	0.0992021	-1.3603	0.308907	0.418825
Erysipelotrichaceae	0.425921	0.507076	0.467324	0.383685	0	0.925692	13.3242	1.00913	3.10919	12.1094	2.90233	1.16507	-2.43801	0.493363	0.915712	1.82091	0.456913	0.836555	4.25884	0.217094	0.499317	0.566829	0.806725	0.862637	3.04584	0.151014	NA	2.47901	0.205411	0.312582	4.81293	0.00253615	0.00732314	1.74843	0.281619	0.970122	-3.06449	0.0172024	0.0374883	1.53346	0.583984	NA	0.47275	0.870084	NA	-1.0607	0.671769	NA
Erythrobacteraceae	26.9349	29.0886	39.8988	40.3453	27.098	20.806	17.6011	13.5801	65.4987	70.6641	81.9419	125.024	0.0825905	0.915868	0.966987	0.239823	0.748522	0.930903	0.157234	0.840092	0.974637	-0.195242	0.743713	0.813765	0.116635	0.83885	NA	0.311877	0.584649	0.688649	-1.15534	0.0854912	0.142075	-0.0186821	0.977244	0.995988	1.13666	0.0886136	0.147264	-1.17885	0.0746512	0.168133	0.78314	0.2213	0.434169	1.96199	0.00233221	0.00696511
Eubacteriaceae	12.5674	11.2945	12.7491	14.0225	11.1331	6.55858	11.9716	10.0632	16.6509	20.5469	21.3251	25.0814	-0.0889623	0.908772	0.966987	-0.691478	0.336063	0.792495	-0.602514	0.443598	0.803567	-0.676711	0.350806	0.432995	-0.459319	0.48961	NA	0.217393	0.750788	0.823125	-0.148879	0.793248	0.861827	-0.370827	0.498956	0.970122	-0.221947	0.68976	0.775159	-0.279667	0.716897	0.786538	-0.0872016	0.909568	0.96583	0.192466	0.796639	0.842379
Euzebyaceae	13.4088	5.83472	10.0771	7.59795	6.30557	3.43758	6.28973	7.49455	14.1229	15.1227	14.2823	17.3792	-1.0674	0.229953	0.693283	-0.999376	0.201147	0.770576	0.0680213	0.939993	0.995764	-0.593646	0.537024	0.610512	0.0261056	0.97607	NA	0.619752	0.487634	0.590282	-0.737228	0.354046	0.489728	-0.642643	0.400811	0.970122	0.0945852	0.904458	0.928452	0.117247	0.902041	0.92616	0.152253	0.873046	0.951574	0.0350065	0.969372	0.973779
Exiguobacteraceae	14.5294	4.81723	8.57155	6.58191	1.43008	15.5589	27.9913	6.21169	22.0645	10.0417	10.508	6.66215	-2.8682	0.0577514	0.382408	-0.442668	0.722726	0.922228	2.42553	0.109086	0.349391	1.80818	0.169938	0.24149	-0.290963	0.826035	NA	-2.09914	0.0952667	0.165534	1.73101	0.0389627	0.0720031	-0.710016	0.403857	0.970122	-2.44102	0.00327808	0.00983424	0.0852571	0.937391	0.949292	-1.00173	0.375215	0.608616	-1.08699	0.318148	0.428724
Ferrimonadaceae	1.05383	0.963292	9.09783	10.7142	28.5957	6.99515	4.81234	170.59	5.48385	2.70729	4.62206	4.33759	4.48989	0.00316117	0.0595759	1.20397	0.436654	0.824951	-3.28591	0.0220952	0.147971	3.9704	0.026638	0.0542812	1.06967	0.559026	NA	-2.90072	0.0247768	0.0578125	-0.743179	0.623211	0.734499	-2.0803	0.168925	0.970122	-1.33712	0.381025	0.475767	4.3609	7.88155e-06	0.000116404	-1.81834	0.0942243	0.265893	-6.17923	1.75215e-09	3.87225e-08
Fibrobacteraceae	0.203423	0.507076	0.233662	0	0.286017	0	0	0	0	0	0	0	0.801568	0.856744	0.966028	-3.37369	0.480435	0.847796	-4.17522	0.399949	NA	-3.54367	0.45908	NA	-5.17291	0.279808	NA	-1.62932	0.757093	0.823125	-3.07972	0.519296	NA	-4.37241	0.360231	0.970122	-1.29277	0.806137	NA	NA	NA	NA	NA	NA	NA	NA	NA	NA
Fimbriimonadaceae	41.8375	31.8979	35.5454	28.6231	33.4119	0.453199	2.66697	1.50867	99.9298	88.6725	186.316	304.187	-0.383973	0.755936	0.950461	0.164148	0.892533	0.9973	0.548124	0.657046	0.947586	-5.38667	1.12235e-05	0.000127593	0.305214	0.630433	NA	5.69187	2.7721e-06	2.05808e-05	-3.53684	0.000716798	0.00258719	1.2708	0.190797	0.970122	4.80764	3.86591e-06	2.88073e-05	-3.56231	0.000671362	0.00402817	2.54464	0.00528425	0.0544277	6.10694	2.82901e-09	5.68374e-08
Flammeovirgaceae	16.9378	20.244	15.4047	19.7488	15.9871	4.06274	5.37785	19.6225	26.297	33.2355	32.6482	43.5665	-0.207577	0.801977	0.953808	-0.372618	0.629674	0.871582	-0.165039	0.84245	0.974637	-1.92767	0.0509584	0.092496	-0.386977	0.6684	NA	1.54069	0.110877	0.188645	-1.43932	0.0501225	0.0890638	-0.0199419	0.976795	0.995988	1.41937	0.0501914	0.0935018	0.181497	0.860358	0.897765	0.289026	0.779322	0.902569	0.107531	0.915501	0.936693
Flavobacteriaceae	10968.7	6223.63	18855.5	7809.86	20938.6	2759.45	7028.51	41239.4	43954.1	42535.8	42425.5	71955	0.824776	0.226516	0.693283	0.969433	0.155135	0.765706	0.14466	0.832011	0.974637	-0.935743	0.0414851	0.0792989	1.57935	0.00057509	0.0207032	2.51509	4.20891e-08	7.93217e-07	-1.65009	0.025368	0.0514035	0.009932	0.989262	0.995988	1.66003	0.0244974	0.0496394	2.503	0.0271122	0.0788719	2.32406	0.0401784	0.182351	-0.178928	0.874469	0.907313
Flexibacteraceae	42515.7	70522.8	59009.6	91303.3	33060.1	7555.23	6193.38	7717.96	74885.6	69897.9	59723.2	68868.7	-0.448221	0.548366	0.9403	-0.248806	0.73899	0.930903	0.199418	0.789439	0.974637	-2.97272	0.000631132	0.00257216	-1.21747	0.161552	0.461145	1.75525	0.0435807	0.0912588	-3.1005	1.14253e-05	7.76245e-05	-1.11654	0.114019	0.970122	1.98397	0.00498508	0.0130858	-3.23817	2.86748e-06	5.00506e-05	-1.28102	0.0640917	0.216441	1.95715	0.00467471	0.0124471
Francisellaceae	12.451	15.9896	6.24631	10.3787	119.956	511.398	490.556	328.553	11.2017	9.53078	19.2887	11.4375	3.12928	0.00135062	0.0321573	-1.21623	0.226369	0.776745	-4.3455	1.29128e-05	0.000620304	5.25634	6.12548e-19	4.41035e-17	-1.96045	0.00242768	0.0436982	-7.21679	3.1751e-34	3.8895e-32	6.20622	2.99739e-15	3.46199e-13	0.466263	0.55951	0.970122	-5.73995	3.88995e-14	2.99526e-12	5.35312	3.29644e-10	2.10972e-08	-0.691851	0.446175	0.691068	-6.04496	6.81467e-13	3.76511e-11
Frankiaceae	44.5175	45.1258	52.7173	25.5523	22.5432	14.0723	11.376	2.78804	97.2092	56.89	75.7388	50.0102	-0.888954	0.330379	0.785853	0.0812498	0.92602	0.9973	0.970205	0.287657	0.617205	-1.35227	0.00296137	0.00888411	-0.849957	0.038059	NA	0.502315	0.25344	0.361005	-2.12922	9.88907e-05	0.000459846	-0.602212	0.242603	0.970122	1.52701	0.00505198	0.0131124	-2.65533	0.00370159	0.0154501	0.0721278	0.931489	0.979209	2.72746	0.00249075	0.00724283
Fusobacteriaceae	35.6761	15.4499	16.7649	10.8795	15.5109	455.172	3036.47	45.7487	156.523	18.8044	46.7689	8.0618	-1.40491	0.247338	0.717566	1.15781	0.316866	0.792495	2.56273	0.0343612	0.193206	5.04205	3.69495e-05	0.000287166	-0.945936	0.44399	0.737707	-5.98797	6.79755e-07	6.93917e-06	7.25257	3.49221e-09	1.00838e-07	0.413065	0.737285	0.978677	-6.83949	2.11778e-08	4.89207e-07	2.25576	0.0179464	0.0530108	-1.49391	0.14692	0.336284	-3.74966	0.000129444	0.000572142
Gallionellaceae	9.67703	15.7828	18.9423	49.9383	20.8626	28.135	28.7735	29.2059	33.0619	40.9767	32.8882	37.0585	0.977479	0.182222	0.663918	0.682674	0.320652	0.792495	-0.294803	0.681628	0.947586	1.19448	0.0135861	0.0296423	0.310252	0.510959	NA	-0.88423	0.035891	0.0792431	0.787876	0.327056	0.460671	-0.250507	0.754755	0.978844	-1.03838	0.192744	0.278275	-0.422125	0.592665	0.682673	-1.24141	0.120066	0.306393	-0.819282	0.301831	0.411756
Gemellaceae	5.93376	2.30895	27.8416	20.2408	4.22078	86.6893	370.888	29.7387	13.6931	15.9394	21.3343	13.4844	-0.510728	0.63688	0.950461	0.0835923	0.928645	0.9973	0.594321	0.580937	0.910033	5.25458	4.08803e-05	0.000304488	1.33467	0.302333	NA	-3.9199	0.000518923	0.002192	3.61834	0.000713206	0.00258719	-1.40337	0.192721	0.970122	-5.0217	2.72362e-06	2.09719e-05	1.05799	0.442314	0.564482	-1.44914	0.302193	0.54132	-2.50713	0.0708041	0.12932
Gemmataceae	1.52979	0	0	1.11318	5.61613	0.453199	1.03915	3.17777	11.4317	7.10168	4.76257	9.27557	1.9114	0.261773	0.720612	1.92895	0.235732	0.776745	0.0175609	0.99142	0.999038	3.50495	0.341456	0.423876	5.84144	0.0949526	NA	2.33649	0.367725	0.47668	5.50342	0.135899	0.212113	6.71048	0.0649731	0.970122	1.20708	0.642563	0.742148	1.74431	0.37886	NA	2.12737	0.281108	0.512462	0.383065	0.824599	0.863679
Gemmatimonadaceae	0.203423	1.04125	1.25664	0	0	0.679799	1.73191	0.335261	1.57339	2.86344	1.71666	10.328	-1.43153	0.716326	0.950461	1.79111	0.553017	0.849186	3.22256	0.389056	NA	-0.231461	0.902088	0.927862	0.12728	0.940233	NA	0.35874	0.832297	0.875162	0.455676	0.882686	0.92682	-0.590788	0.847842	0.98525	-1.04645	0.73328	0.80529	3.03	0.408341	NA	6.46496	0.0654368	0.217419	3.43496	0.181702	0.280812
Geobacteraceae	251.944	1978.45	637.543	333.665	921.756	126.065	60.7872	334.364	504.003	2207.32	446.868	390.159	1.79895	0.0193876	0.218636	-0.0703017	0.927164	0.9973	-1.86924	0.0151173	0.115204	-3.74561	1.86202e-05	0.000182816	-1.05066	0.228002	0.53531	2.69495	0.00206543	0.00674706	-3.39681	0.00027244	0.0011041	-1.72768	0.0630874	0.970122	1.66913	0.0737099	0.128022	0.150153	0.871631	0.902782	-0.622393	0.503364	0.751399	-0.772541	0.405593	0.52379
Geodermatophilaceae	5170.67	6217.23	7210.33	4902.78	3347.07	773.248	522.444	623.88	6769.92	7692.34	10210.5	8359.54	-0.705474	0.515204	0.928124	-0.66815	0.537591	0.849186	0.0373306	0.972531	0.999038	-2.75966	0.000254811	0.00131046	-0.88396	0.241002	0.542255	1.87571	0.0129148	0.0329597	-3.65939	2.31279e-06	2.32285e-05	-0.639494	0.408757	0.970122	3.0199	9.67922e-05	0.000465812	-2.57112	1.40251e-06	3.36603e-05	-0.0989153	0.852583	0.939209	2.47221	3.48511e-06	3.24209e-05
Glycomycetaceae	88.6781	67.4735	49.3661	107.073	136.483	102.755	95.4316	359.422	98.4422	173.157	131.023	106.402	0.433538	0.501832	0.917529	-0.944566	0.139858	0.761448	-1.3781	0.0335402	0.193206	0.859433	0.00542523	0.0139506	0.168104	0.578982	0.801667	-0.691328	0.0162506	0.0398139	1.04958	0.0424261	0.0771688	0.307488	0.550913	0.970122	-0.742089	0.147198	0.226685	2.07113	2.344e-06	4.84583e-05	-0.871037	0.0530732	0.191808	-2.94217	1.94271e-11	7.15567e-10
Gomphosphaeriaceae	7.1492	9.76585	3.88876	1.34178	5.66823	8.37996	4.78038	1.81986	8.90366	12.9376	13.5926	6.62275	-0.100883	0.912502	0.966987	-0.713472	0.393195	0.811551	-0.612587	0.511941	0.8703	-0.0141383	0.98411	0.993307	-0.751693	0.267951	NA	-0.737554	0.267641	0.376851	0.233772	0.794518	0.861827	0.6275	0.464922	0.970122	0.393729	0.645765	0.742148	1.03814	0.529533	NA	1.54647	0.342079	0.582383	0.50833	0.711718	0.786897
Gordoniaceae	52.7638	71.2699	85.1763	49.6821	26.8161	18.1018	16.331	16.5325	227.5	219.389	274.873	168.233	-0.92641	0.338013	0.791906	1.00879	0.279783	0.776745	1.9352	0.0448102	0.213127	-1.6452	0.0090474	0.0218093	0.445155	0.457752	0.745675	2.09036	0.000734959	0.00285817	-2.12698	0.0142055	0.0328167	0.588643	0.490501	0.970122	2.71562	0.00170187	0.00561617	-1.21659	0.0915928	0.189095	0.852269	0.22701	0.437046	2.06886	0.00351657	0.0095946
Hahellaceae	0	0	0.193097	0	0	0	0.22256	0	0	0	0	0	NA	NA	NA	NA	NA	NA	NA	NA	NA	NA	NA	NA	NA	NA	NA	NA	NA	NA	-0.191538	0.964381	NA	-4.4104	0.355518	0.970122	-4.21884	0.382725	NA	NA	NA	NA	NA	NA	NA	NA	NA	NA
Halanaerobiaceae	153.649	127.983	93.0831	144.356	131.538	152.98	292.502	62.7566	225.3	317.58	322.847	263.919	-0.304827	0.690996	0.950461	-0.520233	0.493151	0.847796	-0.215404	0.778945	0.974637	0.501087	0.174281	0.243063	0.129574	0.722277	0.876472	-0.371513	0.300623	0.411468	1.53327	0.0333759	0.0642486	0.714665	0.321091	0.970122	-0.8186	0.254484	0.349916	-0.844454	0.15765	0.267865	-0.0288986	0.961259	0.982118	0.815557	0.16998	0.270256
Haliangiaceae	14.9199	8.52937	48.3826	0.556588	14.8555	2.21727	1.49712	1.14934	29.6114	29.9846	46.9019	46.8429	0.0841981	0.94164	0.966987	-0.0943775	0.932312	0.9973	-0.178573	0.876557	0.974637	-1.87025	0.191021	0.254695	0.596746	0.646297	NA	2.46699	0.0760598	0.141172	-5.15743	0.00182005	0.0056815	-1.09638	0.478881	0.970122	4.06104	0.0140731	0.0309608	1.2519	0.553436	0.647925	5.5137	0.00586232	0.0575066	4.2618	0.00577163	0.0150062
Halobacteriaceae	0	0	0	0	0	0	0	0	2.07444	0.258687	0	1.52716	1.76663	0.737349	0.950461	5.45327	0.236257	0.776745	3.68656	0.423316	NA	-0.24598	0.962756	NA	1.11927	0.816232	NA	1.36517	0.776832	0.827495	NA	NA	NA	NA	NA	NA	NA	NA	NA	-0.907392	0.863238	NA	3.67941	0.429021	NA	4.58666	0.324194	NA
Halobacteroidaceae	2.31108	1.52123	1.12774	2.28206	1.98475	6.44126	7.11381	1.64888	2.11054	5.37554	2.59776	0.200745	-0.0474479	0.976091	0.988192	-1.28313	0.390391	0.811551	-1.23567	0.454245	0.809582	2.07011	0.203926	0.266958	0.302991	0.852675	NA	-1.76711	0.231328	0.340319	2.88966	0.0142064	0.0328167	0.248309	0.838277	0.984399	-2.64135	0.0132277	0.0298939	0.0396518	0.982646	NA	-3.59663	0.141013	NA	-3.63628	0.127659	0.215364
Halomonadaceae	152.858	39.9507	61.0891	483.736	73.1025	58.0537	74.7289	224.965	112.561	129.898	98.9169	92.9062	-1.15036	0.147381	0.608229	-1.49285	0.0557656	0.565908	-0.342488	0.667369	0.947586	0.787977	0.0683293	0.111812	0.479719	0.256445	NA	-0.308257	0.446465	0.54692	0.334198	0.523952	0.661382	-0.361124	0.48915	0.970122	-0.695321	0.182504	0.2663	-0.776792	0.33827	0.470637	-3.22453	8.126e-05	0.00334791	-2.44773	0.00277029	0.00784916
Halothiobacillaceae	0	0	0	0	0	0	0	0	0.536661	0	0	0	1.76666	0.737345	0.950461	3.27492	0.490485	0.847796	1.50821	0.750823	NA	NA	NA	NA	NA	NA	NA	NA	NA	NA	NA	NA	NA	NA	NA	NA	NA	NA	NA	NA	NA	NA	NA	NA	NA	NA	NA	NA
Helicobacteraceae	1.93951	1.54833	3.88474	4.87427	3.73142	8.26263	6.64675	11.5038	6.13774	11.8735	9.53498	10.9572	0.61318	0.610236	0.9403	0.58077	0.578089	0.855177	-0.0324086	0.977776	0.999038	2.32519	0.0355963	0.0692686	1.45828	0.180102	NA	-0.866908	0.317784	0.427786	0.743973	0.335446	0.466795	0.254622	0.734504	0.978677	-0.489349	0.500544	0.608556	1.46602	0.116502	0.213033	0.205519	0.831737	0.93198	-1.2605	0.144728	0.236925
Heliobacteriaceae	2602.23	2963.66	785.495	1625.78	3062.48	5046.88	3796.22	2236.36	3725.18	3377.06	1224.85	967.504	0.116168	0.813636	0.958612	-0.579281	0.239325	0.776745	-0.695448	0.158218	0.431682	1.0478	0.0669215	0.111193	-0.994322	0.0821101	0.38556	-2.04212	0.000354134	0.0015775	2.47095	0.00258124	0.00736131	-0.379906	0.64317	0.970122	-2.85085	0.000505934	0.00188501	0.90906	0.275099	0.408833	-1.61848	0.0521938	0.191808	-2.52753	0.00241883	0.00712749
Herpetosiphonaceae	0	0	0	0	0	0	0	0	0	1.81081	0	0	NA	NA	NA	NA	NA	NA	NA	NA	NA	-0.246018	0.96275	NA	3.87678	0.399432	NA	4.12268	0.370208	0.476742	NA	NA	NA	NA	NA	NA	NA	NA	NA	NA	NA	NA	NA	NA	NA	NA	NA	NA
Holophagaceae	7.97178	2.67089	11.5337	6.12246	0.572034	0	1.62438	0.844839	40.5361	32.4348	19.8357	18.5449	-3.22508	0.10998	0.561357	1.25792	0.416146	0.822225	4.48298	0.0256597	0.166788	-5.88072	0.0650419	0.108907	2.38276	0.185732	NA	8.26337	0.00818152	0.0220272	-2.66978	0.0174768	0.0388186	-0.342087	0.736401	0.978677	2.32769	0.0371241	0.0726752	-2.69804	0.129574	0.230354	0.696993	0.662459	0.849604	3.39502	0.0511768	0.0983484
Hydrogenophilaceae	1.9028	2.6872	2.66229	0.940273	3.39747	0.679799	3.52586	3.92319	15.6097	11.0829	20.2752	10.8784	0.996811	0.428341	0.853199	1.92188	0.0834256	0.648629	0.925066	0.435511	0.795437	-1.17647	0.455958	0.534707	1.04941	0.421655	NA	2.22588	0.123651	0.206085	0.200927	0.866856	0.914355	1.77941	0.119131	0.970122	1.57848	0.166593	0.251523	2.02754	0.195508	0.310228	2.45811	0.113941	0.303265	0.430581	0.72012	0.787854
Hyphomicrobiaceae	2557.3	2376.77	5575.98	2211.2	2962.95	838.36	631.752	522.035	5812.12	5129.28	8583.47	7889.24	0.122617	0.865954	0.966028	0.123489	0.864937	0.9973	0.000875686	0.999038	0.999038	-1.27587	0.00982441	0.023066	-0.0765625	0.876661	0.93742	1.19931	0.0151432	0.037858	-3.18056	3.7155e-07	5.40959e-06	-0.503176	0.420875	0.970122	2.67738	1.87748e-05	0.000116448	-1.73755	0.000515652	0.00330017	0.959937	0.0546532	0.192526	2.69749	6.83381e-08	8.88395e-07
Hyphomonadaceae	60.3361	55.48	48.957	71.143	44.5936	135.55	129.371	168.739	112.317	137.094	138.784	160.084	-0.480464	0.384523	0.852905	-0.170419	0.743814	0.930903	0.310046	0.574749	0.910033	1.54086	0.00130076	0.00425702	0.123148	0.796722	0.909158	-1.41771	0.00213881	0.00689486	1.40949	0.00514111	0.0134954	0.406935	0.418423	0.970122	-1.00255	0.0441589	0.0837689	1.59693	0.00143514	0.00744723	0.317696	0.529983	0.763253	-1.27923	0.00912816	0.0221684
Iamiaceae	0	0	0.193097	1.11318	9.81954	1.4855	2.51401	1.7891	0	0.418135	0	8.5576	8.63619	0.00746815	0.130693	-0.170626	0.967142	0.9973	-8.80672	0.00637192	0.0612258	4.91401	0.186046	NA	1.52282	0.69468	NA	-3.39114	0.249399	0.357325	3.65646	0.0847739	0.141904	-4.36646	0.193021	0.970122	-8.02288	0.00890602	0.0214341	1.03021	0.671012	NA	2.04696	0.393189	0.628953	1.01675	0.647026	0.738392
Idiomarinaceae	10.6775	4.39146	7.81004	28.5624	12.3863	9.64366	9.64977	69.1876	14.4973	13.5591	10.8954	8.43193	-0.00512967	0.996298	0.996298	-0.622466	0.554571	0.849186	-0.617333	0.579136	0.910033	1.19995	0.157867	0.227328	0.211165	0.799748	NA	-0.988782	0.187911	0.289548	0.566771	0.512218	0.650123	-0.56977	0.50828	0.970122	-1.13654	0.183297	0.2663	1.63125	0.0787357	0.169799	-2.42873	0.0143984	0.0992021	-4.05997	2.97264e-05	0.000177555
Intrasporangiaceae	304.017	284.88	398.951	212.455	268.131	155.971	131.737	126.949	955.542	644.305	825.59	652.827	-0.258374	0.674854	0.950461	0.60423	0.322166	0.792495	0.862605	0.161025	0.433982	-0.615625	0.0428392	0.0811691	-0.0026495	0.992889	0.992889	0.612976	0.0401409	0.0847803	-1.58064	0.00399839	0.0106164	-0.0601863	0.912276	0.995988	1.52046	0.0055849	0.0143346	-0.450225	0.359501	0.476029	0.73606	0.132315	0.324724	1.18629	0.0148932	0.0335857
Isosphaeraceae	7.00627	4.03285	20.9797	17.9244	15.7564	11.1217	9.478	8.7945	89.4008	66.1356	123.326	180.92	1.21646	0.305572	0.756213	2.69877	0.0179083	0.48389	1.48231	0.202339	0.491394	1.52286	0.101391	0.155323	2.73414	0.00225288	NA	1.21129	0.127477	0.210174	-1.25081	0.106827	0.173782	1.45382	0.0501506	0.970122	2.70463	0.000406337	0.00162002	-0.697672	0.52483	0.625885	2.44365	0.0228091	0.138196	3.14133	0.00326514	0.00901995
Kiloniellaceae	56.8433	91.6863	56.5268	86.2662	96.2154	27.0459	42.5553	109.03	139.062	241.711	154.148	130.71	0.719203	0.249224	0.717566	0.213416	0.727567	0.923595	-0.505785	0.4167	0.780227	-1.54599	0.0018729	0.00594921	0.209436	0.655679	0.823411	1.75542	0.000310562	0.00140903	-0.359767	0.422203	0.563751	0.344931	0.43191	0.970122	0.704699	0.111597	0.182683	0.687082	0.180225	0.293248	-0.244945	0.635985	0.840523	-0.932026	0.0662424	0.121996
Kineosporiaceae	6033.85	6642.3	7104.95	5383.27	4864.26	1348.35	823.098	925.587	4900.89	8626.9	6130.2	5375.76	-0.407916	0.545773	0.9403	-1.38158	0.0406929	0.565908	-0.973657	0.149363	0.412615	-2.05068	4.42557e-05	0.000318641	-0.819597	0.10227	0.417785	1.23108	0.0141947	0.0358525	-2.98519	2.09702e-05	0.000126402	-1.35562	0.0532525	0.970122	1.62956	0.0202151	0.0432378	-2.19818	5.85935e-08	2.24999e-06	-0.882503	0.0293082	0.167708	1.31568	0.00117103	0.00369712
Koribacteraceae	0	0	0	0	0	0	0.667681	0.670521	1.03574	0	0.514998	0	1.76664	0.737347	0.950461	4.42498	0.341052	0.792495	2.65827	0.56735	NA	NA	NA	NA	NA	NA	NA	NA	NA	NA	4.59994	0.323532	NA	3.52048	0.448293	0.970122	-1.07942	0.784071	NA	3.95378	0.393482	NA	-1.04877	0.84219	NA	-5.00246	0.280304	NA
Kouleothrixaceae	0.444996	0	0	0	10.0882	10.2099	0	0	0	0	0	0.763578	4.45235	0.0893456	0.497493	-4.38083	0.234939	0.776745	-8.8331	0.013505	0.110541	7.78017	0.016648	0.0359598	-1.87524	0.653205	NA	-9.65532	0.0029641	0.00919245	NA	NA	NA	NA	NA	NA	NA	NA	NA	-0.907377	0.86324	NA	2.63598	0.578283	NA	3.54323	0.45493	NA
Lachnospiraceae	23.4472	18.4816	43.9636	25.5879	26.406	269.226	486.179	27.615	104.337	43.3257	50.5627	45.6369	-0.02877	0.967851	0.983915	1.13422	0.0873663	0.648629	1.16299	0.0993824	0.34318	4.05409	0.000284698	0.00140717	0.032642	0.976804	0.992889	-4.02144	0.000240329	0.00115452	3.18186	0.00160732	0.00515233	-0.885707	0.381465	0.970122	-4.06756	5.44111e-05	0.00027931	0.426851	0.463767	0.571977	-0.0823589	0.889005	0.953629	-0.509209	0.367066	0.488684
Lactobacillaceae	26.531	41.5506	34.4661	25.7082	32.209	39.5154	29.2762	45.1192	238.474	272.679	177.869	131.389	0.101949	0.882875	0.966987	2.07787	0.00135966	0.0832792	1.97592	0.0037904	0.0440884	0.165655	0.817821	0.870193	1.51283	0.0323331	0.20541	1.34718	0.0545737	0.108704	-0.0990898	0.898372	0.939023	1.37697	0.0725423	0.970122	1.47606	0.0548924	0.0998437	0.947182	0.297424	0.433717	1.4091	0.120475	0.306393	0.461918	0.602962	0.697669
Legionellaceae	26.2508	51.9566	68.0353	69.6572	33.1488	45.8228	58.143	29.3725	125.961	171.188	180.285	223.162	0.196103	0.762882	0.950461	1.2368	0.0417813	0.565908	1.04069	0.104812	0.34655	0.00412913	0.996373	0.996373	0.524019	0.560646	0.786361	0.519892	0.562512	0.669006	-0.385061	0.569824	0.700156	0.261345	0.697544	0.970122	0.646408	0.338091	0.436308	-0.953016	0.159088	0.267938	0.811873	0.223776	0.434886	1.76489	0.00816667	0.0207366
Leptospiraceae	0.425921	0.253538	0.426759	0	0.840683	0	0.445121	0.16763	0.691479	0.546655	3.2016	0.200745	0.853279	0.785325	0.950461	-0.308873	0.917397	0.9973	-1.16214	0.712187	0.953899	-2.67318	0.575382	NA	-0.269871	0.947817	NA	2.4032	0.593523	0.695757	-0.0935014	0.965914	0.980124	1.85527	0.336437	0.970122	1.94876	0.323943	0.424766	2.01219	0.676921	NA	1.16918	0.815626	NA	-0.843002	0.853056	NA
Leptotrichiaceae	94.7942	46.1723	44.186	38.0378	81.0422	1667.06	9049.23	115.689	205.158	59.3189	108.995	37.2425	-0.314744	0.743393	0.950461	0.140888	0.882049	0.9973	0.455635	0.635403	0.947586	5.35126	9.40993e-07	2.03254e-05	-0.848197	0.439078	0.737707	-6.19945	1.08748e-08	2.42212e-07	7.38604	5.2477e-09	1.34691e-07	0.208028	0.86952	0.98525	-7.17799	1.30701e-08	3.35465e-07	1.84381	0.00595546	0.0215745	-0.893666	0.196097	0.412204	-2.73747	4.42899e-05	0.000238733
Leuconostocaceae	4317	3849	5253.26	4055.33	4927.94	1661.65	8248.43	802.681	20983.3	11559.4	22312.6	16069	0.0880902	0.871211	0.966028	1.23376	0.0230788	0.514028	1.14567	0.0349694	0.193206	-0.966942	0.0466481	0.0853897	0.390611	0.421167	0.731962	1.35755	0.00519482	0.0151515	0.343543	0.723165	0.822912	0.950806	0.32688	0.970122	0.607269	0.531195	0.626248	-1.91911	0.000389812	0.00267299	1.11353	0.0394076	0.182351	3.03263	2.05615e-08	2.84006e-07
Listeriaceae	17.6398	6.3147	22.0275	16.3033	163.877	95.7753	26.7403	74.2144	224.285	79.4232	75.4451	46.9299	3.02734	0.020525	0.218636	2.54108	0.0511977	0.565908	-0.486248	0.708178	0.953899	4.09336	0.000189965	0.0010798	2.38694	0.0295402	NA	-1.70641	0.0941678	0.164794	0.347616	0.754489	0.846053	0.745447	0.500214	0.970122	0.397835	0.718824	0.798309	2.63925	0.0586051	0.137222	0.574766	0.682125	0.849604	-2.06447	0.134137	0.22289
Litoricolaceae	7.09916	6.42311	8.6845	10.7824	37.0645	16.0887	15.7078	43.5992	14.2411	20.0084	24.4302	60.3698	2.11427	0.0449599	0.332115	-0.0261085	0.98021	0.9973	-2.14037	0.041879	0.205673	1.42755	0.0626042	0.106323	0.366186	0.627814	NA	-1.06137	0.119105	0.201247	0.907214	0.131521	0.208092	0.378649	0.521723	0.970122	-0.528564	0.357998	0.456023	2.23592	0.00820198	0.0276277	1.53742	0.0708127	0.224422	-0.698505	0.377463	0.499517
Methanobacteriaceae	0	0	0	0	0	0	0	0	0	0	0.180021	0	NA	NA	NA	NA	NA	NA	NA	NA	NA	NA	NA	NA	NA	NA	NA	NA	NA	NA	0.14078	0.978679	NA	1.92261	0.688875	0.970122	1.78175	0.710602	NA	NA	NA	NA	NA	NA	NA	NA	NA	NA
Methanocellaceae	0	0	0	0	0	0	0	0	0	0	0.180021	0	NA	NA	NA	NA	NA	NA	NA	NA	NA	NA	NA	NA	NA	NA	NA	NA	NA	NA	0.14078	0.978679	NA	1.92261	0.688875	0.970122	1.78175	0.710602	NA	NA	NA	NA	NA	NA	NA	NA	NA	NA
Methanocorpusculaceae	0.221061	0	0	0	1.1267	0.2266	0.136672	0	0	0	0.343332	0.200745	2.45299	0.468026	0.895831	-3.30337	0.420803	0.824774	-5.7563	0.152835	NA	2.47366	0.611778	NA	-1.87521	0.721856	NA	-4.34881	0.37225	0.476742	3.06176	0.526492	NA	2.93988	0.530086	0.970122	-0.12187	0.976787	NA	-0.907357	0.863243	NA	1.16922	0.81562	NA	2.07647	0.678788	NA
Methanosarcinaceae	0	0	0	0	0	0	0.667681	0	0	0	0	0	NA	NA	NA	NA	NA	NA	NA	NA	NA	NA	NA	NA	NA	NA	NA	NA	NA	NA	4.60001	0.323525	NA	-1.15193	0.826903	0.984399	-5.75183	0.217045	NA	NA	NA	NA	NA	NA	NA	NA	NA	NA
Methylacidiphilaceae	6.7532	4.64499	5.37872	14.1019	4.57627	2.6185	6.30319	4.81662	27.2031	13.2988	14.3454	35.029	-0.302382	0.800624	0.953808	0.902332	0.404119	0.811551	1.20471	0.308673	0.620151	-0.760265	0.457967	0.534707	0.138732	0.877982	NA	0.898997	0.341961	0.446888	0.212165	0.782465	0.861827	0.313192	0.670916	0.970122	0.101028	0.890813	0.919958	-1.1199	0.346055	0.474773	0.441634	0.703708	0.85828	1.56153	0.180402	0.280812
Methylobacteriaceae	26592.8	33140.6	43610.3	36510.3	22887.7	9149.09	8200.01	10746.4	82115.5	93201.4	90128.1	106862	-0.298022	0.656294	0.950461	0.56844	0.395921	0.811551	0.866465	0.1957	0.480551	-1.61159	0.000554429	0.00234817	0.304317	0.514305	0.777012	1.91591	4.03804e-05	0.000230075	-2.38796	7.43658e-06	5.54145e-05	-0.0861581	0.871556	0.98525	2.30181	1.56621e-05	0.00010641	-1.42201	0.00876362	0.0290106	0.683565	0.207645	0.42577	2.10558	0.000103904	0.00046863
Methylococcaceae	0	0	0	0	0	0	0	0	0	0	0.775527	0.763578	NA	NA	NA	NA	NA	NA	NA	NA	NA	NA	NA	NA	NA	NA	NA	NA	NA	NA	0.140751	0.978684	NA	3.99524	0.387199	0.970122	3.85438	0.404157	NA	-0.907377	0.86324	NA	2.63598	0.578283	NA	3.54323	0.45493	NA
Methylocystaceae	425.117	575.68	677.394	330.559	299.442	65.9604	55.3194	36.9633	1421.95	943.76	1836.89	1485.08	-30	7.74197e-14	1.89678e-11	-30	7.74197e-14	1.89678e-11	1.27338	0.395015	0.752571	-2.84229	0.00857774	0.0210545	-0.48103	0.654905	0.823411	2.36126	0.0288939	0.0649451	-3.45082	1.6465e-06	1.83903e-05	0.323583	0.65075	0.970122	3.7744	1.57169e-07	2.01701e-06	-2.67043	0.00394539	0.0158668	1.29335	0.159801	0.353968	3.96378	1.81788e-05	0.000121743
Methylophilaceae	118.875	89.27	262.445	109.048	57.4769	15.8171	22.5812	28.8147	1808.08	632.924	589.88	619.027	-1.08048	0.25	0.717566	2.88603	0.00172769	0.084657	3.9665	2.32717e-05	0.000857174	-2.21864	0.00342321	0.00985886	1.66729	0.0216114	0.179541	3.88593	2.17382e-07	2.53612e-06	-3.53023	1.6784e-05	0.000104787	0.054984	0.945725	0.995988	3.58521	1.22104e-05	8.8144e-05	-1.66982	0.0488295	0.122679	1.64627	0.0493109	0.1899	3.3161	8.17151e-05	0.000384235
Microbacteriaceae	49498	62201.3	59901.9	43681.6	47829.1	20771.6	19342.4	58565.3	88794.2	87127.8	84014.8	101960	-0.142896	0.685512	0.950461	-0.212722	0.546564	0.849186	-0.0698242	0.843144	0.974637	-1.33347	0.00340353	0.00985886	-0.712382	0.117644	0.417785	0.621086	0.172521	0.272695	-1.62426	0.000596823	0.00229777	-0.647748	0.170953	0.970122	0.976514	0.0390197	0.0751129	0.586022	0.449821	0.564482	0.346736	0.654776	0.849604	-0.239281	0.757647	0.808889
Micrococcaceae	142.958	171.526	156.134	154.091	1105.24	404.639	809.422	865.993	270.255	241.227	224.226	254.914	2.82548	0.00041082	0.0143787	-0.146786	0.854501	0.9973	-2.97226	0.000201922	0.00495831	1.49823	0.0126615	0.0284883	-0.688758	0.252258	0.555998	-2.18698	0.000250444	0.00117998	2.39089	6.39269e-05	0.000314194	-0.514032	0.390839	0.970122	-2.90491	1.14971e-06	1.02147e-05	2.70788	0.00034924	0.00248349	-0.149197	0.844407	0.935203	-2.85707	0.000154523	0.000669598
Microcystaceae	4.23151	4.66464	0.799375	0.383685	3.73142	7.54158	3.71614	2.66135	2.60913	4.72635	2.01061	4.25258	-0.534706	0.658359	0.950461	-1.74454	0.121521	0.708872	-1.20984	0.348939	0.686601	1.04933	0.339459	0.423834	-1.14753	0.304982	NA	-2.19685	0.0362254	0.0792431	2.22591	0.0831892	0.140268	0.229188	0.86141	0.98525	-1.99672	0.0837987	0.140272	2.80291	0.192643	NA	2.25979	0.298244	NA	-0.543112	0.733224	0.794326
Micromonosporaceae	433.909	347.694	1382.91	277.776	371.577	189.455	187.598	306.449	658.738	729.207	1641.43	849.589	-0.324556	0.6781	0.950461	-0.490372	0.529112	0.847796	-0.165813	0.832106	0.974637	-0.601503	0.188777	0.254557	-0.11218	0.804891	0.909158	0.489324	0.281988	0.390341	-2.86313	0.00160545	0.00515233	-0.827659	0.361092	0.970122	2.03547	0.0248975	0.0500115	0.420611	0.466447	0.571977	0.716702	0.214475	0.42577	0.296092	0.606517	0.698126
Microviridae	22.8927	8.70161	5.20207	41.3756	4.58947	5.02111	5.5653	8.54127	13.5328	34.1763	6.55588	6.50328	-2.53753	0.0940457	0.512027	-1.99881	0.152553	0.765706	0.538724	0.724959	0.954526	-0.559362	0.679879	0.7609	0.691999	0.596122	NA	1.25136	0.340832	0.446888	0.314619	0.743065	0.841412	-0.71266	0.453998	0.970122	-1.02728	0.278645	0.37863	-2.03303	0.0691321	0.158016	-3.44177	0.00313858	0.0404092	-1.40874	0.232217	0.342133
Moraxellaceae	65.5622	61.2572	64.6114	96.25	71.5864	128.839	144.776	229.007	709.397	132.471	133.78	133.223	-0.0453851	0.942457	0.966987	2.36302	9.58373e-05	0.0117401	2.40841	0.000114268	0.00315667	1.31005	0.00140166	0.00451878	-0.0854469	0.834401	0.91986	-1.3955	0.000382294	0.00167254	1.22025	0.00343488	0.00922625	-0.0512273	0.902183	0.995988	-1.27147	0.0020743	0.00647517	1.62836	0.00243003	0.0108504	-0.356833	0.51172	0.758376	-1.9852	0.000196505	0.000819388
Moritellaceae	0.666057	0	0.592701	0.383685	10.3015	26.545	37.7763	23.5589	0.345739	0.418135	0.703374	0.401491	3.77147	0.0460392	0.332115	-1.8199	0.438815	0.824951	-5.59134	0.0128046	0.108839	9.16688	0.000958632	0.00357008	1.34041	0.666661	NA	-7.82644	2.63306e-06	2.01594e-05	5.99668	5.39537e-06	4.45118e-05	-0.759993	0.613734	0.970122	-6.75666	6.87391e-08	9.9242e-07	5.86737	0.000783986	0.00456138	-0.442875	0.832448	0.93198	-6.31023	1.96247e-05	0.000123916
Mycobacteriaceae	1176.44	1506.75	2718.72	1411.74	674.332	430.725	455.84	473.564	3848.63	4138.39	5533.76	6989.73	-0.874255	0.385186	0.852905	0.649763	0.51807	0.847796	1.52402	0.130051	0.388395	-1.5383	0.00105941	0.00369084	0.281839	0.547054	0.777393	1.82014	0.000104487	0.00053332	-2.59231	9.0287e-06	6.50347e-05	-0.129219	0.824627	0.984399	2.46309	2.46043e-05	0.00014209	-1.1802	0.0795932	0.169799	1.43555	0.0328092	0.172929	2.61575	0.000100841	0.000464288
Mycoplasmataceae	2059.35	2441.64	2042.85	2105.68	1281.6	678.549	591.14	410.675	9504.48	9469.53	10340.2	10443.1	-0.804564	0.357692	0.82674	1.12708	0.197123	0.770576	1.93165	0.0272146	0.171841	-1.59182	0.000391469	0.00176161	0.768055	0.0862505	0.388127	2.35988	1.42311e-07	1.82691e-06	-1.69363	0.0117573	0.0285887	1.19978	0.0740759	0.970122	2.89341	1.67106e-05	0.000107226	-1.9236	0.00493314	0.0182147	1.45609	0.0331268	0.172929	3.3797	7.72866e-07	8.1335e-06
Myxococcaceae	0.663182	0.507076	0	0	0.286017	0	0	0	0	0	0.40713	0	-0.694307	0.871397	0.966028	-4.86956	0.294065	0.776745	-4.17523	0.399947	NA	-3.54367	0.45908	NA	-5.17291	0.279808	NA	-1.62932	0.757093	0.823125	0.140764	0.978682	NA	3.09588	0.507385	0.970122	2.95502	0.526896	NA	NA	NA	NA	NA	NA	NA	NA	NA	NA
Nannocystaceae	26.5555	15.6548	12.295	19.2502	16.2293	9.14707	9.07173	16.8332	38.567	36.0877	31.8847	50.9267	-0.626611	0.397879	0.853199	-0.510024	0.457544	0.836555	0.116588	0.87554	0.974637	-0.560371	0.359647	0.441385	-0.0112088	0.98393	NA	0.549163	0.334398	0.445258	-0.327212	0.597146	0.720783	0.280545	0.634183	0.970122	0.607757	0.312407	0.414747	0.195468	0.80095	0.85912	0.593868	0.441317	0.691068	0.398401	0.593674	0.690536
Neisseriaceae	106.894	106.672	496.467	351.849	189.771	405.372	2898.29	176.598	212.317	391.476	345.562	190.343	0.71998	0.377157	0.852905	-0.139906	0.863034	0.9973	-0.859882	0.291526	0.617944	2.18979	0.0108638	0.0252321	0.682833	0.426978	0.731962	-1.50695	0.0776091	0.142964	2.41686	0.0357694	0.0669316	-1.49448	0.194363	0.970122	-3.91132	0.000680137	0.00249383	-0.641271	0.449132	0.564482	-1.77609	0.0365656	0.179346	-1.13482	0.1814	0.280812
Nitriliruptoraceae	0	0	0	0	0	0	0	0	4.14887	0.287967	0	18.4841	1.76661	0.737351	0.950461	6.44921	0.159392	0.765706	4.6825	0.306946	0.620151	-0.245981	0.962756	NA	1.22455	0.798591	NA	1.47045	0.759291	0.823125	NA	NA	NA	NA	NA	NA	NA	NA	NA	-0.9074	0.835108	0.88586	7.30622	0.0359568	0.179346	8.21349	0.0183802	0.0398237
Nitrosomonadaceae	0	0.253538	1.09069	0	0	5.03827	0	2.23031	1.03673	0	0	0	1.76664	0.737347	0.950461	4.44879	0.338317	0.792495	2.68208	0.563768	NA	4.23827	0.200036	0.265078	-4.38973	0.297026	NA	-8.62791	0.0236265	0.0556586	-5.52318	0.171834	0.261142	-6.81588	0.0917718	0.970122	-1.29279	0.787063	0.849587	5.42032	0.17664	NA	-1.04878	0.826121	NA	-6.469	0.106839	0.187053
Nocardiaceae	24941.4	26290.9	30972.9	14758.9	13773.2	4754.54	3503.36	2206.53	32892.1	29872.3	33781.3	21481.3	-0.943972	0.230104	0.693283	-0.677961	0.38869	0.811551	0.266014	0.735222	0.954526	-2.20903	3.25577e-05	0.00027259	-1.00303	0.0591584	0.35495	1.206	0.0233068	0.0554385	-3.05824	2.27003e-05	0.000131094	-1.01518	0.159583	0.970122	2.04306	0.00465164	0.0123509	-2.33254	6.24955e-05	0.000749946	-0.331671	0.56911	0.786823	2.00087	0.000594522	0.00208554
Nocardioidaceae	23499.2	18748.6	21542.7	12334.2	8316.76	2966.06	2425.59	2390.14	36077.1	26093.7	26817.4	22296.1	-1.57767	0.0606467	0.391012	-0.445936	0.595858	0.855177	1.13173	0.178372	0.458376	-2.40324	5.22934e-06	8.06812e-05	-0.707028	0.179997	0.486394	1.69622	0.00130251	0.00469286	-3.12045	1.67185e-06	1.83903e-05	-0.825614	0.204982	0.970122	2.29484	0.000427798	0.00162002	-2.03249	0.00050151	0.00330017	-0.0191524	0.973834	0.982118	2.01334	0.000566017	0.00201758
Nocardiopsaceae	11.8492	2.02831	4.02403	4.98791	3.11145	4.73987	0.855136	9.84501	8.40359	18.3652	6.90455	9.43319	-1.82585	0.127036	0.566953	-1.62976	0.118283	0.708093	0.196096	0.872621	0.974637	1.22566	0.372512	0.449512	1.68877	0.203615	NA	0.463113	0.7036	0.790743	-2.07817	0.0746982	0.126877	-0.369468	0.704854	0.970122	1.7087	0.136563	0.214598	1.19145	0.348661	0.474773	-0.111646	0.931674	0.979209	-1.30309	0.290973	0.39941
Nostocaceae	2135.24	2174.66	579.517	1147.29	3023.7	4591.98	3174.3	1740.1	3028.22	2332.15	964.689	727.665	0.392754	0.401611	0.853199	-0.56343	0.228423	0.776745	-0.956182	0.0411859	0.205673	1.34778	0.00598754	0.0150385	-1.08151	0.0274574	0.20541	-2.4293	7.16368e-07	6.94069e-06	2.60626	0.000125526	0.000568557	-0.297575	0.66157	0.970122	-2.90383	1.91559e-05	0.000116448	1.04388	0.165172	0.273388	-1.52438	0.0429655	0.184195	-2.56825	0.0006433	0.00218722
Oceanospirillaceae	397.962	98.0232	134.88	1347.52	1508.62	141.473	125.974	682.981	454.098	313.889	210.749	214.44	1.84359	0.159535	0.62864	-0.854444	0.514501	0.847796	-2.69802	0.0395792	0.205673	0.794156	0.17442	0.243063	0.47561	0.413639	0.731962	-0.318544	0.580196	0.686705	0.0555153	0.937148	0.970767	-0.38455	0.584245	0.970122	-0.440063	0.531362	0.626248	-0.705369	0.454295	0.566393	-3.49886	0.000214982	0.00632661	-2.79348	0.00312732	0.00874857
Odoribacteraceae	1.09054	0	1.18557	3.0316	4.90606	46.6637	32.0025	37.0305	3.14529	2.37864	1.81388	0.401491	1.55576	0.320112	0.769654	0.481242	0.745672	0.930903	-1.07452	0.478486	0.826137	9.97033	0.00036171	0.00166233	4.04582	0.155408	NA	-5.92449	5.55172e-08	9.71551e-07	4.72973	1.23292e-06	1.49897e-05	-0.485599	0.650852	0.970122	-5.21533	9.35249e-09	2.70053e-07	3.83722	0.000668223	0.00402817	-3.16535	0.0512124	0.191808	-7.00256	3.74765e-06	3.31292e-05
Opitutaceae	1.33211	0.760615	2.96735	0	3.3801	1.09765	0	0.335261	17.5754	0.258687	8.55507	33.0346	1.42887	0.28156	0.741744	2.7205	0.0197506	0.48389	1.29163	0.285353	0.617205	0.584577	0.854477	NA	-2.75707	0.421188	NA	-3.34163	0.316347	0.427786	-7.00577	0.0192209	0.0417699	0.353843	0.805437	0.984399	7.35951	0.0134587	0.0298939	3.04323	0.389453	0.505236	8.15183	0.0153878	0.0992021	5.10859	0.0309456	0.0616124
Oscillochloridaceae	0	0	0.772387	0	0	0	0	0.502891	0	0	0	0	NA	NA	NA	NA	NA	NA	NA	NA	NA	NA	NA	NA	NA	NA	NA	NA	NA	NA	-5.13353	0.266016	NA	-6.42622	0.16381	0.970122	-1.2928	0.806133	NA	3.54688	0.446224	NA	-1.04877	0.842191	NA	-4.59557	0.323677	NA
Oxalobacteraceae	4900.54	6439.82	18361.6	109456	17926.2	1797.38	10841	23498.8	28594.6	42418.9	36575.4	38623.9	1.78478	0.0168193	0.21688	1.49669	0.0449722	0.565908	-0.288085	0.699571	0.953899	-1.58612	0.0236058	0.0490274	1.52745	0.0292052	0.20541	3.11357	8.82862e-06	6.00836e-05	-0.722903	0.435553	0.571664	-0.122057	0.895259	0.995988	0.600852	0.516931	0.619804	-1.99915	0.0817398	0.172462	-2.37985	0.0382517	0.182351	-0.380688	0.740293	0.798072
Paenibacillaceae	896.013	953.958	998.512	861.719	948.057	241.789	1220.62	843.046	2535.27	2716.07	3805.16	2914.75	-0.0199373	0.983644	0.99174	0.423546	0.662868	0.886305	0.443487	0.648343	0.947586	-1.72463	5.81487e-06	8.08251e-05	0.323904	0.389575	0.725415	2.04853	6.52613e-08	1.01923e-06	0.0735399	0.914827	0.951915	0.808466	0.239506	0.970122	0.734929	0.284988	0.382745	0.29395	0.593783	0.682673	0.89216	0.105387	0.285654	0.598212	0.276881	0.384847
Parachlamydiaceae	11.9996	7.28133	43.4859	7.36487	2.57415	9.40691	3.83431	3.60561	44.6346	29.8285	137.089	78.3352	-1.80256	0.145512	0.608229	0.854885	0.415104	0.822225	2.65744	0.0308488	0.184634	0.581372	0.637053	0.720437	0.890329	0.460157	NA	0.30896	0.792429	0.840455	-3.80513	0.0226618	0.0469285	0.508519	0.754299	0.978844	4.31364	0.00969224	0.022846	-0.541377	0.592309	0.682673	2.59843	0.00627373	0.0587449	3.13981	0.000723168	0.00242152
Paraprevotellaceae	2.47635	0.787717	1.47321	0	0	13.2522	7.24766	4.18021	0.690493	2.47788	1.95818	0.401491	-5.0108	0.166816	0.634203	-2.90518	0.283899	0.776745	2.10554	0.575186	0.910033	4.17632	0.0131788	0.0293062	0.265026	0.879534	NA	-3.91128	0.00486563	0.0143624	2.42821	0.0344467	0.0657619	-0.626861	0.604384	0.970122	-3.05507	0.00580866	0.0147451	6.40004	0.038208	NA	2.3863	0.47431	NA	-4.01371	0.0531041	0.100308
Pasteurellaceae	564.975	311.656	293.574	269.064	8327.14	31185.6	35376.9	21510.2	356.599	98.6477	202.064	75.6718	3.76994	0.00242222	0.0494538	-1.69918	0.171919	0.765823	-5.4691	1.09422e-05	0.000620304	6.90846	2.71726e-34	5.86928e-32	-2.85376	5.98365e-07	6.46234e-05	-9.76221	3.82435e-66	9.36967e-64	6.75905	4.74202e-14	3.65135e-12	-1.74013	0.0525683	0.970122	-8.49916	2.65097e-21	6.12373e-19	6.74224	3.1315e-16	3.00624e-14	-2.66822	0.00140513	0.0235635	-9.41044	1.27237e-29	2.81195e-27
Pasteuriaceae	0	0	0	0	0	0	0	0	0	0.517375	6.87571	14.2744	NA	NA	NA	NA	NA	NA	NA	NA	NA	-0.245993	0.962754	NA	2.09388	0.655514	NA	2.33978	0.618128	0.710992	0.140774	0.972338	0.980124	7.22198	0.0197645	0.843286	7.08112	0.0222937	0.0472464	-0.907396	0.835136	NA	6.85231	0.0494668	0.1899	7.75958	0.0261041	0.0544246
Patulibacteraceae	397.746	343.746	520.533	193.099	121.446	126.245	167.095	131.239	1213.21	576.143	609.365	484.534	-1.74353	0.00108609	0.0295658	0.572418	0.269893	0.776745	2.31595	1.4034e-05	0.000620304	-1.18428	0.00913663	0.0218093	-0.415619	0.354135	0.721633	0.768657	0.0887276	0.15639	-1.84332	0.0120076	0.0288933	-0.912742	0.212453	0.970122	0.930584	0.204707	0.290468	-0.317293	0.601789	0.686322	0.455698	0.452611	0.695806	0.772992	0.201149	0.300364
Pedosphaeraceae	0	0	0.386193	0	1.41272	0	0	0.335261	0	0	0.470928	0.200745	5.92615	0.155804	0.62577	-0.170636	0.971691	0.9973	-6.09668	0.144249	NA	NA	NA	NA	NA	NA	NA	NA	NA	NA	-4.12769	0.376592	NA	-1.02815	0.795638	0.984399	3.09941	0.505975	NA	2.97668	0.526626	NA	1.16917	0.815628	NA	-1.80748	0.682272	NA
Pelagicoccaceae	32.5762	23.572	50.0868	27.628	20.0087	41.3662	294.267	28.4905	40.3155	168.376	56.415	52.1421	-0.803624	0.300402	0.751004	-0.822042	0.259904	0.776745	-0.0184173	0.981188	0.999038	1.03381	0.189739	0.254557	1.65387	0.0336219	NA	0.62007	0.413782	0.518737	2.25766	0.0562195	0.0983841	-0.915758	0.439499	0.970122	-3.17341	0.00725311	0.0180158	0.318487	0.68425	0.759089	0.000556593	0.999436	0.999436	-0.317929	0.679716	0.766415
Pelobacteraceae	0.850405	0.534179	1.17199	0.940273	0.286017	0	0.718464	0.338605	1.72673	1.41056	1.3019	0.964323	-0.936299	0.714034	0.950461	0.00680684	0.9973	0.9973	0.943096	0.710846	0.953899	-3.54335	0.39327	NA	0.208698	0.949242	NA	3.75194	0.342918	0.446888	-0.6728	0.694193	0.797804	-1.0696	0.510494	0.970122	-0.396797	0.816061	0.86871	-1.57151	0.593886	NA	-0.950598	0.736851	NA	0.620893	0.833174	NA
Peptococcaceae	152.799	149.332	56.3145	97.2273	145.495	228.765	195.154	148.952	206.993	278.432	119.96	116.819	-0.1854	0.70787	0.950461	-0.665751	0.16957	0.765823	-0.48035	0.332845	0.662691	0.880582	0.0534858	0.0939263	-0.283982	0.532397	0.777012	-1.16456	0.00960283	0.0255728	1.86997	0.000262046	0.00108094	0.0183567	0.971468	0.995988	-1.85162	0.000268797	0.00112895	1.01117	0.0993442	0.19664	-0.6045	0.329295	0.57487	-1.61566	0.0082571	0.0207366
Peptostreptococcaceae	2.36687	2.56583	2.48294	5.86801	19.3531	3.06903	13.6687	9.86522	5.02979	1.28204	5.10434	3.09061	2.97011	0.0280271	0.25432	0.0748193	0.956556	0.9973	-2.89528	0.0309116	0.184634	0.593265	0.69993	0.776472	-2.10786	0.193968	NA	-2.70112	0.0828585	0.148178	2.23027	0.0227532	0.0469285	-0.142306	0.886794	0.995699	-2.37257	0.0113677	0.0262593	1.12935	0.315269	0.445085	-1.624	0.193222	0.410347	-2.75334	0.0193642	0.0415485
Phormidiaceae	1744.04	1408.3	329.896	957.52	2253.58	3224.28	2064.95	1346.82	2080.61	1772.38	727.426	592.294	0.285299	0.629108	0.950461	-0.779958	0.186354	0.770576	-1.06525	0.0713879	0.272013	1.44078	0.00244334	0.00743325	-0.850544	0.0737143	0.38016	-2.29132	1.40351e-06	1.18572e-05	2.69592	2.44995e-08	4.71616e-07	0.0908877	0.850969	0.98525	-2.60503	6.7582e-08	9.9242e-07	0.886794	0.144361	0.249705	-1.54643	0.0111053	0.0847295	-2.43322	6.30972e-05	0.00032429
Phyllobacteriaceae	2440.42	2936.03	3884.26	3099.2	3642.12	7506.68	8999.91	7251.57	5175.49	4842.82	5953.49	6479.01	0.463279	0.294576	0.746025	0.00390075	0.992951	0.9973	-0.459377	0.298638	0.617944	1.60083	0.000225246	0.00118666	-0.47716	0.27157	0.564029	-2.07799	1.65154e-06	1.30525e-05	1.14967	0.0559197	0.0983841	-0.498912	0.40678	0.970122	-1.64858	0.00611803	0.0153616	1.61153	0.0160486	0.0496989	0.187071	0.77989	0.902569	-1.42446	0.0332692	0.0656472
Pirellulaceae	0.667494	0	0	2.22635	0	0	0	0.502891	0	0	0	0	-3.03578	0.51254	0.928124	-4.97309	0.283357	0.776745	-1.93737	0.713038	NA	NA	NA	NA	NA	NA	NA	NA	NA	NA	NA	NA	NA	NA	NA	NA	NA	NA	NA	-1.54877	0.660539	NA	-6.15235	0.152714	NA	-4.60357	0.28832	0.398243
Piscirickettsiaceae	19.7958	8.04195	7.60354	55.5843	125.873	38.2773	42.545	122.807	14.0066	17.1613	19.7817	22.3498	2.54124	0.024514	0.250247	-1.51419	0.187395	0.770576	-4.05542	0.000402477	0.00808613	2.50669	0.000114253	0.000705107	-0.127315	0.847931	NA	-2.634	4.62669e-06	3.33394e-05	2.62423	0.000247685	0.00104028	0.331911	0.646092	0.970122	-2.29231	0.000896564	0.00309114	1.52064	0.0935715	0.189113	-2.14132	0.0220668	0.13775	-3.66195	7.48795e-05	0.000359747
Planctomycetaceae	0.888555	0	0.57929	0	0	0.453199	0.273343	0.335261	1.03574	1.09331	0.858329	3.81789	-3.42542	0.405205	0.853199	-0.759604	0.817055	0.979342	2.66572	0.520413	NA	3.45612	0.397203	NA	3.15098	0.42728	NA	-0.305126	0.924304	0.935763	-0.814389	0.815328	0.86793	-0.59872	0.858617	0.98525	0.215661	0.950259	0.958559	2.98058	0.51417	NA	5.02592	0.260147	NA	2.04534	0.588206	NA
Planococcaceae	21.8278	25.8476	17.5893	19.8349	34.0969	54.0184	73.6599	67.7787	45.8464	52.7591	56.1097	75.5152	0.574531	0.295095	0.746025	0.00694094	0.989277	0.9973	-0.567589	0.299186	0.617944	1.30034	0.0231634	0.0485757	-0.164996	0.772537	NA	-1.46533	0.00710797	0.0197744	2.08145	0.000828848	0.00285767	0.549405	0.378052	0.970122	-1.53205	0.0119371	0.0273017	2.11654	0.00220307	0.0100712	1.02912	0.140473	0.332613	-1.08743	0.0980294	0.176134
Polyangiaceae	175.898	102.937	112.619	79.5756	141.391	46.9595	21.9743	18.1368	333.385	243.234	227.262	398.544	-0.395588	0.690182	0.950461	-0.158297	0.872498	0.9973	0.237295	0.811024	0.974637	-0.901761	0.04371	0.0820987	0.0712399	0.868658	0.93742	0.973001	0.0259736	0.0595729	-2.34949	0.00197711	0.00600939	-0.0768781	0.917941	0.995988	2.27261	0.00272268	0.00827551	-1.75273	0.0130715	0.0411432	1.47932	0.0316415	0.172929	3.23205	3.52082e-06	3.24209e-05
Porphyromonadaceae	16.4352	11.4843	9.86605	3.0316	14.7355	490.879	4444.35	36.0774	56.1608	15.4838	33.9611	10.9911	-0.401694	0.762583	0.950461	0.821045	0.519729	0.847796	1.22274	0.355892	0.689931	5.57221	1.21314e-05	0.00013102	-0.810619	0.529703	0.777012	-6.38281	3.33656e-07	3.71572e-06	8.57929	2.58318e-10	1.49179e-08	0.696889	0.608753	0.970122	-7.88237	4.66556e-09	1.79624e-07	3.53424	0.00723214	0.0247959	0.786734	0.561052	0.780924	-2.7475	0.0239326	0.0508568
Prevotellaceae	38.7141	10.5035	27.4215	21.1597	22.1504	447.389	2531.53	19.5467	38.5983	24.8212	38.3121	11.2005	-1.05572	0.192976	0.664017	-1.0116	0.184869	0.770576	0.0441244	0.956923	0.995764	5.59412	7.94929e-05	0.000520317	-0.0147854	0.991732	0.992889	-5.60888	5.28705e-05	0.000294393	6.29505	9.29067e-06	6.50347e-05	-0.543443	0.702686	0.970122	-6.83847	1.41795e-06	1.21314e-05	0.264352	0.778985	0.840254	-1.82607	0.0636898	0.216441	-2.09042	0.0307857	0.0616124
Procabacteriaceae	2.36112	0.253538	10.7108	2.78294	0	1.46354	0.619726	2.37023	0	5.55439	6.37137	2.2082	-4.83985	0.198477	0.664017	-6.77716	0.0717614	0.60626	-1.93738	0.671795	0.947586	2.3019	0.418787	0.497021	2.87613	0.299009	NA	0.574241	0.800886	0.845763	-4.05385	0.0355011	0.0669316	-1.8569	0.290324	0.970122	2.19694	0.256014	0.349936	-0.162393	0.955652	NA	-1.08484	0.714386	0.85828	-0.922438	0.75298	0.807809
Promicromonosporaceae	8.87771	4.89853	7.66774	8.1523	3.46277	9.69028	18.0854	16.7084	12.8146	11.706	11.6155	12.4844	-1.53215	0.139956	0.601564	-0.556942	0.499501	0.847796	0.975211	0.351068	0.686601	1.05568	0.312318	0.394641	-0.0964093	0.925628	NA	-1.15208	0.235773	0.343836	1.11043	0.220105	0.325925	-0.44965	0.620479	0.970122	-1.56008	0.0807765	0.137201	1.14562	0.276814	0.408833	-0.28805	0.790282	0.904433	-1.43366	0.163335	0.262787
Propionibacteriaceae	458.278	347.699	810.907	427.394	231.531	267.552	184.232	450.194	941.796	773.881	854.626	686.28	-1.04622	0.0535813	0.375069	0.00405195	0.993952	0.9973	1.05027	0.0526212	0.242277	-0.115925	0.77334	0.831052	-0.0446037	0.911192	0.964792	0.0713224	0.858211	0.89473	-1.92563	0.0084405	0.0214259	-1.01901	0.162645	0.970122	0.906621	0.214921	0.302725	0.394163	0.467711	0.571977	-0.199641	0.713341	0.85828	-0.593802	0.273026	0.381891
Pseudanabaenaceae	65.426	58.6757	26.6568	25.2354	69.9579	79.0458	63.946	40.1636	69.6163	79.1289	81.7887	61.2501	0.0417844	0.943306	0.966987	-0.92723	0.105921	0.682914	-0.969013	0.101536	0.345221	0.685222	0.203643	0.266958	-0.720153	0.180146	0.486394	-1.40537	0.0077195	0.0210142	1.25185	0.0147085	0.0336402	0.502297	0.325255	0.970122	-0.749554	0.136015	0.214598	1.10006	0.170989	0.280597	0.429306	0.595592	0.81253	-0.670748	0.392265	0.512961
Pseudoalteromonadaceae	22.2758	16.578	14.3031	27.9747	50.5643	20.4835	32.8821	119.21	63.3965	80.2139	74.4049	67.368	0.922555	0.276198	0.738941	0.423192	0.609658	0.865303	-0.49936	0.553796	0.906584	0.593777	0.255765	0.33081	1.09335	0.0270374	NA	0.499575	0.282001	0.390341	1.33766	0.0308096	0.0603136	1.31066	0.032434	0.970122	-0.0269999	0.964074	0.968265	2.4937	0.000181063	0.00158019	0.460447	0.496283	0.747799	-2.03325	0.00160204	0.00498662
Pseudomonadaceae	139376	10797.9	19406.8	639317	54852	9852.09	5000.18	24051.1	58262.7	34680.9	21714.5	25899.7	-1.38779	0.252985	0.717566	-2.26926	0.0615928	0.565908	-0.881461	0.467803	0.820511	0.0915256	0.901348	0.927862	0.476008	0.519108	0.777012	0.384486	0.602523	0.700013	-1.75973	0.025798	0.0518203	-0.914812	0.246476	0.970122	0.844926	0.284458	0.382745	-4.53257	8.97615e-05	0.000861711	-5.48233	2.16483e-06	0.000222978	-0.949759	0.411818	0.524887
Pseudonocardiaceae	2333.18	2280.5	3051.25	1774.6	2003.87	489.158	329.063	360.702	3582.86	3716.75	3584.56	5625.07	-0.313714	0.744298	0.950461	-0.452492	0.637882	0.873079	-0.138773	0.885281	0.974637	-1.96448	0.000353153	0.00165828	-0.487267	0.374368	0.725415	1.47722	0.00718336	0.0197744	-3.06111	4.813e-05	0.000252682	-0.902221	0.230437	0.970122	2.15889	0.00414887	0.0114094	-1.91432	0.00431737	0.0165787	0.76197	0.255345	0.478191	2.67629	6.54678e-05	0.000328827
Psychromonadaceae	0.848967	0	1.19898	1.34178	4.35139	2.80975	3.55316	10.2831	0.8824	0.805342	7.13552	1.00373	1.79687	0.339388	0.791906	-1.10393	0.5794	0.855177	-2.90079	0.147779	0.412615	5.8353	0.0528056	0.0934918	2.77613	0.368827	NA	-3.05915	0.0721373	0.134913	1.60161	0.259124	0.376463	1.55846	0.26253	0.970122	-0.0431538	0.973711	0.973711	3.58944	0.0362824	0.0977045	-0.619367	0.746975	0.884349	-4.2088	0.0105019	0.0244308
Puniceicoccaceae	3.06964	0.760615	21.2616	1.72547	2.00212	2.3919	2.25352	1.65223	27.2007	6.63146	31.4209	9.70716	-0.154635	0.913914	0.966987	2.13378	0.0813363	0.648629	2.28842	0.0993268	0.34318	1.43886	0.365414	0.445929	1.52522	0.314883	NA	0.0863648	0.946369	0.954158	-3.27051	0.0218331	0.0458496	-0.603091	0.65613	0.970122	2.66741	0.0610458	0.110169	0.368588	0.811413	NA	1.64699	0.268093	0.497541	1.2784	0.338546	0.453446
Rhabdochlamydiaceae	1.68317	3.39695	1.66982	1.49686	0.85805	0.453199	3.96317	2.29853	2.61011	2.34607	5.07092	2.57029	-0.471584	0.791404	0.950461	-0.44049	0.772536	0.955916	0.0310942	0.986205	0.999038	-2.08779	0.261275	0.335925	-1.48484	0.343882	NA	0.602941	0.741676	0.823125	1.28749	0.323889	0.459008	0.492198	0.70299	0.970122	-0.795292	0.520983	0.620346	0.708599	0.692844	NA	0.00120327	0.999478	NA	-0.707392	0.675512	0.76558
Rhizobiaceae	14061	15782.7	25055.2	19229.6	36853.2	84341.6	137571	110707	35333.9	31680.2	39722.2	50852.1	1.27393	0.0179753	0.218636	0.269817	0.616248	0.866781	-1.00411	0.062181	0.254482	2.66654	3.72252e-05	0.000287166	-0.1818	0.778582	0.909158	-2.84833	1.05529e-05	6.62941e-05	2.368	0.00098539	0.00329891	-0.477146	0.506778	0.970122	-2.84514	7.54069e-05	0.000370617	2.9093	0.00015691	0.0014346	0.541817	0.481472	0.734691	-2.36747	0.00209781	0.00643912
Rhodobacteraceae	515.535	743.769	912.522	668.748	606.612	1518.97	1289.35	1032.78	1283.43	1128.82	784.805	1121.32	0.144018	0.783954	0.950461	0.224581	0.66739	0.886305	0.0805645	0.878061	0.974637	1.28136	0.000129642	0.000777849	-0.588664	0.0787975	0.38556	-1.87002	2.00293e-08	4.08931e-07	0.596792	0.274273	0.395981	-1.33078	0.0148009	0.757804	-1.92758	0.000414316	0.00162002	1.02603	0.0542395	0.131823	-0.135009	0.800281	0.910817	-1.16104	0.0291675	0.0596854
Rhodobiaceae	0	0	0	0	0	0	0.410015	0	0	0	0	0	NA	NA	NA	NA	NA	NA	NA	NA	NA	NA	NA	NA	NA	NA	NA	NA	NA	NA	4.59389	0.324211	NA	-1.15193	0.826903	0.984399	-5.74571	0.217574	NA	NA	NA	NA	NA	NA	NA	NA	NA	NA
Rhodocyclaceae	74.6812	68.4328	206.717	914.552	159.684	48.8236	165.158	204.01	443.399	507.664	317.362	355.554	0.969312	0.117335	0.566953	1.4587	0.0167528	0.48389	0.489389	0.426704	0.785847	-0.20898	0.745951	0.813765	1.69475	0.00748478	0.0957897	1.90373	0.00260818	0.00819237	-0.251926	0.752987	0.846053	-0.477754	0.550152	0.970122	-0.225825	0.77774	0.843464	-1.88723	0.0351735	0.0977045	-2.2398	0.0124786	0.091807	-0.352564	0.694356	0.778826
Rhodospirillaceae	1169.04	2907.11	1807.36	2048.05	2061.16	1297.89	1705.78	2372.66	2171.75	5949.35	2747	3257.84	0.730344	0.12733	0.566953	-0.171822	0.719438	0.922228	-0.902164	0.0596465	0.254162	-0.933128	0.178216	0.24676	-0.16822	0.80814	0.909158	0.76491	0.269626	0.377477	-0.153778	0.795069	0.861827	-0.561047	0.343228	0.970122	-0.407266	0.491484	0.600702	0.528544	0.27607	0.408833	-0.194441	0.688757	0.849604	-0.722984	0.136056	0.22439
Rhodothermaceae	13.0161	14.3058	17.6149	14.5992	5.98898	7.383	13.2092	6.47859	12.1256	28.0375	18.1593	16.019	-0.959912	0.423189	0.853199	-1.23592	0.270532	0.776745	-0.27601	0.820134	0.974637	-0.67018	0.384347	0.461217	-0.24303	0.735364	NA	0.42715	0.560515	0.669006	-0.366892	0.615938	0.73341	-0.998014	0.166612	0.970122	-0.631121	0.387133	0.480794	-0.945511	0.264708	0.400189	-0.779082	0.355568	0.590701	0.166429	0.843559	0.87937
Rickettsiaceae	23071	49749.4	11934	27225	41264.5	152860	92780.4	28872.3	36766.8	43150.2	19431.1	13342.5	0.758392	0.261123	0.720612	-0.366932	0.586637	0.855177	-1.12532	0.0954297	0.340161	1.85744	0.000690179	0.00271052	-1.40516	0.0102547	0.0957897	-3.2626	2.5116e-09	7.69176e-08	3.13676	6.42013e-06	5.11397e-05	-0.371407	0.593176	0.970122	-3.50816	4.50269e-07	4.16048e-06	0.52823	0.551061	0.647925	-1.88302	0.0335785	0.172929	-2.41124	0.00650289	0.0167109
Rivulariaceae	218865	209926	54294.5	125392	403949	546372	349383	197207	322366	162409	86241.4	53783.2	0.791764	0.228983	0.693283	-0.468608	0.47647	0.847796	-1.26037	0.055497	0.245297	1.62959	0.000170566	0.000995734	-1.56325	0.000310963	0.016792	-3.19285	1.7703e-13	7.83371e-12	2.76296	5.59698e-07	7.60531e-06	-0.410367	0.457296	0.970122	-3.17332	9.03268e-09	2.70053e-07	1.08668	0.201379	0.31496	-2.07598	0.0146572	0.0992021	-3.16265	0.000200517	0.000820632
Rubrobacteraceae	0.406846	0	0	0	0	0.559808	0	0.16763	0.536661	1.87102	2.59472	0	-2.43938	0.60164	0.9403	-0.931161	0.81945	0.979342	1.50813	0.750835	NA	3.39132	0.394702	NA	3.87035	0.312338	NA	0.479038	0.87515	0.907397	0.140753	0.976376	0.980124	5.81405	0.143644	0.970122	5.67318	0.153601	0.233434	2.01222	0.676917	NA	-1.04875	0.842194	NA	-3.06093	0.526194	NA
Ruminococcaceae	128.624	75.0496	59.3181	76.1474	209.595	12.7652	13.1183	16.0024	135.417	114.269	187.841	141.055	0.576795	0.600447	0.9403	-1.04226	0.343188	0.792495	-1.61905	0.141983	0.407062	-2.34756	1.32641e-05	0.000136431	-0.570032	0.23943	NA	1.77752	0.00078852	0.00301855	-2.09524	0.014164	0.0328167	0.500791	0.548965	0.970122	2.59603	0.00229576	0.00707093	-1.81402	0.0174562	0.0523685	0.034381	0.963371	0.982118	1.8484	0.0147238	0.0335459
Saccharospirillaceae	28.7131	12.737	6.12665	80.4392	6.8255	21.0353	13.6872	31.1277	23.2461	21.3246	9.92545	15.5781	-2.13979	0.0431977	0.332115	-1.33073	0.15894	0.765706	0.809063	0.44876	0.806308	1.11888	0.0520842	0.0932965	-0.312277	0.584623	NA	-1.43115	0.00591925	0.0166692	1.36439	0.159689	0.244293	-0.322025	0.741073	0.978677	-1.68642	0.0771195	0.13196	-0.992846	0.30044	0.433717	-3.17843	0.00134058	0.0235635	-2.18558	0.0274493	0.0566943
Sanguibacteraceae	37.6694	50.0534	36.3722	40.4567	5734.78	50.0687	34.1047	10893.7	78.6437	47.143	51.2776	65.0143	7.0642	2.34733e-06	0.000143774	-0.0363962	0.980639	0.9973	-7.10056	2.07263e-06	0.000229025	0.27559	0.755333	0.81576	-1.25749	0.15461	NA	-1.53307	0.0809532	0.146915	-0.0194977	0.980124	0.980124	-0.582381	0.454614	0.970122	-0.562881	0.47063	0.578274	8.17869	1.19659e-09	5.74362e-08	-0.182149	0.892862	0.953629	-8.36082	4.44819e-10	1.22881e-08
Saprospiraceae	33.254	50.1197	62.439	62.5036	26.0282	9.96024	21.7396	72.7405	180.584	163.641	175.377	235.309	-0.424973	0.54319	0.9403	1.38526	0.0331478	0.54271	1.81024	0.00896768	0.0825774	-2.00974	0.00238902	0.00737183	0.52387	0.38845	NA	2.53361	8.95359e-05	0.000466729	-1.53671	0.0210939	0.0447035	0.368844	0.571172	0.970122	1.90555	0.00405617	0.0112889	0.374188	0.655911	0.732179	1.05376	0.208681	0.42577	0.679573	0.41326	0.524887
Scytonemataceae	0	0	6.42951	0.958097	0.572034	0.365884	0	2.43205	0.345246	0.706102	3.94831	0.602236	4.80989	0.320427	0.769654	2.86747	0.550967	0.849186	-1.94236	0.654254	NA	2.90996	0.511076	NA	2.42075	0.572548	NA	-0.489193	0.894628	0.909477	-8.15626	0.0189245	0.0416339	-1.84429	0.420277	0.970122	6.31185	0.0697558	0.122073	2.04894	0.360945	NA	-0.614192	0.804001	NA	-2.66312	0.216076	0.320489
Shewanellaceae	13.286	16.2811	23.4559	47.8478	42.5021	28.2164	22.8847	138.681	37.8231	55.4061	50.3317	43.0567	1.4256	0.0702659	0.410911	0.406792	0.596878	0.855177	-1.0188	0.191914	0.476551	1.02298	0.0630059	0.106323	0.546479	0.307993	NA	-0.476503	0.339275	0.446888	0.0349174	0.953208	0.978627	-0.0244183	0.966712	0.995988	-0.0593346	0.919487	0.935689	1.8606	0.0039667	0.0158668	-1.04923	0.114829	0.303265	-2.90983	7.12573e-06	5.07996e-05
Sinobacteraceae	64.0598	27.4556	35.0952	244.154	15.1374	17.947	17.3971	31.7117	100.62	76.7439	64.7539	85.6635	-1.94238	0.0197669	0.218636	-0.379386	0.622667	0.866781	1.563	0.0609528	0.254162	-0.31442	0.522414	0.597045	0.304252	0.505238	NA	0.618672	0.176033	0.276463	-0.904887	0.113738	0.18373	-0.186294	0.736859	0.978677	0.718593	0.204962	0.290468	-2.6514	0.00273441	0.0116668	-2.34376	0.00798775	0.0658191	0.307637	0.729697	0.794326
Solibacteraceae	0	0	0.772387	0	0.840683	2.11066	0.445121	0.605505	0	2.79678	1.12188	0.763578	5.08809	0.288869	0.746025	-0.170649	0.974157	0.9973	-5.25862	0.273017	NA	5.46595	0.0832858	0.131312	4.35748	0.164797	NA	-1.10846	0.540281	0.648867	-1.19811	0.678669	0.783863	-0.76444	0.779717	0.984399	0.433658	0.879988	0.915663	3.71037	0.409766	NA	2.62686	0.567958	NA	-1.08347	0.779664	NA
Solirubrobacteraceae	777.685	416.213	3119.03	282.381	231.168	63.0367	51.4033	33.3636	2204.61	1634.04	3302.14	2697.91	-1.78559	0.0668783	0.409629	0.480023	0.620681	0.866781	2.26561	0.0200516	0.138481	-2.42234	0.00112904	0.0037626	0.824519	0.262474	0.564029	3.24686	1.21513e-05	7.26116e-05	-5.68792	3.7469e-07	5.40959e-06	-1.02281	0.359342	0.970122	4.6651	3.07746e-05	0.00016926	-2.61623	0.00170742	0.00845961	2.41345	0.00346369	0.0416437	5.02968	1.45925e-09	3.58327e-08
Sphingobacteriaceae	21518.7	19458.3	44602.2	22539.4	27477.2	3587.63	5392.8	47875.8	58078.6	49521.5	90606.7	87601.8	0.238766	0.584276	0.9403	0.366132	0.401379	0.811551	0.127367	0.770381	0.974637	-2.18027	0.00465018	0.0122493	0.160734	0.834687	0.91986	2.341	0.00237283	0.0075499	-2.95458	5.9031e-05	0.000296438	-0.116976	0.87364	0.98525	2.83761	0.000114485	0.000508576	1.20243	0.249078	0.379547	1.08062	0.300278	0.54132	-0.121792	0.907061	0.932374
Sphingomonadaceae	144804	262418	239607	282180	138435	43045.9	57036	42996.7	266202	306114	303990	468052	-0.143576	0.754268	0.950461	-0.172789	0.706383	0.910862	-0.029212	0.94922	0.995764	-2.35474	0.000431985	0.00190426	-0.979544	0.143141	0.441692	1.3752	0.0398237	0.0847803	-2.02179	0.000203741	0.00090508	-0.791962	0.145678	0.970122	1.22983	0.0238594	0.0496394	-2.40251	1.20754e-06	3.31211e-05	-0.13841	0.77973	0.902569	2.2641	4.76788e-06	3.63345e-05
Spirochaetaceae	24.8814	22.6217	5.03947	16.551	39.3427	27.4573	25.6945	13.7655	24.4352	30.094	9.07011	12.7608	0.391126	0.594195	0.9403	-1.14595	0.111704	0.701728	-1.53707	0.0393432	0.205673	0.514389	0.49964	0.577125	-0.82173	0.278259	NA	-1.33612	0.0720489	0.134913	2.44917	0.00267429	0.00753368	-0.173734	0.834476	0.984399	-2.62291	0.000883534	0.00309114	0.17645	0.841006	0.887215	-1.20217	0.187302	0.401918	-1.37862	0.120848	0.205441
Sporichthyaceae	3.75699	17.1456	12.2292	6.31187	47.6606	1.3596	4.21082	1.85062	3.14677	9.29656	8.38649	9.51819	3.55547	0.0126393	0.19354	-1.38995	0.35478	0.792495	-4.9454	0.000821362	0.0139632	-3.14926	0.0338591	0.067097	-2.12164	0.1142	NA	1.02761	0.489091	0.590282	-1.35094	0.305226	0.43523	-1.56637	0.226483	0.970122	-0.215437	0.870578	0.909971	-1.44704	0.3569	0.475867	-0.357343	0.815062	0.922543	1.0897	0.482684	0.592628
Sporolactobacillaceae	0	0.534179	0.467324	1.11318	0.286017	0.786407	1.20152	3.27355	0	0.863902	0.595506	0.921819	4.00464	0.419477	0.853199	-0.170634	0.974159	0.9973	-4.17519	0.399952	NA	0.737631	0.803369	NA	-0.472031	0.8714	NA	-1.20966	0.658882	0.747343	1.59261	0.427433	0.567454	-0.601194	0.772903	0.984399	-2.1938	0.254397	0.349916	1.8339	0.358047	NA	-1.71161	0.465881	NA	-3.5455	0.0979435	0.176134
Staphylococcaceae	282.485	257.909	1321.07	803.553	779.897	5975.43	1854.89	1887.92	833.156	966.766	808.038	417.139	1.30445	0.0558439	0.380049	0.445898	0.512526	0.847796	-0.858546	0.207924	0.495186	4.84281	5.98704e-06	8.08251e-05	0.720811	0.500558	0.777012	-4.12198	0.000113308	0.000566541	0.665811	0.599092	0.720783	-1.675	0.186025	0.970122	-2.3408	0.0645819	0.114757	1.61359	0.120576	0.218401	-1.84509	0.0762712	0.233096	-3.45868	0.000883896	0.00287266
Streptococcaceae	269.794	358.757	704.004	580.57	556.846	4894.41	9158.21	1403.55	987.959	540.502	765.289	376.018	0.930953	0.129589	0.566953	0.798189	0.191986	0.770576	-0.132762	0.828689	0.974637	4.02122	0.00101079	0.00363885	-0.59611	0.626143	0.818213	-4.61732	0.000158286	0.000775603	3.63277	4.47934e-05	0.000240634	-0.881563	0.322126	0.970122	-4.51433	3.93689e-07	3.78926e-06	1.75032	0.0753096	0.168133	-1.50914	0.12576	0.315932	-3.25945	0.000933049	0.00298846
Streptomycetaceae	818.108	910.306	951.835	639.216	667.476	433.882	380.483	493.699	1051.26	1412.76	1582.93	1247.47	-0.391938	0.598883	0.9403	-0.72774	0.327704	0.792495	-0.335799	0.652308	0.947586	-0.820883	0.000205843	0.00111155	-0.558866	0.0103848	0.0957897	0.262017	0.231972	0.340319	-1.25546	0.00904041	0.0226993	-0.371916	0.43836	0.970122	0.883544	0.0660755	0.116515	-0.135464	0.819904	0.874564	0.079687	0.893448	0.953629	0.215153	0.717279	0.787854
Streptosporangiaceae	274.298	224.513	191.211	214.076	119.386	79.0306	69.2455	51.7909	291.221	409.599	312.908	239.407	-1.29815	0.18774	0.664017	-1.05164	0.282368	0.776745	0.246517	0.802607	0.974637	-1.21226	0.0442981	0.0824862	-0.312768	0.599634	0.818213	0.899491	0.133512	0.216625	-1.32588	0.0359287	0.0669316	-0.388425	0.536232	0.970122	0.937461	0.13758	0.214737	-1.66479	0.0366392	0.0977045	-0.744341	0.34854	0.588518	0.920451	0.247726	0.357827
Sulfobacillaceae	13.7505	9.76585	12.6539	8.91967	13.9801	9.2258	7.35549	6.46855	28.1419	28.0358	25.3129	22.3554	0.136172	0.897969	0.966987	0.00488816	0.996169	0.9973	-0.131281	0.901468	0.97659	0.250938	0.725306	0.799317	0.350793	0.603003	NA	0.0998559	0.877768	0.907397	-0.575202	0.50691	0.64694	-0.0893316	0.915581	0.995988	0.485871	0.570603	0.665704	-0.1369	0.87457	0.902782	0.413239	0.628462	0.840523	0.55014	0.502423	0.606751
Sulfolobaceae	0	0	0	0	0	1.67942	0.273343	1.34104	0	0	0	0	NA	NA	NA	NA	NA	NA	NA	NA	NA	5.15068	0.264268	NA	-1.87525	0.721851	NA	-7.0258	0.12782	0.210174	4.02519	0.392322	NA	-1.15192	0.826904	0.984399	-5.17701	0.271253	NA	4.94052	0.282625	NA	-1.04879	0.842188	NA	-5.98919	0.192751	NA
Symbiobacteriaceae	1.45924	0	2.7498	3.26021	0.286017	1.04568	5.70572	3.34191	0	3.83153	3.50622	2.77103	-1.86224	0.557925	0.9403	-6.15908	0.0957886	0.651306	-4.29684	0.293652	0.617944	4.62696	0.138267	0.203168	4.86347	0.110153	NA	0.23651	0.891118	0.909477	1.14308	0.386895	0.528833	-0.595528	0.65464	0.970122	-1.7386	0.181248	0.2663	0.239183	0.872989	NA	-0.971368	0.534659	0.763253	-1.21055	0.419161	0.52934
Synechococcaceae	0	0	0	0	1.68137	0	0.22256	0	0	0	0	0	6.0875	0.194042	0.664017	-0.170663	0.974155	0.9973	-6.25802	0.181851	0.461944	NA	NA	NA	NA	NA	NA	NA	NA	NA	3.06697	0.525711	NA	-1.15191	0.826906	0.984399	-4.21881	0.382729	NA	NA	NA	NA	NA	NA	NA	NA	NA	NA
Synergistaceae	0.424484	0	0.179519	0.958097	0	0.453199	1.55792	0	0	0	0.343332	0	-2.39528	0.608487	0.9403	-4.33259	0.354171	0.792495	-1.93736	0.713039	NA	3.4095	0.471035	NA	-1.87522	0.721854	NA	-5.28464	0.263908	0.373743	2.7343	0.414197	0.556276	-0.130075	0.969958	0.995988	-2.86434	0.36701	0.463274	-4.62365	0.327591	NA	-4.76503	0.313017	NA	-0.141512	0.978568	NA
Syntrophaceae	31.0926	117.268	23.0592	32.5922	96.287	26.1631	21.3665	55.8682	70.9222	147.368	47.8837	26.8826	1.59323	0.031629	0.276754	0.172405	0.814566	0.979342	-1.42082	0.0546451	0.245297	-1.95977	0.0905387	0.140693	-0.841999	0.462595	0.745675	1.11777	0.333283	0.445258	-0.286775	0.667273	0.778485	-0.0423336	0.948403	0.995988	0.244442	0.711018	0.793455	0.976576	0.314203	0.445085	-1.12728	0.254523	0.478191	-2.10385	0.0307725	0.0616124
Syntrophobacteraceae	9.21296	6.04074	7.11609	12.9963	4.81018	6.41662	5.29632	8.77711	9.2494	11.8671	12.7936	8.50269	-0.759697	0.450396	0.872147	-1.03298	0.251865	0.776745	-0.273283	0.790078	0.974637	0.397858	0.700981	0.776472	-0.0876003	0.930358	NA	-0.485458	0.614931	0.710651	-0.543986	0.597731	0.720783	-0.205209	0.836986	0.984399	0.338778	0.739054	0.80529	-0.200862	0.846502	0.888133	-1.45775	0.176693	0.383146	-1.25689	0.235376	0.344491
Syntrophomonadaceae	0.442121	0.787717	1.91706	1.72547	2.03269	0.679799	0.546687	2.28515	1.91962	2.63403	2.92438	4.45643	1.64481	0.555095	0.9403	1.16904	0.656087	0.886305	-0.475755	0.858487	0.974637	0.216366	0.914554	NA	0.458553	0.804132	NA	0.242187	0.890619	0.909477	-1.32685	0.404743	0.546758	-0.465287	0.746058	0.978844	0.861557	0.582318	0.675957	0.96921	0.551947	NA	0.601287	0.715251	0.85828	-0.36792	0.803289	0.845366
Thermaceae	6.20342	9.86347	10.8785	4.02758	10.2271	2.59653	8.85354	9.00991	17.0713	20.4672	23.4671	26.7693	0.866354	0.389899	0.852905	0.368381	0.699561	0.906838	-0.49797	0.617309	0.947586	-1.47282	0.129385	0.195435	-0.0404802	0.961675	NA	1.43234	0.121166	0.203327	-0.271805	0.721106	0.822912	0.0532918	0.94229	0.995988	0.325098	0.663158	0.750929	1.32257	0.189749	0.30615	1.72752	0.0848215	0.247268	0.404948	0.648181	0.738392
Thermicanaceae	8.49686	4.31349	6.46573	7.84214	7.96957	16.476	10.0551	71.8473	5.41164	21.5768	19.7163	13.3693	-0.164524	0.861057	0.966028	-1.71052	0.0595466	0.565908	-1.54599	0.119085	0.365525	2.00887	0.00800002	0.0198621	0.999767	0.180027	NA	-1.0091	0.104924	0.179765	0.622919	0.430429	0.568166	0.51965	0.500906	0.970122	-0.103268	0.892081	0.919958	3.45194	7.43833e-05	0.000793422	-0.0260109	0.97735	0.982118	-3.47795	2.67627e-05	0.000164293
Thermoactinomycetaceae	11.7749	9.34008	4.70187	4.73701	11.6836	22.1394	32.7737	12.1233	17.6124	13.302	10.4715	12.4844	-0.166864	0.822367	0.959428	-0.44589	0.504932	0.847796	-0.279025	0.709481	0.953899	1.52629	0.0270365	0.0545784	-0.590121	0.398919	NA	-2.11641	0.000866642	0.00321708	2.7087	0.0121944	0.0290404	-0.0583869	0.95735	0.995988	-2.76708	0.00906139	0.0215792	1.83155	0.0470968	0.122197	0.585704	0.538513	0.763253	-1.24584	0.130715	0.218849
Thermoanaerobacteraceae	12.6988	14.4338	14.8969	11.8497	19.7838	10.6079	22.4568	20.1107	33.0327	23.4088	26.3201	36.1218	0.3706	0.604115	0.9403	0.282171	0.669251	0.886305	-0.0884279	0.900661	0.97659	-0.126792	0.849488	0.893139	-0.406775	0.520875	NA	-0.279982	0.655117	0.746529	0.456747	0.54471	0.680152	-0.300481	0.688226	0.970122	-0.757226	0.310067	0.41402	1.18855	0.13378	0.23565	0.730862	0.360611	0.594286	-0.457681	0.539518	0.637612
Thermobaculaceae	0.203423	1.49747	0.179519	0	0	0	0.136672	0.335261	0	1.77178	1.39839	0.602236	-1.43636	0.763862	0.950461	-3.37367	0.480438	0.847796	-1.93735	0.713041	NA	-4.83777	0.160824	NA	-0.850997	0.713002	NA	3.98668	0.23872	0.34507	0.0256516	0.993771	NA	1.83336	0.53337	0.970122	1.80769	0.543618	NA	2.97666	0.526628	NA	2.55599	0.590619	NA	-0.420652	0.918569	NA
Thermodesulfobacteriaceae	55.9865	86.6882	32.8464	38.524	35.99	166	172.966	49.0426	60.1393	112.388	40.6308	32.9204	-0.676486	0.480382	0.912353	-1.02128	0.276189	0.776745	-0.344795	0.720042	0.954526	1.20844	0.0682525	0.111812	-0.824597	0.214075	0.52842	-2.03303	0.00196067	0.0064914	2.76898	0.0200532	0.0428916	-0.684164	0.566645	0.970122	-3.45313	0.00368677	0.0103859	0.814508	0.4837	0.587787	-1.08863	0.354222	0.590701	-1.90313	0.10238	0.182468
Thermodesulfovibrionaceae	281.616	236.702	96.3649	335.142	200.292	364.384	304.157	180.629	339.464	348.341	168.811	201.64	-0.624797	0.16165	0.62864	-0.815271	0.0623654	0.565908	-0.190474	0.670347	0.947586	0.882148	0.0466273	0.0853897	-0.636541	0.150815	0.452445	-1.51869	0.000552596	0.00229468	1.74403	0.00225225	0.0065857	-0.26515	0.642781	0.970122	-2.00918	0.000415253	0.00162002	-0.481389	0.494149	0.592979	-1.58728	0.024689	0.145312	-1.10589	0.117164	0.200723
Thermogemmatisporaceae	190.326	191.751	52.4219	118.625	235.604	479.215	313.228	330.254	255.337	238.181	122.932	123.407	0.189411	0.67013	0.950461	-0.619973	0.15716	0.765706	-0.809383	0.0693626	0.268932	1.57938	1.58406e-08	4.88796e-07	-0.860761	0.00222357	0.0436982	-2.44014	4.22194e-19	2.58594e-17	2.71649	1.66495e-05	0.000104787	0.168094	0.790384	0.984399	-2.5484	4.814e-05	0.000252735	1.87527	0.00252577	0.0110215	-0.778639	0.214952	0.42577	-2.65391	1.88133e-05	0.000122286
Thermomonosporaceae	429.458	622.934	585.442	411.582	433.689	116.252	88.2644	91.8073	596.982	719.754	863.143	1002.99	-0.0809795	0.934984	0.966987	-0.62359	0.52917	0.847796	-0.542606	0.584727	0.910033	-2.14004	0.000764174	0.00294753	-0.9795	0.120763	0.417785	1.16054	0.0676308	0.130013	-2.57027	0.000235826	0.00102785	-0.533378	0.443297	0.970122	2.0369	0.00355867	0.0102757	-1.75417	0.00107724	0.00590945	0.406468	0.445416	0.691068	2.16064	5.34059e-05	0.000281017
Thermoproteaceae	0.424484	0	0	0	0	0.365884	0.346383	0.16763	0	0.776062	0.171666	0	-2.39528	0.608487	0.9403	-4.33259	0.354171	0.792495	-1.93736	0.713039	NA	2.90768	0.544384	NA	2.66823	0.566171	NA	-0.23944	0.953539	0.957447	3.88689	0.410174	NA	1.95044	0.684334	0.970122	-1.9364	0.643823	NA	2.01222	0.676917	NA	-1.04875	0.842194	NA	-3.06093	0.526194	NA
Thermotogaceae	11.7595	9.3876	8.35515	17.527	9.97585	20.738	32.4422	5.83229	23.8995	24.4614	28.2394	31.639	-0.0390798	0.965672	0.983915	-0.084894	0.919912	0.9973	-0.0458127	0.959718	0.995764	1.27535	0.0751857	0.121195	0.0935989	0.894961	NA	-1.18175	0.0717391	0.134913	1.86417	0.0167945	0.0376653	0.718173	0.356015	0.970122	-1.146	0.128873	0.205307	-1.20439	0.125266	0.224776	0.0382355	0.95955	0.982118	1.24263	0.103578	0.183125
Thermovenabulum	0	0	0	0	0	1.32425	0.445121	1.00913	0	0	0.180021	0	NA	NA	NA	NA	NA	NA	NA	NA	NA	4.78501	0.232418	NA	-1.87523	0.691858	NA	-6.66015	0.0964939	0.166486	4.03097	0.391585	NA	1.92256	0.688883	0.970122	-2.10836	0.613722	NA	4.38634	0.341887	NA	-1.04878	0.842189	NA	-5.43502	0.238933	NA
Thiohalorhabdaceae	12.153	36.4884	17.5084	14.4085	28.9834	9.28044	12.9772	3.29762	38.0605	85.7599	80.3435	41.7008	1.11106	0.121729	0.566953	0.540062	0.431512	0.824951	-0.571	0.420122	0.780227	-1.68652	0.0789654	0.125416	0.0419401	0.963668	NA	1.72846	0.0679252	0.130013	-0.26096	0.798402	0.861827	1.21353	0.227808	0.970122	1.47449	0.144837	0.224546	-1.74756	0.0774146	0.169799	0.568689	0.540947	0.763253	2.31624	0.0161144	0.0359725
Thiotrichaceae	100.248	89.1122	43.8596	86.0973	93.3393	172.229	145.987	131.544	129.101	143.368	110.943	129.781	-0.207599	0.627002	0.950461	-0.706712	0.0848065	0.648629	-0.499112	0.24537	0.542269	1.1897	0.00399198	0.0111045	-0.519946	0.208395	0.52842	-1.70964	2.1905e-05	0.000127779	1.89531	0.00621603	0.0161337	0.284683	0.681261	0.970122	-1.61062	0.0192612	0.0415827	0.979176	0.101516	0.196734	-0.245561	0.683735	0.849604	-1.22474	0.0390417	0.0756861
Tsukamurellaceae	34.9422	55.5594	47.8319	35.0227	28.2941	8.7174	7.12008	5.48365	86.1944	75.4815	84.8485	82.2852	-0.311928	0.748994	0.950461	0.173446	0.854532	0.9973	0.485376	0.618098	0.947586	-2.30978	0.034477	0.0677002	-0.750735	0.477729	NA	1.55905	0.151244	0.243781	-2.53477	0.00104586	0.00345135	-0.285322	0.69911	0.970122	2.24945	0.00351698	0.0102757	-2.21076	0.00406025	0.0159095	0.341475	0.636513	0.840523	2.55223	0.000735234	0.00242518
Turicibacteraceae	0.648419	0	1.43615	0	0	6.27788	10.8397	0.335261	3.52763	2.67471	3.04592	5.18371	-3.0272	0.387454	0.852905	1.30106	0.58176	0.855177	4.32818	0.208381	0.495186	7.05744	0.0281566	0.0563131	4.4485	0.168754	NA	-2.60892	0.171348	0.272599	2.76604	0.0900641	0.147552	0.00832654	0.995988	0.995988	-2.75771	0.0815238	0.13746	3.01578	0.43201	NA	5.46672	0.14002	NA	2.45094	0.387291	0.509472
Veillonellaceae	126.059	65.5433	118.588	125.774	118.67	2897.44	13074.3	320.976	254.103	110.66	287.834	159.331	-0.172466	0.817755	0.958612	0.00801048	0.991346	0.9973	0.180478	0.809383	0.974637	5.64987	6.78452e-07	1.62828e-05	-0.462658	0.684843	0.85015	-6.11251	6.65621e-08	1.01923e-06	6.54398	1.03241e-09	4.76973e-08	0.220248	0.837316	0.984399	-6.32371	3.53513e-09	1.63323e-07	1.70809	0.00171836	0.00845961	-0.526413	0.339131	0.582175	-2.2345	3.84256e-05	0.000223475
Verrucomicrobiaceae	245.905	343.059	463.544	208.057	313.697	33.5218	27.5967	19.5095	2462.79	1759.16	3459.32	3548.15	0.273319	0.814066	0.958612	2.26881	0.0503655	0.565908	1.9955	0.0857948	0.316011	-3.10163	0.00112227	0.0037626	1.16475	0.215282	0.52842	4.26638	7.15022e-06	5.00516e-05	-4.01362	1.57702e-05	0.000104083	1.76965	0.0545695	0.970122	5.78327	4.84264e-10	2.79663e-08	-2.91374	0.00607729	0.0216081	3.23157	0.0021046	0.0309677	6.1453	6.56995e-09	1.20997e-07
Vibrionaceae	15.708	6.24008	26.0292	117.346	112.181	70.7247	47.4642	637.694	16.6895	21.9965	27.3411	18.1046	2.67711	0.0167491	0.21688	-0.974963	0.389495	0.811551	-3.65206	0.00121727	0.0192155	3.81796	3.29217e-11	1.73204e-09	0.70115	0.23597	NA	-3.11681	1.63763e-12	5.7317e-11	1.04193	0.331699	0.464379	-1.03032	0.338327	0.970122	-2.07224	0.0534052	0.0986928	2.747	0.00942015	0.0306554	-3.4591	0.00148702	0.0235635	-6.2061	1.02901e-08	1.51607e-07
Waddliaceae	86.8269	33.7469	23.7056	0.383685	6.57839	0.365884	0.546687	2.80476	40.326	40.8445	52.0211	76.1946	-3.60134	0.02699	0.25432	-2.13743	0.16888	0.765823	1.4639	0.370026	0.711094	-6.30801	0.0009953	0.00363885	-0.849417	0.502577	NA	5.45857	0.00427942	0.0131057	-5.08443	0.00340564	0.00922625	-0.0418562	0.978442	0.995988	5.04256	0.0036298	0.0103516	2.57904	0.139538	0.243557	6.28452	0.000201366	0.00632661	3.70548	7.07303e-05	0.000347365
Williamsiaceae	805.656	855.699	1852.35	906.675	86.091	85.1474	130.052	65.2728	4371.37	4115	6012.42	4419.19	-3.24341	0.026444	0.25432	1.40109	0.334941	0.792495	4.64449	0.00147918	0.0204312	-3.04074	0.0228397	0.0483664	1.09583	0.410882	0.731962	4.13656	0.00195171	0.0064914	-3.59059	0.00210094	0.00630282	0.522408	0.654177	0.970122	4.113	0.00042629	0.00162002	-3.24397	0.00451616	0.017002	1.42515	0.211037	0.42577	4.66912	4.33251e-05	0.000238733
Xanthobacteraceae	922.079	1131.03	1097.8	1119.21	1512.02	2919.75	4537.26	3744.5	1942.83	2065.17	2698.58	3098.91	0.603753	0.106948	0.557497	0.00722027	0.984565	0.9973	-0.596532	0.111145	0.350901	1.62948	2.42543e-05	0.000227779	-0.313269	0.417091	0.731962	-1.94275	4.50697e-07	4.80091e-06	2.03396	3.12472e-06	3.00754e-05	0.191091	0.661393	0.970122	-1.84287	2.36885e-05	0.000140309	2.16136	0.00032348	0.00238878	0.606899	0.312847	0.555573	-1.55445	0.00963244	0.0231388
Xanthomonadaceae	1359.97	1303.44	5040.71	2183.13	24050.4	13450.2	17648.8	23675.2	4974.72	6637.47	15076.3	23926	4.02313	4.32965e-06	0.000212153	0.804054	0.358473	0.792495	-3.21907	0.000236045	0.00521659	3.56217	3.15367e-06	5.6766e-05	1.1605	0.128944	0.421999	-2.40167	0.00166384	0.00590782	1.60035	0.0330995	0.0642486	0.43803	0.559731	0.970122	-1.16231	0.121694	0.195218	3.57688	8.05814e-05	0.000814296	2.56848	0.00463895	0.0502959	-1.00839	0.266191	0.376948
Xenococcaceae	0.222498	0	21.1014	0	0	2.56119	1.33536	1.6763	0.690493	0.418135	8.10095	4.28951	-1.44513	0.762401	0.950461	0.63629	0.877661	0.9973	2.08133	0.657134	NA	5.69928	0.173598	0.243063	1.56374	0.71957	NA	-4.13547	0.239437	0.34507	-4.44483	0.147931	0.227814	-2.65465	0.377153	0.970122	1.79016	0.560763	0.657544	5.27202	0.154067	NA	5.09699	0.16898	NA	-0.175005	0.947477	0.964942
Yaniellaceae	12.5426	13.8184	28.9937	8.9932	3.98687	5.38432	2.68923	7.96972	28.9615	25.3611	36.5	29.8354	-1.30468	0.177927	0.660488	0.107028	0.895798	0.9973	1.41171	0.143669	0.407062	-1.04989	0.314251	0.394641	-0.255367	0.795597	NA	0.794521	0.432921	0.535686	-3.32167	0.000956576	0.00324955	-0.756332	0.414736	0.970122	2.56534	0.0106119	0.0247612	0.0533969	0.95907	0.964092	0.875465	0.393859	0.628953	0.822069	0.407451	0.52379
Totals	828969	886274	796253	1.64987e+06	1.34093e+06	1.07416e+06	932008	1.41466e+06	1.34668e+06	1.2098e+06	1.17715e+06	1.38266e+06	37.7046	110.189	181.661	-31.5606	110.336	196.427	-67.992	103.225	133.953	128.449	54.7305	44.2717	31.3671	111.993	64.5222	-97.0822	50.79	62.2165	64.821	67.4326	61.367	24.4231	136.21	247.609	-42.2497	58.0674	53.9396	129.718	76.3047	55.3848	56.2595	97.4136	100.413	-73.4586	61.0874	55.3589
